# Supplementary material for: Identification of Genomic Regions Conferring Enhanced Zn and Fe Concentration in Wheat Varieties and Introgression Lines Derived from Wild Relatives
Source: Int J Mol Sci. 2024 Sep 30;25(19):10556. doi: 10.3390/ijms251910556 (PMC11477371; doi:10.3390/ijms251910556)
Supplement: Supplementary file 1 [file ijms-25-10556-s001.zip]

Archive with 2 entries (2 files):
- ijms-3200858 Supplementary Figures.pdf
- ijms-3200858 Supplementary Tables.xlsx
