# Supplementary material for: Identification of Genomic Regions Conferring Enhanced Zn and Fe Concentration in Wheat Varieties and Introgression Lines Derived from Wild Relatives
Source: Int J Mol Sci. 2024 Sep 30;25(19):10556. doi: 10.3390/ijms251910556 (PMC11477371; doi:10.3390/ijms251910556)
Supplement: Supplementary file 1 [file ijms-25-10556-s001.zip › ijms-3200858 Supplementary Tables.xlsx]

## Sheet: Table S1
Table S1.	List of wheat cultivars, breeding lines, introgression lines and wheat relatives used for analysis of grain zinc and iron content
	Name	Status	Wild wheat parent
1	Kuibyshevskaya-2	Cultivar	-
2	Lutescens-840	Breeding line	-
3	Tulaikovskaya-belozernaya	Cultivar	-
4	Tulaikovskaya-stepnaya	Cultivar	-
5	Tulaikovskaya-zolotistaya	Cultivar	-
6	Tulaikovskaya-1	Cultivar	-
7	Tulaikovskaya-10	Cultivar	-
8	Kinelskaya-40	Cultivar	-
9	Kinelskaya-60	Cultivar	-
10	Volgouralskaya	Cultivar	-
11	Lutescens-80	Breeding line	-
12	Lutescens-85	Breeding line	-
13	Lutescens-148	Breeding line	-
14	Altaiskii-prostor	Cultivar	-
15	Altaiskaya-92	Cultivar	-
16	Altaiskaya-99	Cultivar	-
17	Altaiskaya-100	Cultivar	-
18	Altaiskaya-325	Cultivar	-
19	Altaiskaya-530	Cultivar	-
20	Erythrospermum-72	Breeding line	-
21	Sibirskaya-12	Cultivar	-
22	Novosibirskaya-15	Cultivar	-
23	Novosibirskaya-20	Cultivar	-
24	Novosibirskaya-22	Cultivar	-
25	Novosibirskaya-29	Cultivar	-
26	Novosibirskaya-67	Cultivar	-
27	Novosibirskaya-81	Cultivar	-
28	Novosibirskaya-89	Cultivar	-
29	Novosibirskaya-91	Cultivar	-
30	Lutescens-25	Cultivar	-
31	Lutescens-101	Cultivar	-
32	Obskaya-14	Cultivar	-
33	Kantegirskaya-89	Cultivar	-
34	Aleksandrina	Cultivar	-
35	Udacha	Cultivar	-
36	Polyushko	Cultivar	-
37	Baganskaya-93	Cultivar	-
38	Sirena	Cultivar	-
39	Krasa-2	Cultivar	-
40	Tuba	Cultivar	-
41	Krasnoyarskaya-90	Cultivar	-
42	Vesnyanka-8	Cultivar	-
43	Albidum-73	Cultivar	-
44	Rybinskaya-127	Cultivar	-
45	Kazachka	Cultivar	-
46	Angarida	Cultivar	-
47	Mana-2	Cultivar	-
48	Tuleevskaya	Cultivar	-
49	Izida	Cultivar	-
50	Mariya	Cultivar	-
51	AN-34	Cultivar	-
52	Mariinka	Cultivar	-
53	Salimovka	Cultivar	-
54	Kiiskaya	Breeding line	-
55	Nostalgiya	Cultivar	-
56	Aleshina	Cultivar	-
57	Darnitsa	Cultivar	-
58	Serebrina	Cultivar	-
59	Rechka	Cultivar	-
60	Latona	Cultivar	-
61	Provintsiya	Cultivar	-
62	Bel	Cultivar	-
63	Ustya	Cultivar	-
64	Chernyava-13	Cultivar	-
65	Zlatozara	Cultivar	-
66	Tyumenskaya-99	Cultivar	-
67	Ikar	Cultivar	-
68	Skent-1	Cultivar	-
69	Ilinskaya	Cultivar	-
70	Turinskaya	Cultivar	-
71	Surenta-1	Cultivar	-
72	Surenta-4	Cultivar	-
73	Surenta-5	Cultivar	-
74	Surenta-6	Cultivar	-
75	Surenta-7	Cultivar	-
76	Dias-2	Cultivar	-
77	Katyusha	Cultivar	-
78	Tarskaya-6	Cultivar	-
79	Sonata	Cultivar	-
80	Strada-Sibiri	Cultivar	-
81	Otrada-Sibiri	Cultivar	-
82	Tertsiya	Cultivar	-
83	Priirtyshskaya-86	Cultivar	-
84	Rosinka-2	Cultivar	-
85	Omskaya-20	Cultivar	-
86	Omskaya-23	Cultivar	-
87	Omskaya-24	Cultivar	-
88	Omskaya-26	Cultivar	-
89	Omskaya-28	Cultivar	-
90	Omskaya-29	Cultivar	-
91	Omskaya-32	Cultivar	-
92	Omskaya-33	Cultivar	-
93	Omskaya-34	Cultivar	-
94	Omskaya-36	Cultivar	-
95	Saratovskaya-29	Cultivar	-
96	Saratovskaya-42	Cultivar	-
97	Lutescens-62	Cultivar	-
98	Yanetskii Probat	Cultivar	-
99	IL-YP	Substitution line	-
100	Obskaya-2	Cultivar	-
101	Tulun-15	Cultivar	-
102	Skala	Cultivar	-
103	Irtyshanka-10	Cultivar	-
104	Tselinnaya-20	Cultivar	-
105	Belorusskaya-80	Cultivar	-
106	Rassvet	Cultivar	-
107	Festivalnaya	Cultivar	-
108	T.dicoccum	Species	-
109	T.timopheevii	Species	-
110	T.kiharae	SHW	-
111	IL-744	Introgression line	T. timopheevii
112	IL-760	Introgression line	T. timopheevii
113	IL-811	Introgression line	T. timopheevii
114	IL-821	Introgression line	T. timopheevii
115	IL-832	Introgression line	T. timopheevii
116	IL-837	Introgression line	T. timopheevii
117	IL-842	Introgression line	T. timopheevii
118	IL-141	Introgression line	T. timopheevii
119	IL-157	Introgression line	T. timopheevii
120	IL-175	Introgression line	T. timopheevii
121	IL-178	Introgression line	T. timopheevii
122	IL-184	Introgression line	T. timopheevii
123	IL-10	Introgression line	T. timopheevii
124	IL-28	Introgression line	T. timopheevii
125	IL-38	Introgression line	T. timopheevii
126	IL-67	Introgression line	T. timopheevii
127	IL-94	Introgression line	T. timopheevii
128	IL-140	Introgression line	T. timopheevii
129	IL-191	Introgression line	T. timopheevii
130	IL-199	Introgression line	T. timopheevii
131	IL-206	Introgression line	T. timopheevii
132	IL-208	Introgression line	T. timopheevii
133	IL-676	Introgression line	T. timopheevii
134	IL-699	Introgression line	T. timopheevii
135	IL-728	Introgression line	T. timopheevii
136	IL-732	Introgression line	T. timopheevii
137	IL-183/2-2	Introgression line	T. durum
138	IL-190/4-1	Introgression line	T. durum
139	IL-190/5-3	Introgression line	T. durum
140	IL-190/6-1	Introgression line	T. durum
141	IL-191/3-3	Introgression line	T. durum
142	IL-195-3	Introgression line	T. durum
143	IL-196-1	Introgression line	T. durum
144	IL-200-3	Introgression line	T. durum
145	IL-202-2	Introgression line	T. dicoccum
146	IL-206-2	Introgression line	T. dicoccum
147	IL-213-1	Introgression line	T. dicoccum
148	IL-221-1	Introgression line	T. durum
149	IL-226-7	Introgression line	T. durum
150	IL-31	Introgression line	T. kiharae
151	IL-29	Introgression line	T. dicoccoides
152	IL-19	Introgression line	T. kiharae
153	IL-20--1	Introgression line	T. kiharae
154	IL-25--2	Introgression line	T. kiharae
155	IL-34-1	Introgression line	T. kiharae
156	IL-13--3	Introgression line	T. dicoccoides
157	IL-15--7	Introgression line	T. dicoccoides

## Sheet: Table S2
	Table S2.	Descriptive statistics for grain iron (GFeC) and zinc (GZnC) estimations in 2018-2019
nbr.null
nbr.na	Trait	Year	Mean	Minimum	Maximum	Coef.var	Std.Dev.	St. error	H2
min	GFeC	2018	43.17	28.24	70.28	0.19	8.15	0.65	0.89
max		2019	46.61	26.87	75.67	0.16	7.58	0.6	0.75
range	GZnC	2018	35.89	22.63	63.47	0.2	7	0.56	0.82
sum		2019	44.6	27.03	100.78	0.24	11.1	0.89	0.67
SE.mean
CI.mean
var
std.dev
coef.var

## Sheet: Table S3
Table S3. Analysis of variance (ANOVA) for grain zinc and iron content in the 157 wheat genotypes
ANOVA results for Fe content
	Df	Sum	Mean Sq	F value	Pr(>F)	p-value
Genotype	156	22382	143.5	17.56	< 2.2e-16	***
Year	1	1848	1848.4	226.26	< 2.2e-16	***
Genotype:Year	156	16275	104.3	12.77	< 2.2e-16	***
Residuals	314	2565	8.2
ANOVA results for Zn content
	Df	Sum	Mean Sq	F value	Pr(>F)	p-value
Genotype	156	28833	185	19.06	< 2.2e-16	***
Year	1	16922	16922	1745.36	< 2.2e-16	***
Genotype:Year	156	24918	160	16.48	< 2.2e-16	***
Residuals	314	3044	10

## Sheet: Table S4
Table S4. SNP markers associated with grain Zn and Fe content.
Trait	SNP	Chr	Pos	р-value	MAF	Allele	Effect
Fe	wsnp_Ex_c56097_58351893	1A	473632600	0.000494487	0.410828	T	2.82749
Fe	Ra_c58315_265	1A	473637132	0.000675207	0.410828	G	-2.84105
Fe	Excalibur_c15733_252	2A	74789402	0.00051434	0.299363	T	3.00603
Fe	Kukri_c441_891	2A	126655033	0.000383955	0.130573	G	3.269
Fe	TA001792-1026	2A	141166705	0.000435308	0.165605	G	3.63026
Fe	RAC875_c61801_299	2B	65106972	0.000477237	0.273885	T	-3.38142
Fe	BobWhite_c47608_273	2B	65317215	0.000716216	0.219745	G	-3.16616
Fe	wsnp_JD_rep_c67103_42432235	2B	578601373	0.000128847	0.248408	T	3.29036
Fe	wsnp_Ex_c114_230248	2B	580020407	0.000524524	0.235669	C	2.99649
Fe	CAP12_s9114_61	2B	767132274	0.000303566	0.121019	T	4.60395
Fe	BobWhite_c5191_362	2B	767169885	0.000303566	0.121019	T	4.60395
Fe	BobWhite_c5191_563	2B	767170156	6.56333e-05	0.121019	T	5.13124
Fe	BS00046601_51	2B	767375331	0.000299202	0.124204	C	4.515
Fe	BS00016407_51	3B	50533662	0.000219798	0.283439	T	3.70559
Fe	IAAV8162	3B	50910141	0.000420624	0.299363	G	3.58839
Fe	GENE-4918_283	3B	50915393	2.27274e-07	0.280255	T	-4.13381
Fe	RAC875_c8661_692	5A	24397495	0.000677426	0.280255	G	-3.58
Fe	IAAV547	5A	528113654	0.000597327	0.10828	T	-4.88
Fe	Tdurum_contig31845_322	5B	120532468	0.000865154	0.366242	C	3.46583
Fe	Kukri_c31961_630	5B	281675495	0.000444568	0.414013	T	-3.78483
Fe	JD_c7452_325	5B	321416589	0.000272422	0.407643	T	3.86848
Fe	BS00066289_51	5B	479390899	0.000837724	0.363057	G	-2.69344
Fe	Excalibur_c10444_2056	5B	479500862	0.000622511	0.33121	T	2.75564
Fe	IAAV2002	5B	526589470	0.00038507	0.328025	G	3.22311
Fe	Ra_c10633_2155	5B	547406931	0.000332321	0.283439	C	3.0752
Fe	RAC875_c703_2551	5D	555048619	0.000702663	0.101911	T	5.18495
Fe	wsnp_Ex_c29371_38412298	7A	496038242	0.000363188	0.27707	G	2.34025
Fe	RAC875_c57962_101	7A	502756624	0.00011557	0.308917	G	2.58307
Fe	BS00040590_51	7A	511931172	0.000344862	0.305732	A	-2.49636
Fe	BS00100351_51	7A	512339034	0.000344862	0.305732	T	2.49636
Fe	IACX11096	7A	512339125	0.000860167	0.308917	T	-2.29318
Zn	GENE-3569_500	1A	15431047	2.91616e-05	0.235669	C	2.17
Zn	Tdurum_contig9199_714	1A	45796960	0.000546334	0.410828	A	-2.00637
Zn	RAC875_c21620_1359	1A	132784438	0.000962533	0.315287	A	-2.54416
Zn	wsnp_Ku_rep_c104517_90964418	1A	135509486	0.000421319	0.315287	A	-2.70131
Zn	Kukri_c23382_1431	1A	176457967	0.000925411	0.321656	A	-2.51658
Zn	Kukri_rep_c81206_235	1A	208681997	2.79037e-05	0.308917	A	-3.05488
Zn	wsnp_Ex_c6934_11953178	1A	228530189	0.000962533	0.315287	A	2.54416
Zn	BS00021730_51	1A	272313217	0.000463168	0.286624	A	-2.50826
Zn	Excalibur_c57766_92	1A	278363970	0.000420788	0.27707	A	-2.48254
Zn	TA004365-0417	1A	291255639	0.000242528	0.280255	A	-2.59843
Zn	TA003382-0407	1A	292877996	0.000266783	0.280255	C	-2.57927
Zn	CAP8_c806_297	1A	297380865	0.000362885	0.27707	C	2.53321
Zn	wsnp_Ex_c572_1138770	1A	462434897	0.000574246	0.350318	C	-2.51394
Zn	wsnp_Ex_c572_1138339	1A	462435425	0.000434857	0.359873	C	-2.52463
Zn	Ra_c2895_591	1A	462435805	0.000596365	0.356688	G	-2.47373
Zn	Kukri_c10239_2186	1A	477654647	0.000732241	0.194268	T	-4.10744
Zn	BS00039378_51	1A	522500969	2.27562e-09	0.315287	T	-2.37875
Zn	BS00050522_51	1B	1433721	0.000124049	0.410828	T	1.96744
Zn	BS00025736_51	1B	39866100	0.000267806	0.156051	G	4.95
Zn	Kukri_rep_c100936_449	1B	40199636	0.000176778	0.152866	T	5.29
Zn	GENE-0427_442	1B	40942799	0.00012998	0.152866	A	5.45
Zn	Excalibur_c17202_1833	1B	58324982	0.000320442	0.11465	G	-2.76286
Zn	RAC875_c826_839	1B	59599775	0.000221573	0.10828	G	-2.89
Zn	Ex_c2725_1442	1B	92325468	0.000362891	0.127389	A	-5.38618
Zn	wsnp_JD_c4485_5618761	1B	448300265	0.000241805	0.203822	T	5.01441
Zn	wsnp_Ku_c4951_8856170	1B	449134972	0.000241805	0.203822	G	5.01441
Zn	wsnp_Ex_c852_1657319	1B	455211747	0.000948559	0.496815	T	-1.81475
Zn	Excalibur_rep_c105376_485	1B	476877842	0.000422642	0.159236	T	4.71599
Zn	Excalibur_c14859_394	1B	588766841	5.18483e-08	0.111465	G	4.56757
Zn	IACX2984	1D	470482364	2.98963e-07	0.270701	C	-2.94292
Zn	D_contig12192_450	1D	470540175	0.000806974	0.283439	C	1.67
Zn	Kukri_c44442_274	2A	123548354	3.61707e-09	0.143312	C	4.047
Zn	Kukri_c441_891	2A	126655033	0.000649202	0.130573	G	5.07032
Zn	JD_c2056_506	2A	410872805	0.000930042	0.363057	G	1.78774
Zn	Ku_c6546_718	2B	206752135	0.000558674	0.238854	T	3.20986
Zn	Tdurum_contig64416_441	2B	530046526	8.15647e-08	0.127389	A	-2.07
Zn	BS00023202_51	2B	759491069	3.8996e-07	0.296178	T	2.69763
Zn	BobWhite_c5191_563	2B	767170156	0.000510079	0.121019	T	-2.61
Zn	IAAV562	4A	136894978	0.000723347	0.273885	G	3.46562
Zn	wsnp_Ex_c50586_54818545	4A	138418283	0.000617218	0.280255	T	3.49513
Zn	GENE-2354_155	4A	138832373	0.000851951	0.27707	T	-3.39147
Zn	wsnp_BE442869A_Ta_2_1	4A	140134077	0.000851951	0.27707	T	3.39147
Zn	BS00037357_51	4A	610493953	0.000520678	0.38535	T	-0.0470488
Zn	wsnp_Ex_c5470_9657856	4A	611025773	0.000203349	0.414013	T	-0.0492352
Zn	Ku_c101046_1063	4B	612846880	2.29893e-05	0.299363	T	-0.0619184
Zn	BS00067150_51	5A	609243940	1.32198e-08	0.124204	G	-4.08296
Zn	JD_c16284_736	5B	63362172	0.000925421	0.133758	T	0.0609428
Zn	wsnp_Ex_c2264_4243233	5B	539296344	0.000365917	0.207006	T	4.5559
Zn	Tdurum_contig98569_56	5B	589120517	0.000253376	0.366242	C	4.2711
Zn	BS00021735_51	5B	593943076	0.00048261	0.149682	G	-6.56795
Zn	Excalibur_c82693_359	5B	604022712	3.92176e-05	0.184713	T	-3.83
Zn	BS00091302_51	5B	695491227	3.2354e-06	0.175159	C	4.28
Zn	Excalibur_c48802_234	5B	701174493	6.19762e-05	0.292994	T	2.28959
Zn	Excalibur_c46399_307	6A	22695495	0.000949497	0.436306	G	3.00783
Zn	IAAV8704	6A	23357510	0.000755763	0.363057	C	-2.45481
Zn	TA004901-0137	6A	23410041	0.000568348	0.270701	C	-3.86093
Zn	RAC875_c19425_903	6A	23413413	0.000288242	0.261146	A	4.0356
Zn	Tdurum_contig43092_876	6A	23888825	0.000211187	0.324841	G	3.5814
Zn	BobWhite_c44404_312	6A	24000000	8.49044e-05	0.414013	T	-2.24513
Zn	BS00003891_51	6A	24067885	0.000106656	0.257962	A	4.29019
Zn	RAC875_c13920_836	6A	24331571	0.000184875	0.318471	C	-3.6226
Zn	IACX6023	6A	24829458	0.000988181	0.363057	C	-3.00279
Zn	BS00003852_51	6A	24829624	0.00012087	0.264331	A	4.27381
Zn	BS00110417_51	6A	25687427	0.00049699	0.257962	A	-4.00954
Zn	GENE-4178_89	6A	602454330	0.000896691	0.273885	G	-3.97313
Zn	Ra_c42576_780	6D	6342831	0.000906736	0.143312	T	2.30464
Zn	Tdurum_contig81608_63	7A	3982993	0.000906699	0.136943	C	-2.14935
Zn	Kukri_rep_c68371_1242	7A	723260820	0.000949852	0.417197	G	-2.01365
Zn	wsnp_CAP11_c298_250917	7A	724086146	0.00086355	0.264331	T	1.85949
Zn	BS00078785_51	7B	654951736	0.000973948	0.318471	G	-3.33298
Zn	Tdurum_contig61856_900	7B	706817519	0.000221091	0.197452	T	-4.18416
Zn	RFL_Contig5898_1464	7B	706860340	0.000175161	0.194268	T	-4.26795
Zn	BS00066446_51	7D	232494203	0.000824857	0.238854	T	-2.07361

## Sheet: Table S5
Table S5. List of QTLs associated with GZnC and GFeC, their physical position on chromosome maps and number of candidate genes
Locus	Number of SNP	Left position, bp	Right position, bp	Number of gene
QZn.icg-1A.1	10	132784438	297380865	430
QZn.icg-1A.2	3	462434897	462435805	0
QFe.icg-1A	2	473632600	473637132	111
QZn.icg-1B.1	3	39866100	40942799	5
QZn.icg-1B.2	2	58324982	59599775	16
QZn.icg-1B.3	4	448300265	476877842	177
QZn.icg-1D	2	470482364	470540175	1
QZnFe.icg-2A	3	123548354	141166705	106
QFe.icg-2B.1	2	65106972	65317215	6
QFe.icg-2B.2	3	578601373	605000650	157
QZnFe.icg-2B	4	767132274	767375331	2
QFe.icg-3B	3	50533662	50915393	2
QZn.icg-4A.1	4	136894978	140134077	30
QZn.icg-4A.2	2	610493953	611025773	10
QFe.icg-5B.1	3	120532468	321416589	798
QZn.icg-5B	3	427270412	428125816	1
QFe.icg-5B.2	2	479390899	479500862	3
QZn.icg-6A	11	22695495	25687427	52
QFe.icg-7A	5	496038242	512339125	92
QZn.icg-7B	2	706817519	706860340	3
Highlited loci are associated with the content of both trace elements

## Sheet: Table S6
Table S6.	Candidate genes for GFeC and GZnC
QTL	Map Name	Name	Best-hit-arabi-name	Description	EC	GO	GeneId	KO	KOG	Panther	Pfam	RibosomalFrameshift	arabi-defline	arabi-symbol	coverage	identity	iwgsc_id	knetminer	previous_id
QZn.icg-1A.1	Chr1A	TraesCS1A03G0293900	AT2G25670	(1 of 6) PTHR31365//PTHR31365:SF5 - FAMILY NOT NAMED // COPPER ION BINDING PROTEIN-RELATED			TraesCS1A03G0293900			PTHR31365 PTHR31365:SF5				(1 of 2) PTHR31365:SF5 - COPPER ION BINDING PROTEIN-RELATED			TraesCS1A03G0293900.1	TraesCS1A02G119500	TraesCS1A02G119500.1
QZn.icg-1A.1	Chr1A	TraesCS1A03G0294200		(1 of 1423) PF13855 - Leucine rich repeat (LRR_8)		GO:0005515	TraesCS1A03G0294200			PTHR32093 PTHR32093:SF35	PF13855		Cre06.g248900				TraesCS1A03G0294200.1	TraesCS1A02G119600	TraesCS1A02G119600.1
QZn.icg-1A.1	Chr1A	TraesCS1A03G0294600	AT3G16000	(1 of 6) PTHR13140//PTHR13140:SF460 - MYOSIN // SUBFAMILY NOT NAMED			TraesCS1A03G0294600		KOG0978 KOG4593	PTHR13140 PTHR13140:SF460				MAR binding filament-like protein 1			TraesCS1A03G0294600.1	TraesCS1A02G119700	TraesCS1A02G119700.1
QZn.icg-1A.1	Chr1A	TraesCS1A03G0294700	AT5G11460	(1 of 119) PF04570 - zinc-finger of the FCS-type, C2-C2 (zf-FLZ)			TraesCS1A03G0294700			PTHR33059 PTHR33059:SF12	PF04570			Protein of unknown function (DUF581)			TraesCS1A03G0294700.1	TraesCS1A02G119800	TraesCS1A02G119800.1
QZn.icg-1A.1	Chr1A	TraesCS1A03G0294800	AT4G02780	(1 of 8) 5.5.1.13 - Ent-copalyl diphosphate synthase / Ent-kaurene synthetase A	EC:5.5.1.13	GO:0000287 GO:0008152 GO:0010333 GO:0016829	TraesCS1A03G0294800	K04120		PTHR31739 PTHR31739:SF4	PF01397 PF03936			Terpenoid cyclases/Protein prenyltransferases superfamily protein	100.0	100.0	TraesCS1A03G0294800.1	TraesCS1A02G119900	TraesCS1A02G119900.1
QZn.icg-1A.1	Chr1A	TraesCS1A03G0294900					TraesCS1A03G0294900			PTHR36800							TraesCS1A03G0294900.1	TraesCS1A02G120000	TraesCS1A02G120000.1
QZn.icg-1A.1	Chr1A	TraesCS1A03G0295000	AT1G79930	(1 of 1) IPR013126//IPR016039//IPR029047//IPR029048 - Heat shock protein 70 family // Thiolase-like // Heat shock protein 70kD, peptide-binding domain // Heat shock protein 70kD, C-terminal domain			TraesCS1A03G0295000			PTHR19375 PTHR19375:SF190	PF00012		Cre16.g677000	heat shock protein 91			TraesCS1A03G0295000.3	TraesCS1A02G120100	TraesCS1A02G120100.3
QZn.icg-1A.1	Chr1A	TraesCS1A03G0295200	AT1G79930	(1 of 6) PTHR19375//PTHR19375:SF190 - HEAT SHOCK PROTEIN 70KDA // SUBFAMILY NOT NAMED			TraesCS1A03G0295200	K09489		PTHR19375 PTHR19375:SF190	PF00012		Cre16.g677000	heat shock protein 91	100.0	100.0	TraesCS1A03G0295200.4	TraesCS1A02G120200	TraesCS1A02G120200.4
QZn.icg-1A.1	Chr1A	TraesCS1A03G0295300		(1 of 118) IPR001128//IPR002401 - Cytochrome P450 // Cytochrome P450, E-class, group I		GO:0005506 GO:0016705 GO:0020037 GO:0055114	TraesCS1A03G0295300		KOG0157	PTHR24296 PTHR24296:SF28	PF00067		Cre01.g003850				TraesCS1A03G0295300.1	TraesCS1A02G120300	TraesCS1A02G120300.1
QZn.icg-1A.1	Chr1A	TraesCS1A03G0295400	AT1G54217	(1 of 6) PTHR10052//PTHR10052:SF5 - 60S RIBOSOMAL PROTEIN L18A // RIBOSOMAL PROTEIN L18AE FAMILY PROTEIN			TraesCS1A03G0295400			PTHR10052 PTHR10052:SF5				Ribosomal protein L18ae family			TraesCS1A03G0295400.1	TraesCS1A02G120400	TraesCS1A02G120400.1
QZn.icg-1A.1	Chr1A	TraesCS1A03G0295500		(1 of 43) IPR023801 - Histone deacetylase domain			TraesCS1A03G0295500			PTHR35706			Cre03.g176500				TraesCS1A03G0295500.1	TraesCS1A02G120500	TraesCS1A02G120500.1
QZn.icg-1A.1	Chr1A	TraesCS1A03G0296300		(1 of 3) PTHR32468//PTHR32468:SF28 - FAMILY NOT NAMED // CATION/H(+) ANTIPORTER 1-RELATED		GO:0006812 GO:0015299 GO:0016021 GO:0055085	TraesCS1A03G0296300			PTHR32468 PTHR32468:SF28	PF00999						TraesCS1A03G0296300.1	TraesCS1A02G120600	TraesCS1A02G120600.1
QZn.icg-1A.1	Chr1A	TraesCS1A03G0296400					TraesCS1A03G0296400								100.0	100.0	TraesCS1A03G0296400.1	TraesCS1A02G120700	TraesCS1A02G120700.1
QZn.icg-1A.1	Chr1A	TraesCS1A03G0296500	AT4G39470	(1 of 11) IPR011990//IPR013026 - Tetratricopeptide-like helical domain // Tetratricopeptide repeat-containing domain		GO:0005515	TraesCS1A03G0296500			PTHR26312 PTHR26312:SF67				Tetratricopeptide repeat (TPR)-like superfamily protein			TraesCS1A03G0296500.1	TraesCS1A02G120800	TraesCS1A02G120800.1
QZn.icg-1A.1	Chr1A	TraesCS1A03G0296700	AT1G71750	(1 of 3) 2.4.2.8 - Hypoxanthine phosphoribosyltransferase / Transphosphoribosidase	EC:2.4.2.8	GO:0004422 GO:0005737 GO:0006166 GO:0009116	TraesCS1A03G0296700	K00760	KOG3367	PTHR22573 PTHR22573:SF56	PF00156		Cre08.g358900	Hypoxanthine-guanine phosphoribosyltransferase	100.0	100.0	TraesCS1A03G0296700.2	TraesCS1A02G120900	TraesCS1A02G120900.2
QZn.icg-1A.1	Chr1A	TraesCS1A03G0297300	AT3G28730	(1 of 6) K09272 - structure-specific recognition protein 1 (SSRP1)		GO:0003677 GO:0005634	TraesCS1A03G0297300	K09272		PTHR13711 PTHR13711:SF199	PF00505 PF03531 PF08512		Cre01.g029450	high mobility group	100.0	100.0	TraesCS1A03G0297300.1	TraesCS1A02G121000	TraesCS1A02G121000.1
QZn.icg-1A.1	Chr1A	TraesCS1A03G0297500					TraesCS1A03G0297500								100.0	100.0	TraesCS1A03G0297500.1	TraesCS1A02G121100	TraesCS1A02G121100.1
QZn.icg-1A.1	Chr1A	TraesCS1A03G0298200		(1 of 1) IPR002885//IPR011990//IPR014041//IPR029058 - Pentatricopeptide repeat // Tetratricopeptide-like helical domain // ESCRT-II complex, Vps25 subunit, N-terminal winged helix // Alpha/Beta hydrolase fold		GO:0005515	TraesCS1A03G0298200			PTHR24015	PF01535 PF12854 PF13041		Cre01.g050500				TraesCS1A03G0298200.1	TraesCS1A02G121200	TraesCS1A02G121200.1
QZn.icg-1A.1	Chr1A	TraesCS1A03G0298500	AT1G27000	(1 of 15) PF07889 - Protein of unknown function (DUF1664) (DUF1664)			TraesCS1A03G0298500			PTHR31903 PTHR31903:SF3	PF07889		Cre16.g668350	Protein of unknown function (DUF1664)			TraesCS1A03G0298500.2	TraesCS1A02G121300	TraesCS1A02G121300.2
QZn.icg-1A.1	Chr1A	TraesCS1A03G0298600		(1 of 176) PF12776 - Myb/SANT-like DNA-binding domain (Myb_DNA-bind_3)			TraesCS1A03G0298600			PTHR31704 PTHR31704:SF17	PF12776						TraesCS1A03G0298600.1	TraesCS1A02G121400	TraesCS1A02G121400.1
QZn.icg-1A.1	Chr1A	TraesCS1A03G0299200	AT5G26170	(1 of 296) PF03106 - WRKY DNA -binding domain (WRKY)		GO:0003700 GO:0006355 GO:0043565	TraesCS1A03G0299200			PTHR31221 PTHR31221:SF43	PF03106			WRKY DNA-binding protein 50	73.6	100.0	TraesCS1A03G0299200.1	TraesCS1A02G121500	TraesCS1A02G121500.1
QZn.icg-1A.1	Chr1A	TraesCS1A03G0299600					TraesCS1A03G0299600										TraesCS1A03G0299600.1	TraesCS1A02G121600	TraesCS1A02G121600.1
QZn.icg-1A.1	Chr1A	TraesCS1A03G0299700	AT4G33080	(1 of 9) K08790 - serine/threonine kinase 38 [EC:2.7.11.1] (STK38, NDR)	EC:2.7.11.1	GO:0004672 GO:0004674 GO:0004713 GO:0005524 GO:0006468	TraesCS1A03G0299700	K08790		PTHR24356 PTHR24356:SF206	PF00069 PF00433 PF07714		Cre01.g029850	AGC (cAMP-dependent, cGMP-dependent and protein kinase C) kinase family protein	100.0	100.0	TraesCS1A03G0299700.4	TraesCS1A02G121700	TraesCS1A02G121700.4
QZn.icg-1A.1	Chr1A	TraesCS1A03G0300100					TraesCS1A03G0300100										TraesCS1A03G0300100.1	TraesCS1A02G121800	TraesCS1A02G121800.1
QZn.icg-1A.1	Chr1A	TraesCS1A03G0300200	AT5G57040	(1 of 5) 5.1.99.1 - Methylmalonyl-CoA epimerase / Methylmalonyl-CoA racemase	EC:5.1.99.1		TraesCS1A03G0300200		KOG2944	PTHR21366 PTHR21366:SF4	PF00903		Cre10.g466500	Lactoylglutathione lyase / glyoxalase I family protein			TraesCS1A03G0300200.1	TraesCS1A02G122000	TraesCS1A02G122000.1
QZn.icg-1A.1	Chr1A	TraesCS1A03G0300800	AT5G11700	(1 of 155) IPR009030 - Insulin-like growth factor binding protein, N-terminal			TraesCS1A03G0300800			PTHR31513 PTHR31513:SF4				(1 of 2) PTHR31513:SF1 - GLYCINE-RICH PROTEIN	100.0	100.0	TraesCS1A03G0300800.1	TraesCS1A02G122100	TraesCS1A02G122100.1
QZn.icg-1A.1	Chr1A	TraesCS1A03G0301200	AT1G52080	(1 of 18) IPR014751 - DNA repair protein XRCC4, C-terminal		GO:0003677 GO:0006302 GO:0006310	TraesCS1A03G0301200			PTHR31342 PTHR31342:SF4				actin binding protein family			TraesCS1A03G0301200.1	TraesCS1A02G122200	TraesCS1A02G122200.1
QZn.icg-1A.1	Chr1A	TraesCS1A03G0301300		(1 of 18) K14490 - histidine-containing phosphotransfer peotein (AHP)		GO:0000160 GO:0004871	TraesCS1A03G0301300		KOG4747	PTHR28242 PTHR28242:SF11	PF01627						TraesCS1A03G0301300.1	TraesCS1A02G122300	TraesCS1A02G122300.1
QZn.icg-1A.1	Chr1A	TraesCS1A03G0301400					TraesCS1A03G0301400										TraesCS1A03G0301400.1	TraesCS1A02G122400	TraesCS1A02G122400.1
QZn.icg-1A.1	Chr1A	TraesCS1A03G0302700		(1 of 3) 1.1.1.39//1.1.1.40 - Malate dehydrogenase (decarboxylating) / Pyruvic-malic carboxylase // Malate dehydrogenase (oxaloacetate-decarboxylating) (NADP(+)) / Pyruvic-malic carboxylase	EC:1.1.1.39 EC:1.1.1.40	GO:0004470 GO:0004471 GO:0006108 GO:0051287 GO:0055114	TraesCS1A03G0302700	K00029		PTHR23406 PTHR23406:SF11	PF00390 PF03949		Cre06.g251400				TraesCS1A03G0302700.1	TraesCS1A02G122500	TraesCS1A02G122500.1
QZn.icg-1A.1	Chr1A	TraesCS1A03G0303700		(1 of 63) K14484 - auxin-responsive protein IAA (IAA)		GO:0005634 GO:0006355	TraesCS1A03G0303700	K14484		PTHR31734 PTHR31734:SF33	PF02309						TraesCS1A03G0303700.1	TraesCS1A02G122600	TraesCS1A02G122600.1
QZn.icg-1A.1	Chr1A	TraesCS1A03G0303800	AT5G40580	(1 of 2) K02739 - 20S proteasome subunit beta 2 (PSMB7)	EC:3.4.25.1	GO:0004175 GO:0004298 GO:0005839 GO:0051603	TraesCS1A03G0303800	K02739	KOG0173	PTHR11599 PTHR11599:SF44	PF00227		Cre10.g424400	20S proteasome beta subunit PBB2			TraesCS1A03G0303800.1	TraesCS1A02G122700	TraesCS1A02G122700.1
QZn.icg-1A.1	Chr1A	TraesCS1A03G0304000		(1 of 3) PTHR19443//PTHR19443:SF20 - HEXOKINASE // SUBFAMILY NOT NAMED	EC:2.7.1.1	GO:0001678 GO:0004396 GO:0005524 GO:0005536 GO:0005975 GO:0016773 GO:0046835	TraesCS1A03G0304000	K00844		PTHR19443 PTHR19443:SF20	PF00349 PF03727		Cre02.g117500		100.0	100.0	TraesCS1A03G0304000.1	TraesCS1A02G122800	TraesCS1A02G122800.1
QZn.icg-1A.1	Chr1A	TraesCS1A03G0304400	AT3G16490	(1 of 41) PF00612//PF13178 - IQ calmodulin-binding motif (IQ) // Protein of unknown function (DUF4005) (DUF4005)		GO:0005515	TraesCS1A03G0304400			PTHR32295 PTHR32295:SF27	PF00612 PF13178			IQ-domain 26			TraesCS1A03G0304400.2	TraesCS1A02G122900	TraesCS1A02G122900.2
QZn.icg-1A.1	Chr1A	TraesCS1A03G0304700	AT4G29330	(1 of 3) PTHR11009//PTHR11009:SF13 - DER1-LIKE PROTEIN, DERLIN // SUBFAMILY NOT NAMED			TraesCS1A03G0304700	K13989	KOG0858	PTHR11009 PTHR11009:SF13	PF04511		Cre12.g523500	DERLIN-1			TraesCS1A03G0304700.1	TraesCS1A02G123000	TraesCS1A02G123000.1
QZn.icg-1A.1	Chr1A	TraesCS1A03G0304900		(1 of 6) PTHR12626//PTHR12626:SF5 - PROGRAMMED CELL DEATH 4 // SUBFAMILY NOT NAMED			TraesCS1A03G0304900			PTHR12626 PTHR12626:SF5							TraesCS1A03G0304900.1	TraesCS1A02G123100	TraesCS1A02G123100.1
QZn.icg-1A.1	Chr1A	TraesCS1A03G0305300	AT2G19780	(1 of 3) PTHR27000:SF4 - EXTENSIN-LIKE PROTEIN-RELATED		GO:0005515	TraesCS1A03G0305300			PTHR27000 PTHR27000:SF4	PF08263 PF13855		Cre06.g248900	Leucine-rich repeat (LRR) family protein			TraesCS1A03G0305300.1	TraesCS1A02G123200	TraesCS1A02G123200.1
QZn.icg-1A.1	Chr1A	TraesCS1A03G0305700		(1 of 5) PTHR23273//PTHR23273:SF14 - REPLICATION FACTOR A 1, RFA1 // SUBFAMILY NOT NAMED			TraesCS1A03G0305700			PTHR23273 PTHR23273:SF14							TraesCS1A03G0305700.1	TraesCS1A02G123300	TraesCS1A02G123300.1
QZn.icg-1A.1	Chr1A	TraesCS1A03G0306200					TraesCS1A03G0306200										TraesCS1A03G0306200.1	TraesCS1A02G123400	TraesCS1A02G123400.1
QZn.icg-1A.1	Chr1A	TraesCS1A03G0306300					TraesCS1A03G0306300										TraesCS1A03G0306300.1	TraesCS1A02G123500	TraesCS1A02G123500.1
QZn.icg-1A.1	Chr1A	TraesCS1A03G0306700	AT4G22720	(1 of 3) PTHR11735:SF14 - TRNA N6-ADENOSINE THREONYLCARBAMOYLTRANSFERASE-RELATED	EC:2.6.99.4		TraesCS1A03G0306700	K01409		PTHR11735 PTHR11735:SF14	PF00814			Actin-like ATPase superfamily protein			TraesCS1A03G0306700.1	TraesCS1A02G123600	TraesCS1A02G123600.1
QZn.icg-1A.1	Chr1A	TraesCS1A03G0307200					TraesCS1A03G0307200										TraesCS1A03G0307200.1	TraesCS1A02G123700	TraesCS1A02G123700.1
QZn.icg-1A.1	Chr1A	TraesCS1A03G0307400		(1 of 87) 2.7.10.2//2.7.11.1 - Non-specific protein-tyrosine kinase / Cytoplasmic protein tyrosine kinase // Non-specific serine/threonine protein kinase / Threonine-specific protein kinase	EC:2.7.10.2 EC:2.7.11.1		TraesCS1A03G0307400										TraesCS1A03G0307400.1	TraesCS1A02G123800	TraesCS1A02G123800.1
QZn.icg-1A.1	Chr1A	TraesCS1A03G0307800	AT2G25760	(1 of 6) PTHR11909:SF73 - PROTEIN KINASE FAMILY PROTEIN	EC:2.7.11.1	GO:0004672 GO:0005524 GO:0006468	TraesCS1A03G0307800		KOG1164	PTHR11909 PTHR11909:SF73	PF00069			Protein kinase family protein			TraesCS1A03G0307800.6	TraesCS1A02G123900	TraesCS1A02G123900.6
QZn.icg-1A.1	Chr1A	TraesCS1A03G0307900					TraesCS1A03G0307900										TraesCS1A03G0307900.1	TraesCS1A02G124000	TraesCS1A02G124000.1
QZn.icg-1A.1	Chr1A	TraesCS1A03G0308100	AT3G13720	(1 of 3) PTHR19317//PTHR19317:SF10 - PRENYLATED RAB ACCEPTOR 1-RELATED // SUBFAMILY NOT NAMED			TraesCS1A03G0308100			PTHR19317 PTHR19317:SF10	PF03208			PRA1 (Prenylated rab acceptor) family protein			TraesCS1A03G0308100.1	TraesCS1A02G124100	TraesCS1A02G124100.1
QZn.icg-1A.1	Chr1A	TraesCS1A03G0308600		(1 of 656) 1.11.1.7 - Peroxidase / Lactoperoxidase	EC:1.11.1.7	GO:0004601 GO:0006979 GO:0020037 GO:0055114	TraesCS1A03G0308600			PTHR31235 PTHR31235:SF40	PF00141						TraesCS1A03G0308600.1	TraesCS1A02G124200	TraesCS1A02G124200.1
QZn.icg-1A.1	Chr1A	TraesCS1A03G0308800	AT2G41850	(1 of 5) PF00295//PF12708 - Glycosyl hydrolases family 28 (Glyco_hydro_28) // Pectate lyase superfamily protein (Pectate_lyase_3)	EC:3.2.1.15		TraesCS1A03G0308800	K01213		PTHR31375 PTHR31375:SF39	PF12708			polygalacturonase abscission zone A. thaliana			TraesCS1A03G0308800.1	TraesCS1A02G124300	TraesCS1A02G124300.2
QZn.icg-1A.1	Chr1A	TraesCS1A03G0309000	AT4G26160	(1 of 3) 3.5.1.52//5.3.4.1 - Peptide-N(4)-(N-acetyl-beta-glucosaminyl)asparagine amidase / N-oligosaccharide glycopeptidase // Protein disulfide-isomerase / S-S rearrangase	EC:5.3.4.1	GO:0006662 GO:0015035 GO:0045454	TraesCS1A03G0309000			PTHR10438 PTHR10438:SF227	PF00085		Cre03.g157800	atypical CYS HIS rich thioredoxin 1			TraesCS1A03G0309000.1	TraesCS1A02G124400	TraesCS1A02G124400.1
QZn.icg-1A.1	Chr1A	TraesCS1A03G0309100	AT1G52140	(1 of 135) PF05553 - Cotton fibre expressed protein (DUF761)			TraesCS1A03G0309100			PTHR33265 PTHR33265:SF7	PF05553			(1 of 4) PTHR33265:SF8 - F5F19.20 PROTEIN			TraesCS1A03G0309100.1	TraesCS1A02G124500	TraesCS1A02G124500.1
QZn.icg-1A.1	Chr1A	TraesCS1A03G0309300	AT5G19760	(1 of 6) PTHR24089//PTHR24089:SF266 - FAMILY NOT NAMED // MITOCHONDRIAL DICARBOXYLATE/TRICARBOXYLATE TRANSPORTER DTC			TraesCS1A03G0309300	K15104	KOG0759	PTHR24089 PTHR24089:SF266	PF00153		Cre16.g672650	Mitochondrial substrate carrier family protein			TraesCS1A03G0309300.1	TraesCS1A02G124600	TraesCS1A02G124600.1
QZn.icg-1A.1	Chr1A	TraesCS1A03G0309800	AT3G58690	(1 of 3) PTHR27001//PTHR27001:SF30 - FAMILY NOT NAMED // PROTEIN KINASE FAMILY PROTEIN	EC:2.7.11.1	GO:0004672 GO:0004713 GO:0005524 GO:0006468	TraesCS1A03G0309800		KOG1187	PTHR27001 PTHR27001:SF30	PF07714		Cre12.g517600	Protein kinase superfamily protein			TraesCS1A03G0309800.1	TraesCS1A02G124700	TraesCS1A02G124700.1
QZn.icg-1A.1	Chr1A	TraesCS1A03G0309900					TraesCS1A03G0309900										TraesCS1A03G0309900.1	TraesCS1A02G124800	TraesCS1A02G124800.1
QZn.icg-1A.1	Chr1A	TraesCS1A03G0310200		(1 of 13) PTHR11771//PTHR11771:SF53 - LIPOXYGENASE // LINOLEATE 9S-LIPOXYGENASE 5, CHLOROPLASTIC	EC:1.13.11.12	GO:0016491 GO:0016702 GO:0046872 GO:0055114	TraesCS1A03G0310200			PTHR11771 PTHR11771:SF53	PF00305						TraesCS1A03G0310200.1	TraesCS1A02G124900	TraesCS1A02G124900.1
QZn.icg-1A.1	Chr1A	TraesCS1A03G0310500	AT1G06390	(1 of 3) K00924//K14502 - uncharacterized protein (E2.7.1.-) // protein brassinosteroid insensitive 2 (BIN2)	EC:2.7.11.1 EC:2.7.11.26	GO:0004672 GO:0004713 GO:0005524 GO:0006468	TraesCS1A03G0310500	K00924 K14502		PTHR24057 PTHR24057:SF5	PF07714		Cre12.g511850	GSK3/SHAGGY-like protein kinase 1			TraesCS1A03G0310500.1	TraesCS1A02G125000	TraesCS1A02G125000.1
QZn.icg-1A.1	Chr1A	TraesCS1A03G0310800	AT2G42740	(1 of 5) K02868 - large subunit ribosomal protein L11e (RP-L11e, RPL11)		GO:0003735 GO:0005840 GO:0006412	TraesCS1A03G0310800	K02868	KOG0397	PTHR11994 PTHR11994:SF14	PF00281 PF00673		Cre01.g027000	ribosomal protein large subunit 16A			TraesCS1A03G0310800.1	TraesCS1A02G125100	TraesCS1A02G125100.1
QZn.icg-1A.1	Chr1A	TraesCS1A03G0311100					TraesCS1A03G0311100			PTHR33673 PTHR33673:SF5							TraesCS1A03G0311100.1	TraesCS1A02G125200	TraesCS1A02G125200.1
QZn.icg-1A.1	Chr1A	TraesCS1A03G0311400		(1 of 6) K11155 - diacylglycerol O-acyltransferase 1 (DGAT1)	EC:2.3.1.20	GO:0004144 GO:0008374 GO:0019432	TraesCS1A03G0311400	K11155	KOG0380	PTHR10408 PTHR10408:SF12	PF03062						TraesCS1A03G0311400.1	TraesCS1A02G125300	TraesCS1A02G125300.1
QZn.icg-1A.1	Chr1A	TraesCS1A03G0311800					TraesCS1A03G0311800			PTHR31250 PTHR31250:SF9							TraesCS1A03G0311800.1	TraesCS1A02G125400	TraesCS1A02G125400.1
QZn.icg-1A.1	Chr1A	TraesCS1A03G0312000		(1 of 12) PTHR11040//PTHR11040:SF52 - ZINC/IRON TRANSPORTER // SUBFAMILY NOT NAMED		GO:0005385 GO:0016020 GO:0016021 GO:0030001 GO:0046873 GO:0055085 GO:0071577	TraesCS1A03G0312000	K14709	KOG1558	PTHR11040 PTHR11040:SF52	PF02535		Cre07.g355100		100.0	100.0	TraesCS1A03G0312000.1	TraesCS1A02G125500	TraesCS1A02G125500.1
QZn.icg-1A.1	Chr1A	TraesCS1A03G0312100		(1 of 3) PTHR11214:SF85 - BETA-1,3-GALACTOSYLTRANSFERASE 12-RELATED	EC:2.4.1.134	GO:0006486 GO:0008378 GO:0016020	TraesCS1A03G0312100		KOG2288	PTHR11214 PTHR11214:SF85	PF01762						TraesCS1A03G0312100.1	TraesCS1A02G125600	TraesCS1A02G125600.1
QZn.icg-1A.1	Chr1A	TraesCS1A03G0312400	AT1G17620	(1 of 211) PF03168 - Late embryogenesis abundant protein (LEA_2)			TraesCS1A03G0312400			PTHR31234 PTHR31234:SF11	PF03168			Late embryogenesis abundant (LEA) hydroxyproline-rich glycoprotein family			TraesCS1A03G0312400.1	TraesCS1A02G125700	TraesCS1A02G125700.1
QZn.icg-1A.1	Chr1A	TraesCS1A03G0312600	AT4G18960	(1 of 3) PTHR11945//PTHR11945:SF217 - MADS BOX PROTEIN // SUBFAMILY NOT NAMED		GO:0003677 GO:0003700 GO:0005634 GO:0006355 GO:0046983	TraesCS1A03G0312600	K09264	KOG0014	PTHR11945 PTHR11945:SF217	PF00319 PF01486			K-box region and MADS-box transcription factor family protein			TraesCS1A03G0312600.1	TraesCS1A02G125800	TraesCS1A02G125800.1
QZn.icg-1A.1	Chr1A	TraesCS1A03G0312900	AT4G32870	(1 of 26) IPR019587//IPR023393 - Polyketide cyclase/dehydrase // START-like domain			TraesCS1A03G0312900			PTHR33789 PTHR33789:SF5	PF10604			Polyketide cyclase/dehydrase and lipid transport superfamily protein			TraesCS1A03G0312900.1	TraesCS1A02G125900	TraesCS1A02G125900.1
QZn.icg-1A.1	Chr1A	TraesCS1A03G0313200	AT2G38130	(1 of 3) PTHR23091//PTHR23091:SF261 - N-TERMINAL ACETYLTRANSFERASE // SUBFAMILY NOT NAMED	EC:2.3.1.88	GO:0008080	TraesCS1A03G0313200	K00670	KOG3139	PTHR23091 PTHR23091:SF261	PF00583		Cre14.g623800	Acyl-CoA N-acyltransferases (NAT) superfamily protein			TraesCS1A03G0313200.1	TraesCS1A02G126000	TraesCS1A02G126000.1
QZn.icg-1A.1	Chr1A	TraesCS1A03G0313300		(1 of 6) PTHR22835//PTHR22835:SF223 - ZINC FINGER FYVE DOMAIN CONTAINING PROTEIN // SUBFAMILY NOT NAMED	EC:3.1.1.1	GO:0016788	TraesCS1A03G0313300			PTHR22835 PTHR22835:SF223	PF00657		Cre02.g144005				TraesCS1A03G0313300.1	TraesCS1A02G126100	TraesCS1A02G126100.1
QZn.icg-1A.1	Chr1A	TraesCS1A03G0313700		(1 of 5) PTHR14155//PTHR14155:SF181 - RING FINGER DOMAIN-CONTAINING // SUBFAMILY NOT NAMED		GO:0005515 GO:0008270	TraesCS1A03G0313700			PTHR14155 PTHR14155:SF181	PF13639						TraesCS1A03G0313700.1	TraesCS1A02G126200	TraesCS1A02G126200.1
QZn.icg-1A.1	Chr1A	TraesCS1A03G0313800	AT1G30000	(1 of 3) PTHR11742:SF7 - ENDOPLASMIC RETICULUM MANNOSYL-OLIGOSACCHARIDE 1,2-ALPHA-MANNOSIDASE	EC:3.2.1.113	GO:0004571 GO:0005509 GO:0016020	TraesCS1A03G0313800	K01230		PTHR11742 PTHR11742:SF7	PF01532		Cre07.g336600	alpha-mannosidase 3			TraesCS1A03G0313800.2	TraesCS1A02G126300	TraesCS1A02G126300.2
QZn.icg-1A.1	Chr1A	TraesCS1A03G0314000		(1 of 6) PTHR10209//PTHR10209:SF106 - OXIDOREDUCTASE, 2OG-FE II OXYGENASE FAMILY PROTEIN // SUBFAMILY NOT NAMED	EC:1.14.11.13	GO:0005506 GO:0016491 GO:0055114	TraesCS1A03G0314000	K04125	KOG0143	PTHR10209 PTHR10209:SF106	PF03171 PF14226						TraesCS1A03G0314000.1	TraesCS1A02G126400	TraesCS1A02G126400.1
QZn.icg-1A.1	Chr1A	TraesCS1A03G0314200		(1 of 22) 3.4.17.23 - Angiotensin-converting enzyme 2 / Angiotensin converting enzyme-2	EC:3.4.17.23		TraesCS1A03G0314200			PTHR31871 PTHR31871:SF9	PF09713				100.0	100.0	TraesCS1A03G0314200.1	TraesCS1A02G126500	TraesCS1A02G126500.1
QZn.icg-1A.1	Chr1A	TraesCS1A03G0315800					TraesCS1A03G0315800										TraesCS1A03G0315800.1	TraesCS1A02G126600	TraesCS1A02G126600.1
QZn.icg-1A.1	Chr1A	TraesCS1A03G0316000					TraesCS1A03G0316000										TraesCS1A03G0316000.1	TraesCS1A02G126700	TraesCS1A02G126700.1
QZn.icg-1A.1	Chr1A	TraesCS1A03G0316200	AT1G01360	(1 of 3) PTHR31213:SF4 - ABSCISIC ACID RECEPTOR PYL7-RELATED			TraesCS1A03G0316200	K14496		PTHR31213 PTHR31213:SF4	PF10604			regulatory component of ABA receptor 1	100.0	99.1	TraesCS1A03G0316200.1	TraesCS1A02G126800	TraesCS1A02G126800.1
QZn.icg-1A.1	Chr1A	TraesCS1A03G0316300	AT1G51500	(1 of 3) PTHR19241//PTHR19241:SF186 - ATP-BINDING CASSETTE TRANSPORTER // ABC TRANSPORTER G FAMILY MEMBER 12-RELATED		GO:0005524 GO:0016020 GO:0016887	TraesCS1A03G0316300			PTHR19241 PTHR19241:SF186	PF00005 PF01061			ABC-2 type transporter family protein			TraesCS1A03G0316300.1	TraesCS1A02G126900	TraesCS1A02G126900.1
QZn.icg-1A.1	Chr1A	TraesCS1A03G0316400	AT5G11500	(1 of 5) PTHR13049//PTHR13049:SF3 - DUF814-RELATED // SUBFAMILY NOT NAMED			TraesCS1A03G0316400		KOG3272	PTHR13049 PTHR13049:SF3	PF05670		Cre06.g275300	(1 of 1) PTHR13049 - DUF814-RELATED			TraesCS1A03G0316400.1	TraesCS1A02G127000	TraesCS1A02G127000.1
QZn.icg-1A.1	Chr1A	TraesCS1A03G0316700		(1 of 19) PF04561 - RNA polymerase Rpb2, domain 2 (RNA_pol_Rpb2_2)			TraesCS1A03G0316700								100.0	99.7	TraesCS1A03G0316700.1	TraesCS1A02G127100	TraesCS1A02G127100.1
QZn.icg-1A.1	Chr1A	TraesCS1A03G0316800		(1 of 7) PTHR33288//PTHR33288:SF3 - FAMILY NOT NAMED // APOCYTOCHROME F		GO:0005506 GO:0009055 GO:0015979 GO:0020037 GO:0031361	TraesCS1A03G0316800			PTHR33288 PTHR33288:SF3	PF16639						TraesCS1A03G0316800.1	TraesCS1A02G127200	TraesCS1A02G127200.1
QZn.icg-1A.1	Chr1A	TraesCS1A03G0316900		(1 of 7) PTHR33288:SF3 - APOCYTOCHROME F		GO:0005506 GO:0009055 GO:0015979 GO:0020037 GO:0031361	TraesCS1A03G0316900			PTHR33288 PTHR33288:SF3	PF01333				96.9	96.8	TraesCS1A03G0316900.1	TraesCS1A02G127300	TraesCS1A02G127300.1
QZn.icg-1A.1	Chr1A	TraesCS1A03G0317300	AT5G25752	(1 of 3) PTHR22936//PTHR22936:SF32 - RHOMBOID-RELATED // SUBFAMILY NOT NAMED	EC:3.4.21.105	GO:0004252 GO:0006508 GO:0016021	TraesCS1A03G0317300			PTHR22936 PTHR22936:SF32	PF01694		Cre16.g664801	rhomboid-like protein 11			TraesCS1A03G0317300.1	TraesCS1A02G127400	TraesCS1A02G127400.1
QZn.icg-1A.1	Chr1A	TraesCS1A03G0317400	AT5G24030	(1 of 37) PF03595 - Voltage-dependent anion channel (SLAC1)		GO:0006873 GO:0008308 GO:0016021 GO:0055085	TraesCS1A03G0317400			PTHR31269 PTHR31269:SF10	PF03595			SLAC1 homologue 3			TraesCS1A03G0317400.1	TraesCS1A02G127500	TraesCS1A02G127500.1
QZn.icg-1A.1	Chr1A	TraesCS1A03G0317700	AT1G79890		EC:3.6.4.13	GO:0003676 GO:0003677 GO:0004003 GO:0005524 GO:0006139 GO:0008026 GO:0016818	TraesCS1A03G0317700			PTHR11472 PTHR11472:SF41	PF06733 PF13307		Cre07.g322300	RAD3-like DNA-binding helicase protein			TraesCS1A03G0317700.1	TraesCS1A02G127600	TraesCS1A02G127600.2
QZn.icg-1A.1	Chr1A	TraesCS1A03G0318600					TraesCS1A03G0318600			PTHR34835							TraesCS1A03G0318600.1	TraesCS1A02G127700	TraesCS1A02G127700.1
QZn.icg-1A.1	Chr1A	TraesCS1A03G0318900		(1 of 60) 5.99.1.2 - DNA topoisomerase / Untwisting enzyme	EC:5.99.1.2	GO:0008270	TraesCS1A03G0318900				PF06839						TraesCS1A03G0318900.1	TraesCS1A02G127800	TraesCS1A02G127800.1
QZn.icg-1A.1	Chr1A	TraesCS1A03G0319000	AT3G24550	(1 of 3) PTHR27001//PTHR27001:SF89 - FAMILY NOT NAMED // PROLINE-RICH RECEPTOR-LIKE PROTEIN KINASE PERK1-RELATED	EC:2.7.11.1	GO:0004672 GO:0004713 GO:0005524 GO:0006468	TraesCS1A03G0319000		KOG1187	PTHR27001 PTHR27001:SF89	PF07714		Cre16.g666300	proline extensin-like receptor kinase 1	99.7	100.0	TraesCS1A03G0319000.1	TraesCS1A02G127900	TraesCS1A02G127900.1
QZn.icg-1A.1	Chr1A	TraesCS1A03G0319500					TraesCS1A03G0319500			PTHR24006 PTHR24006:SF482							TraesCS1A03G0319500.1	TraesCS1A02G128000	TraesCS1A02G128000.1
QZn.icg-1A.1	Chr1A	TraesCS1A03G0319700	AT2G46220	(1 of 8) KOG4457 - Uncharacterized conserved protein			TraesCS1A03G0319700		KOG4457	PTHR31094	PF10184			Uncharacterized conserved protein (DUF2358)	100.0	100.0	TraesCS1A03G0319700.1	TraesCS1A02G128100	TraesCS1A02G128100.1
QZn.icg-1A.1	Chr1A	TraesCS1A03G0319900					TraesCS1A03G0319900										TraesCS1A03G0319900.1	TraesCS1A02G128200	TraesCS1A02G128200.1
QZn.icg-1A.1	Chr1A	TraesCS1A03G0320300	AT2G30530				TraesCS1A03G0320300			PTHR31016 PTHR31016:SF3					100.0	100.0	TraesCS1A03G0320300.1	TraesCS1A02G128300	TraesCS1A02G128300.1
QZn.icg-1A.1	Chr1A	TraesCS1A03G0320900					TraesCS1A03G0320900										TraesCS1A03G0320900.1	TraesCS1A02G128500	TraesCS1A02G128500.1
QZn.icg-1A.1	Chr1A	TraesCS1A03G0321300	AT3G50670	(1 of 5) K11093 - U1 small nuclear ribonucleoprotein 70kDa (SNRP70)		GO:0000166 GO:0003676	TraesCS1A03G0321300	K11093	KOG0113	PTHR13952 PTHR13952:SF5	PF00076 PF12220		Cre16.g656250	U1 small nuclear ribonucleoprotein-70K	100.0	100.0	TraesCS1A03G0321300.1	TraesCS1A02G128600	TraesCS1A02G128600.1
QZn.icg-1A.1	Chr1A	TraesCS1A03G0321500		(1 of 99) PF02485 - Core-2/I-Branching enzyme (Branch)		GO:0008375 GO:0016020	TraesCS1A03G0321500			PTHR31042 PTHR31042:SF14	PF02485						TraesCS1A03G0321500.1	TraesCS1A02G128700	TraesCS1A02G128700.1
QZn.icg-1A.1	Chr1A	TraesCS1A03G0321600	AT3G23140	(1 of 94) IPR007087//IPR013087 - Zinc finger, C2H2 // Zinc finger C2H2-type/integrase DNA-binding domain		GO:0003676 GO:0046872	TraesCS1A03G0321600			PTHR26374 PTHR26374:SF194				C2H2 and C2HC zinc fingers superfamily protein			TraesCS1A03G0321600.1	TraesCS1A02G128800	TraesCS1A02G128800.1
QZn.icg-1A.1	Chr1A	TraesCS1A03G0322200	AT4G29100	(1 of 616) IPR011598 - Myc-type, basic helix-loop-helix (bHLH) domain		GO:0046983	TraesCS1A03G0322200			PTHR16223 PTHR16223:SF24				basic helix-loop-helix (bHLH) DNA-binding superfamily protein			TraesCS1A03G0322200.3	TraesCS1A02G128900	TraesCS1A02G128900.1
QZn.icg-1A.1	Chr1A	TraesCS1A03G0322700		(1 of 311) PF04043 - Plant invertase/pectin methylesterase inhibitor (PMEI)		GO:0004857	TraesCS1A03G0322700			PTHR31707 PTHR31707:SF36	PF04043						TraesCS1A03G0322700.1	TraesCS1A02G129000	TraesCS1A02G129000.1
QZn.icg-1A.1	Chr1A	TraesCS1A03G0323800	AT1G48830	(1 of 6) K02993 - small subunit ribosomal protein S7e (RP-S7e, RPS7)		GO:0003735 GO:0005622 GO:0005840 GO:0006412	TraesCS1A03G0323800	K02993	KOG3320	PTHR11278 PTHR11278:SF2	PF01251		Cre12.g498900	Ribosomal protein S7e family protein			TraesCS1A03G0323800.1	TraesCS1A02G129100	TraesCS1A02G129100.1
QZn.icg-1A.1	Chr1A	TraesCS1A03G0324000	AT2G14835	(1 of 3) PTHR12981:SF0 - ZINC FINGER PROTEIN-LIKE 1		GO:0005515 GO:0008270	TraesCS1A03G0324000			PTHR12981 PTHR12981:SF0				RING/U-box superfamily protein			TraesCS1A03G0324000.3	TraesCS1A02G129200	TraesCS1A02G129200.1
QZn.icg-1A.1	Chr1A	TraesCS1A03G0324400	AT4G32730	(1 of 3) PTHR10641//PTHR10641:SF608 - MYB-LIKE DNA-BINDING PROTEIN MYB // SUBFAMILY NOT NAMED		GO:0003677	TraesCS1A03G0324400		KOG0048	PTHR10641 PTHR10641:SF608	PF00249 PF13921			Homeodomain-like protein			TraesCS1A03G0324400.1	TraesCS1A02G129300	TraesCS1A02G129300.1
QZn.icg-1A.1	Chr1A	TraesCS1A03G0324600	AT5G44635	(1 of 3) K02542 - DNA replication licensing factor MCM6 (MCM6)	EC:3.6.4.12	GO:0003677 GO:0003678 GO:0005524 GO:0005634 GO:0006260 GO:0006270 GO:0042555	TraesCS1A03G0324600	K02542		PTHR11630 PTHR11630:SF43	PF00493 PF14551		Cre03.g178650	minichromosome maintenance (MCM2/3/5) family protein	100.0	100.0	TraesCS1A03G0324600.1	TraesCS1A02G129400	TraesCS1A02G129400.1
QZn.icg-1A.1	Chr1A	TraesCS1A03G0325400	AT3G15355	(1 of 6) PTHR24067//PTHR24067:SF127 - UBIQUITIN-CONJUGATING ENZYME E2 // SUBFAMILY NOT NAMED	EC:6.3.2.19		TraesCS1A03G0325400	K10581	KOG0417	PTHR24067 PTHR24067:SF127	PF00179			ubiquitin-conjugating enzyme 25	100.0	100.0	TraesCS1A03G0325400.1	TraesCS1A02G129500	TraesCS1A02G129500.1
QZn.icg-1A.1	Chr1A	TraesCS1A03G0325800	AT5G53190	(1 of 3) PTHR10791//PTHR10791:SF58 - RAG1-ACTIVATING PROTEIN 1 // SUBFAMILY NOT NAMED			TraesCS1A03G0325800	K15382	KOG1623	PTHR10791 PTHR10791:SF58	PF03083		Cre06.g275000	Nodulin MtN3 family protein			TraesCS1A03G0325800.1	TraesCS1A02G129600	TraesCS1A02G129600.1
QZn.icg-1A.1	Chr1A	TraesCS1A03G0326700	AT1G11320				TraesCS1A03G0326700			PTHR35097 PTHR35097:SF2							TraesCS1A03G0326700.1	TraesCS1A02G129700	TraesCS1A02G129700.1
QZn.icg-1A.1	Chr1A	TraesCS1A03G0326800		(1 of 3) PTHR11165//PTHR11165:SF67 - SKP1 // SUBFAMILY NOT NAMED		GO:0006511	TraesCS1A03G0326800	K03094	KOG1724	PTHR11165 PTHR11165:SF67	PF01466 PF03931						TraesCS1A03G0326800.1	TraesCS1A02G129800	TraesCS1A02G129800.1
QZn.icg-1A.1	Chr1A	TraesCS1A03G0327000					TraesCS1A03G0327000										TraesCS1A03G0327000.1	TraesCS1A02G129900	TraesCS1A02G129900.1
QZn.icg-1A.1	Chr1A	TraesCS1A03G0327400		(1 of 4) K02518 - translation initiation factor IF-1 (infA)		GO:0003723 GO:0003743 GO:0006413	TraesCS1A03G0327400	K02518		PTHR33370	PF01176						TraesCS1A03G0327400.1	TraesCS1A02G130000	TraesCS1A02G130000.1
QZn.icg-1A.1	Chr1A	TraesCS1A03G0327700		(1 of 2) PTHR32108:SF0 - DNA-DIRECTED RNA POLYMERASE SUBUNIT ALPHA	EC:2.7.7.6	GO:0003899 GO:0006351 GO:0046983	TraesCS1A03G0327700			PTHR32108 PTHR32108:SF0	PF01000 PF01193						TraesCS1A03G0327700.1	TraesCS1A02G130100	TraesCS1A02G130100.1
QZn.icg-1A.1	Chr1A	TraesCS1A03G0328000		(1 of 5) PTHR19271//PTHR19271:SF8 - CYTOCHROME B // CYTOCHROME B6		GO:0009055 GO:0016020 GO:0016491 GO:0022904	TraesCS1A03G0328000			PTHR19271 PTHR19271:SF8	PF00033						TraesCS1A03G0328000.1	TraesCS1A02G130200	TraesCS1A02G130200.1
QZn.icg-1A.1	Chr1A	TraesCS1A03G0328200	ATCG00710	(1 of 14) PF00737 - Photosystem II 10 kDa phosphoprotein (PsbH)		GO:0009523 GO:0015979 GO:0016020 GO:0042301 GO:0050821	TraesCS1A03G0328200			PTHR34469	PF00737			photosystem II reaction center protein H			TraesCS1A03G0328200.1	TraesCS1A02G130300	TraesCS1A02G130300.1
QZn.icg-1A.1	Chr1A	TraesCS1A03G0328300		(1 of 9) K02715 - PsbN protein (psbN)		GO:0009523 GO:0009539 GO:0015979 GO:0016020	TraesCS1A03G0328300	K02715		PTHR35326 PTHR35326:SF2	PF02468						TraesCS1A03G0328300.1	TraesCS1A02G130400	TraesCS1A02G130400.1
QZn.icg-1A.1	Chr1A	TraesCS1A03G0328600		(1 of 20) PTHR11432//PTHR11432:SF7 - NADH DEHYDROGENASE SUBUNIT 1 // NAD(P)H-QUINONE OXIDOREDUCTASE SUBUNIT 1, CHLOROPLASTIC		GO:0016020 GO:0055114	TraesCS1A03G0328600			PTHR11432 PTHR11432:SF7	PF00146						TraesCS1A03G0328600.1	TraesCS1A02G130500	TraesCS1A02G130500.1
QZn.icg-1A.1	Chr1A	TraesCS1A03G0328800		(1 of 5) PF14560 - Ubiquitin-like domain (Ubiquitin_2)		GO:0005515	TraesCS1A03G0328800				PF14560						TraesCS1A03G0328800.2	TraesCS1A02G130600	TraesCS1A02G130600.1
QZn.icg-1A.1	Chr1A	TraesCS1A03G0329000	AT1G08260	(1 of 2) K02324 - DNA polymerase epsilon subunit 1 (POLE1)	EC:2.7.7.7	GO:0000166 GO:0003676 GO:0003677 GO:0003887 GO:0005634 GO:0006260 GO:0008270 GO:0008408	TraesCS1A03G0329000	K02324		PTHR10670	PF00136 PF03104 PF08490		Cre03.g179961	DNA polymerase epsilon catalytic subunit			TraesCS1A03G0329000.1	TraesCS1A02G130700	TraesCS1A02G130700.1
QZn.icg-1A.1	Chr1A	TraesCS1A03G0329700	AT2G16940	(1 of 5) K13091 - RNA-binding protein 39 (RBM39, RNPC2)		GO:0000166 GO:0003676 GO:0003723 GO:0005634 GO:0006397	TraesCS1A03G0329700	K13091	KOG0147	PTHR24012 PTHR24012:SF361	PF00076 PF13893 PF15519		Cre04.g213905	Splicing factor, CC1-like			TraesCS1A03G0329700.1	TraesCS1A02G130800	TraesCS1A02G130800.1
QZn.icg-1A.1	Chr1A	TraesCS1A03G0330400	AT1G53800	(1 of 6) PF07460 - NUMOD3 motif (2 copies) (NUMOD3)		GO:0003677	TraesCS1A03G0330400			PTHR34199 PTHR34199:SF2	PF07460			(1 of 2) PF07460 - NUMOD3 motif (2 copies) (NUMOD3)	100.0	100.0	TraesCS1A03G0330400.1	TraesCS1A02G130900	TraesCS1A02G130900.1
QZn.icg-1A.1	Chr1A	TraesCS1A03G0330800	AT1G72390	(1 of 6) PF12090 - Spt20 family (Spt20)			TraesCS1A03G0330800							(1 of 2) PTHR10799//PTHR10799:SF783 - SWI/SNF-RELATED MATRIX-ASSOCIATED ACTIN-DEPENDENT REGULATOR OF CHROMATIN SUBFAMILY-RELATED	100.0	100.0	TraesCS1A03G0330800.1	TraesCS1A02G131000	TraesCS1A02G131000.1
QZn.icg-1A.1	Chr1A	TraesCS1A03G0331100		(1 of 4) IPR016201 - Plexin-like fold			TraesCS1A03G0331100										TraesCS1A03G0331100.1	TraesCS1A02G131100	TraesCS1A02G131100.1
QZn.icg-1A.1	Chr1A	TraesCS1A03G0331200	AT1G07480	(1 of 3) K03122 - transcription initiation factor TFIIA large subunit (TFIIA1, GTF2A1, TOA1)		GO:0005672 GO:0006367	TraesCS1A03G0331200	K03122	KOG2652	PTHR12694 PTHR12694:SF8	PF03153		Cre14.g625200	Transcription factor IIA, alpha/beta subunit			TraesCS1A03G0331200.3	TraesCS1A02G131200	TraesCS1A02G131200.3
QZn.icg-1A.1	Chr1A	TraesCS1A03G0331900	AT5G54130	(1 of 2) PTHR12121//PTHR12121:SF44 - CARBON CATABOLITE REPRESSOR PROTEIN 4 // SUBFAMILY NOT NAMED		GO:0005509	TraesCS1A03G0331900		KOG2338	PTHR12121 PTHR12121:SF44	PF03372			Calcium-binding endonuclease/exonuclease/phosphatase family			TraesCS1A03G0331900.1	TraesCS1A02G131300	TraesCS1A02G131300.1
QZn.icg-1A.1	Chr1A	TraesCS1A03G0332300					TraesCS1A03G0332300										TraesCS1A03G0332300.1	TraesCS1A02G131400	TraesCS1A02G131400.1
QZn.icg-1A.1	Chr1A	TraesCS1A03G0332500	AT5G65270	(1 of 3) PTHR24073:SF350 - RAS-RELATED PROTEIN RABA4C		GO:0003924 GO:0005525 GO:0005622 GO:0006886 GO:0006913 GO:0007165 GO:0007264 GO:0015031 GO:0016020	TraesCS1A03G0332500	K07904	KOG0087	PTHR24073 PTHR24073:SF350	PF00025			RAB GTPase homolog A4A			TraesCS1A03G0332500.1	TraesCS1A02G131500	TraesCS1A02G131500.2
QZn.icg-1A.1	Chr1A	TraesCS1A03G0333400	AT1G08720	(1 of 6) PTHR23257//PTHR23257:SF335 - SERINE-THREONINE PROTEIN KINASE // SUBFAMILY NOT NAMED	EC:2.7.11.1	GO:0004672 GO:0004713 GO:0005524 GO:0006468	TraesCS1A03G0333400		KOG0192	PTHR23257 PTHR23257:SF335	PF07714 PF14381			Protein kinase superfamily protein	100.0	100.0	TraesCS1A03G0333400.1	TraesCS1A02G131600	TraesCS1A02G131600.1
QZn.icg-1A.1	Chr1A	TraesCS1A03G0333800		(1 of 2) IPR001404//IPR003594//IPR020575//IPR029017 - Heat shock protein Hsp90 family // Histidine kinase-like ATPase, C-terminal domain // Heat shock protein Hsp90, N-terminal // Enolase N-terminal domain-like		GO:0005524 GO:0006457 GO:0006950 GO:0051082	TraesCS1A03G0333800			PTHR11528 PTHR11528:SF49							TraesCS1A03G0333800.1	TraesCS1A02G131700	TraesCS1A02G131700.1
QZn.icg-1A.1	Chr1A	TraesCS1A03G0333900					TraesCS1A03G0333900										TraesCS1A03G0333900.1	TraesCS1A02G131800	TraesCS1A02G131800.1
QZn.icg-1A.1	Chr1A	TraesCS1A03G0334100		(1 of 95) IPR029061 - Thiamin diphosphate-binding fold			TraesCS1A03G0334100										TraesCS1A03G0334100.1	TraesCS1A02G131900	TraesCS1A02G131900.1
QZn.icg-1A.1	Chr1A	TraesCS1A03G0334500					TraesCS1A03G0334500										TraesCS1A03G0334500.1	TraesCS1A02G132000	TraesCS1A02G132000.1
QZn.icg-1A.1	Chr1A	TraesCS1A03G0335800					TraesCS1A03G0335800										TraesCS1A03G0335800.1	TraesCS1A02G132300	TraesCS1A02G132300.1
QZn.icg-1A.1	Chr1A	TraesCS1A03G0336200	AT3G54560	(1 of 4) PTHR23430//PTHR23430:SF88 - HISTONE H2A // SUBFAMILY NOT NAMED		GO:0000786 GO:0003677 GO:0005634 GO:0046982	TraesCS1A03G0336200	K11251	KOG1757	PTHR23430 PTHR23430:SF88	PF00125 PF16211		Cre13.g567700	histone H2A 11			TraesCS1A03G0336200.1	TraesCS1A02G132400	TraesCS1A02G132400.1
QZn.icg-1A.1	Chr1A	TraesCS1A03G0336500					TraesCS1A03G0336500										TraesCS1A03G0336500.1	TraesCS1A02G132500	TraesCS1A02G132500.1
QZn.icg-1A.1	Chr1A	TraesCS1A03G0337200	AT1G59820	(1 of 3) PTHR24092//PTHR24092:SF85 - FAMILY NOT NAMED // PHOSPHOLIPID-TRANSPORTING ATPASE 3	EC:3.6.3.1	GO:0000166 GO:0000287 GO:0004012 GO:0005524 GO:0015914 GO:0016021 GO:0046872	TraesCS1A03G0337200	K14802		PTHR24092 PTHR24092:SF85	PF00122 PF12710 PF16209 PF16212		Cre12.g536000	aminophospholipid ATPase 3	100.0	100.0	TraesCS1A03G0337200.2	TraesCS1A02G132600	TraesCS1A02G132600.2
QZn.icg-1A.1	Chr1A	TraesCS1A03G0337700		(1 of 15) PF02290 - Signal recognition particle 14kD protein (SRP14)		GO:0005786 GO:0006614 GO:0008312 GO:0030942 GO:0048500	TraesCS1A03G0337700			PTHR12013	PF02290		Cre01.g031200				TraesCS1A03G0337700.1	TraesCS1A02G132700	TraesCS1A02G132700.1
QZn.icg-1A.1	Chr1A	TraesCS1A03G0337800		(1 of 113) PF03169 - OPT oligopeptide transporter protein (OPT)		GO:0055085	TraesCS1A03G0337800			PTHR31645 PTHR31645:SF9	PF03169				100.0	100.0	TraesCS1A03G0337800.1	TraesCS1A02G132800	TraesCS1A02G132800.1
QZn.icg-1A.1	Chr1A	TraesCS1A03G0338500					TraesCS1A03G0338500			PTHR31704 PTHR31704:SF16							TraesCS1A03G0338500.1	TraesCS1A02G132900	TraesCS1A02G132900.1
QZn.icg-1A.1	Chr1A	TraesCS1A03G0339300		(1 of 21) PF04788 - Protein of unknown function (DUF620) (DUF620)			TraesCS1A03G0339300			PTHR31300 PTHR31300:SF6	PF04788						TraesCS1A03G0339300.1	TraesCS1A02G133000	TraesCS1A02G133000.1
QZn.icg-1A.1	Chr1A	TraesCS1A03G0339400	AT4G24280	(1 of 3) PTHR19375//PTHR19375:SF147 - HEAT SHOCK PROTEIN 70KDA // SUBFAMILY NOT NAMED		GO:0005524 GO:0006457 GO:0051082	TraesCS1A03G0339400			PTHR19375 PTHR19375:SF147	PF00012		Cre06.g250100	chloroplast heat shock protein 70-1			TraesCS1A03G0339400.1	TraesCS1A02G133100	TraesCS1A02G133100.1
QZn.icg-1A.1	Chr1A	TraesCS1A03G0339900	AT1G79250	(1 of 3) PTHR24351//PTHR24351:SF55 - RIBOSOMAL PROTEIN S6 KINASE // AGC KINASE 1.7-RELATED	EC:2.7.11.1	GO:0004672 GO:0004713 GO:0005524 GO:0006468	TraesCS1A03G0339900			PTHR24351 PTHR24351:SF55	PF00069 PF07714			AGC kinase 1.7			TraesCS1A03G0339900.1	TraesCS1A02G133200	TraesCS1A02G133200.1
QZn.icg-1A.1	Chr1A	TraesCS1A03G0340200		(1 of 8) PTHR22763//PTHR22763:SF25 - RING ZINC FINGER PROTEIN // E3 UBIQUITIN-PROTEIN LIGASE SYNOVIOLIN		GO:0005515 GO:0008270	TraesCS1A03G0340200			PTHR22763 PTHR22763:SF25	PF13639						TraesCS1A03G0340200.2	TraesCS1A02G133300	TraesCS1A02G133300.2
QZn.icg-1A.1	Chr1A	TraesCS1A03G0341000	AT3G08650	(1 of 3) PTHR11040//PTHR11040:SF70 - ZINC/IRON TRANSPORTER // METAL HOMEOSTASIS FACTOR ATX2		GO:0016020 GO:0030001 GO:0046873 GO:0055085	TraesCS1A03G0341000		KOG2474	PTHR11040 PTHR11040:SF70	PF02535		Cre06.g281900	ZIP metal ion transporter family			TraesCS1A03G0341000.2	TraesCS1A02G133400	TraesCS1A02G133400.2
QZn.icg-1A.1	Chr1A	TraesCS1A03G0341100	AT4G34830	(1 of 3) PTHR24015:SF364 - ATPASE EXPRESSION PROTEIN 3		GO:0005515	TraesCS1A03G0341100			PTHR24015 PTHR24015:SF364	PF01535 PF13041 PF13812			Pentatricopeptide repeat (PPR) superfamily protein	100.0	100.0	TraesCS1A03G0341100.5	TraesCS1A02G133500	TraesCS1A02G133500.5
QZn.icg-1A.1	Chr1A	TraesCS1A03G0341200					TraesCS1A03G0341200										TraesCS1A03G0341200.1	TraesCS1A02G133600	TraesCS1A02G133600.1
QZn.icg-1A.1	Chr1A	TraesCS1A03G0342100	AT5G11560	(1 of 3) PTHR21573//PTHR21573:SF0 - UNCHARACTERIZED // ER MEMBRANE PROTEIN COMPLEX SUBUNIT 1		GO:0072546	TraesCS1A03G0342100			PTHR21573 PTHR21573:SF0	PF07774 PF13360		Cre01.g042550	catalytics	100.0	100.0	TraesCS1A03G0342100.4	TraesCS1A02G133700	TraesCS1A02G133700.4
QZn.icg-1A.1	Chr1A	TraesCS1A03G0342300	AT1G30810	(1 of 3) PTHR10694:SF41 - JUMONJI DOMAIN-CONTAINING PROTEIN 18-RELATED		GO:0005634	TraesCS1A03G0342300		KOG1246	PTHR10694 PTHR10694:SF41	PF02373 PF02375 PF02928 PF05964 PF05965			Transcription factor jumonji (jmj) family protein / zinc finger (C5HC2 type) family protein			TraesCS1A03G0342300.3	TraesCS1A02G133800	TraesCS1A02G133800.1
QZn.icg-1A.1	Chr1A	TraesCS1A03G0342500	AT1G01430	(1 of 86) IPR025846//IPR026057//IPR029962 - PMR5 N-terminal domain // PC-Esterase // Trichome birefringence-like family			TraesCS1A03G0342500			PTHR32285 PTHR32285:SF27	PF13839 PF14416			TRICHOME BIREFRINGENCE-LIKE 25			TraesCS1A03G0342500.1	TraesCS1A02G133900	TraesCS1A02G133900.1
QZn.icg-1A.1	Chr1A	TraesCS1A03G0343000	AT5G37770	(1 of 3) PTHR10891//PTHR10891:SF530 - EF-HAND CALCIUM-BINDING DOMAIN CONTAINING PROTEIN // SUBFAMILY NOT NAMED		GO:0005509	TraesCS1A03G0343000	K13448	KOG0027	PTHR10891 PTHR10891:SF530	PF13499			EF hand calcium-binding protein family			TraesCS1A03G0343000.1	TraesCS1A02G134000	TraesCS1A02G134000.1
QZn.icg-1A.1	Chr1A	TraesCS1A03G0344200		(1 of 2) PTHR19432//PTHR19432:SF39 - SUGAR TRANSPORTER // SUBFAMILY NOT NAMED		GO:0005887 GO:0008515 GO:0015770	TraesCS1A03G0344200	K15378	KOG0637	PTHR19432 PTHR19432:SF39	PF13347				100.0	100.0	TraesCS1A03G0344200.1	TraesCS1A02G134100	TraesCS1A02G134100.1
QZn.icg-1A.1	Chr1A	TraesCS1A03G0346000		(1 of 4) PTHR24349//PTHR24349:SF153 - SERINE/THREONINE-PROTEIN KINASE // SUBFAMILY NOT NAMED	EC:2.7.11.1	GO:0004672 GO:0005524 GO:0006468	TraesCS1A03G0346000			PTHR24349 PTHR24349:SF153	PF00069						TraesCS1A03G0346000.1	TraesCS1A02G134200	TraesCS1A02G134200.1
QZn.icg-1A.1	Chr1A	TraesCS1A03G0346700					TraesCS1A03G0346700								100.0	99.4	TraesCS1A03G0346700.1	TraesCS1A02G134300	TraesCS1A02G134300.1
QZn.icg-1A.1	Chr1A	TraesCS1A03G0346800		(1 of 33) IPR009056 - Cytochrome c-like domain		GO:0009055 GO:0020037	TraesCS1A03G0346800										TraesCS1A03G0346800.1	TraesCS1A02G134400	TraesCS1A02G134400.1
QZn.icg-1A.1	Chr1A	TraesCS1A03G0347000	AT3G06950	(1 of 3) PTHR11142:SF0 - TRNA PSEUDOURIDINE SYNTHASE-LIKE 1	EC:5.4.99.12	GO:0001522 GO:0003723 GO:0009451 GO:0009982	TraesCS1A03G0347000	K06173	KOG4393	PTHR11142 PTHR11142:SF0	PF01416		Cre13.g591501	Pseudouridine synthase family protein	100.0	100.0	TraesCS1A03G0347000.3	TraesCS1A02G134500	TraesCS1A02G134500.3
QZn.icg-1A.1	Chr1A	TraesCS1A03G0347400	AT2G14740	(1 of 3) PTHR22765:SF54 - VACUOLAR-SORTING RECEPTOR 3-RELATED			TraesCS1A03G0347400			PTHR22765 PTHR22765:SF54	PF02225		Cre02.g095111	vaculolar sorting receptor 3	100.0	100.0	TraesCS1A03G0347400.1	TraesCS1A02G134600	TraesCS1A02G134600.1
QZn.icg-1A.1	Chr1A	TraesCS1A03G0348300					TraesCS1A03G0348300										TraesCS1A03G0348300.1	TraesCS1A02G134700	TraesCS1A02G134700.1
QZn.icg-1A.1	Chr1A	TraesCS1A03G0348600	AT2G31600	(1 of 5) PF13891 - Potential DNA-binding domain (zf-C3Hc3H)		GO:0000123	TraesCS1A03G0348600			PTHR13453	PF13891			(1 of 3) PF13891 - Potential DNA-binding domain (zf-C3Hc3H)			TraesCS1A03G0348600.1	TraesCS1A02G134800	TraesCS1A02G134800.1
QZn.icg-1A.1	Chr1A	TraesCS1A03G0348800		(1 of 1) PTHR11510//PTHR11510:SF8 - MYO-INOSITOL-1 PHOSPHATE SYNTHASE // SUBFAMILY NOT NAMED	EC:5.5.1.4	GO:0004512 GO:0006021 GO:0008654	TraesCS1A03G0348800			PTHR11510 PTHR11510:SF8	PF01658						TraesCS1A03G0348800.1	TraesCS1A02G134900	TraesCS1A02G134900.1
QZn.icg-1A.1	Chr1A	TraesCS1A03G0349100					TraesCS1A03G0349100								50.7	100.0	TraesCS1A03G0349100.1	TraesCS1A02G135000	TraesCS1A02G135000.1
QZn.icg-1A.1	Chr1A	TraesCS1A03G0349500	AT3G18524	(1 of 3) K08735 - DNA mismatch repair protein MSH2 (MSH2)		GO:0005524 GO:0006298 GO:0030983	TraesCS1A03G0349500	K08735		PTHR11361 PTHR11361:SF35	PF00488 PF01624 PF05188 PF05190 PF05192		Cre01.g003463	MUTS homolog 2	100.0	100.0	TraesCS1A03G0349500.4	TraesCS1A02G135100	TraesCS1A02G135100.4
QZn.icg-1A.1	Chr1A	TraesCS1A03G0350800	AT4G30100	(1 of 6) PTHR10887//PTHR10887:SF359 - DNA2/NAM7 HELICASE FAMILY // HELICASE SEN1			TraesCS1A03G0350800	K10706	KOG1801	PTHR10887 PTHR10887:SF359	PF13086 PF13087			P-loop containing nucleoside triphosphate hydrolases superfamily protein			TraesCS1A03G0350800.1	TraesCS1A02G135300	TraesCS1A02G135300.3
QZn.icg-1A.1	Chr1A	TraesCS1A03G0352100	AT5G43745	(1 of 1) IPR010420//IPR016040 - CASTOR/POLLUX/SYM8 ion channels // NAD(P)-binding domain			TraesCS1A03G0352100			PTHR31563 PTHR31563:SF2	PF06241			Protein of unknown function (DUF1012)	100.0	100.0	TraesCS1A03G0352100.1	TraesCS1A02G135600	TraesCS1A02G135600.1
QZn.icg-1A.1	Chr1A	TraesCS1A03G0352600	AT2G30390	(1 of 3) PTHR11108:SF5 - FERROCHELATASE-2, CHLOROPLASTIC	EC:4.99.1.1	GO:0004325 GO:0006783	TraesCS1A03G0352600	K01772		PTHR11108 PTHR11108:SF5	PF00762		Cre07.g339750	ferrochelatase 2			TraesCS1A03G0352600.4	TraesCS1A02G135700	TraesCS1A02G135700.3
QZn.icg-1A.1	Chr1A	TraesCS1A03G0353100	AT4G35905	(1 of 3) PTHR33505//PTHR33505:SF1 - FAMILY NOT NAMED // PROTEIN PREY, MITOCHONDRIAL			TraesCS1A03G0353100			PTHR33505 PTHR33505:SF1	PF03966			(1 of 1) PTHR33505:SF1 - PROTEIN PREY, MITOCHONDRIAL			TraesCS1A03G0353100.1	TraesCS1A02G135800	TraesCS1A02G135800.1
QZn.icg-1A.1	Chr1A	TraesCS1A03G0353200		(1 of 3) PTHR22835//PTHR22835:SF119 - ZINC FINGER FYVE DOMAIN CONTAINING PROTEIN // SUBFAMILY NOT NAMED	EC:3.1.1.3	GO:0016788	TraesCS1A03G0353200			PTHR22835 PTHR22835:SF119	PF00657		Cre02.g144010				TraesCS1A03G0353200.1	TraesCS1A02G135900	TraesCS1A02G135900.1
QZn.icg-1A.1	Chr1A	TraesCS1A03G0353300	AT4G35930	(1 of 3915) IPR001810 - F-box domain		GO:0005515	TraesCS1A03G0353300			PTHR34049 PTHR34049:SF2				F-box family protein			TraesCS1A03G0353300.1	TraesCS1A02G136000	TraesCS1A02G136000.2
QZn.icg-1A.1	Chr1A	TraesCS1A03G0353900	AT4G36750	(1 of 3) PTHR30546//PTHR30546:SF3 - FLAVODOXIN-RELATED PROTEIN WRBA-RELATED // MINOR ALLERGEN	EC:1.6.5.2	GO:0010181 GO:0016491 GO:0045892	TraesCS1A03G0353900	K03809	KOG3135	PTHR30546 PTHR30546:SF3	PF03358			Quinone reductase family protein			TraesCS1A03G0353900.1	TraesCS1A02G136100	TraesCS1A02G136100.1
QZn.icg-1A.1	Chr1A	TraesCS1A03G0355000	AT4G33210	(1 of 3) PTHR24006:SF502 - F-BOX/LRR-REPEAT PROTEIN 15-RELATED		GO:0005515	TraesCS1A03G0355000		KOG1947 KOG4341	PTHR24006 PTHR24006:SF502	PF12937		Cre12.g525600	F-box family protein	99.6	100.0	TraesCS1A03G0355000.1	TraesCS1A02G136200	TraesCS1A02G136200.1
QZn.icg-1A.1	Chr1A	TraesCS1A03G0356800					TraesCS1A03G0356800										TraesCS1A03G0356800.1	TraesCS1A02G136300	TraesCS1A02G136300.1
QZn.icg-1A.1	Chr1A	TraesCS1A03G0357800	AT3G61790	(1 of 2) K08742 - E3 ubiquitin-protein ligase SIAH2 [EC:6.3.2.19] (SIAH2)	EC:6.3.2.19	GO:0004842 GO:0005515 GO:0005634 GO:0006511 GO:0007275 GO:0008270 GO:0016567	TraesCS1A03G0357800	K08742	KOG3002	PTHR10315 PTHR10315:SF42	PF03145			Protein with RING/U-box and TRAF-like domains			TraesCS1A03G0357800.2	TraesCS1A02G136400	TraesCS1A02G136400.2
QZn.icg-1A.1	Chr1A	TraesCS1A03G0359000	AT1G79600	(1 of 2) PTHR10566//PTHR10566:SF85 - CHAPERONE-ACTIVITY OF BC1 COMPLEX CABC1 -RELATED // SUBFAMILY NOT NAMED	EC:3.6.3.46	GO:0004672 GO:0005488 GO:0005524 GO:0006468	TraesCS1A03G0359000		KOG1235	PTHR10566 PTHR10566:SF85	PF03109		Cre03.g158500	Protein kinase superfamily protein			TraesCS1A03G0359000.2	TraesCS1A02G136500	TraesCS1A02G136500.1
QZn.icg-1A.1	Chr1A	TraesCS1A03G0359100		(1 of 3) PTHR10288//PTHR10288:SF152 - KH DOMAIN CONTAINING RNA BINDING PROTEIN // SUBFAMILY NOT NAMED		GO:0003676 GO:0003723	TraesCS1A03G0359100	K13162	KOG2190	PTHR10288 PTHR10288:SF152	PF00013						TraesCS1A03G0359100.1	TraesCS1A02G136600	TraesCS1A02G136600.1
QZn.icg-1A.1	Chr1A	TraesCS1A03G0359400		(1 of 10) 2.3.1.9 - Acetyl-CoA C-acetyltransferase / Acetoacetyl-CoA thiolase	EC:2.3.1.9	GO:0003824 GO:0008152	TraesCS1A03G0359400										TraesCS1A03G0359400.1	TraesCS1A02G136700	TraesCS1A02G136700.1
QZn.icg-1A.1	Chr1A	TraesCS1A03G0359500	AT1G45110	(1 of 3) 2.1.1.198 - 16S rRNA (cytidine(1402)-2'-O)-methyltransferase	EC:2.1.1.198	GO:0008152 GO:0008168	TraesCS1A03G0359500			PTHR21091 PTHR21091:SF18	PF00590		Cre13.g572000	Tetrapyrrole (Corrin/Porphyrin) Methylases			TraesCS1A03G0359500.1	TraesCS1A02G136800	TraesCS1A02G136800.1
QZn.icg-1A.1	Chr1A	TraesCS1A03G0360300	AT3G03690	(1 of 3) PTHR19297:SF93 - CORE-2/I-BRANCHING BETA-1,6-N-ACETYLGLUCOSAMINYLTRANSFERASE FAMILY PROTEIN		GO:0008375 GO:0016020	TraesCS1A03G0360300		KOG0799	PTHR19297 PTHR19297:SF93	PF02485			Core-2/I-branching beta-1,6-N-acetylglucosaminyltransferase family protein	100.0	100.0	TraesCS1A03G0360300.1	TraesCS1A02G136900	TraesCS1A02G136900.1
QZn.icg-1A.1	Chr1A	TraesCS1A03G0360600	AT5G35910	(1 of 6) K12591 - exosome complex exonuclease RRP6 (RRP6, EXOSC10)	EC:3.1.13.5	GO:0000166 GO:0000176 GO:0003676 GO:0003824 GO:0005622 GO:0006139 GO:0006396 GO:0008408 GO:0044237	TraesCS1A03G0360600		KOG2206	PTHR12124 PTHR12124:SF43	PF00570 PF01612 PF08066		Cre12.g512250	Polynucleotidyl transferase, ribonuclease H fold protein with HRDC domain			TraesCS1A03G0360600.1	TraesCS1A02G137000	TraesCS1A02G137000.2
QZn.icg-1A.1	Chr1A	TraesCS1A03G0361000					TraesCS1A03G0361000										TraesCS1A03G0361000.1	TraesCS1A02G137100	TraesCS1A02G137100.1
QZn.icg-1A.1	Chr1A	TraesCS1A03G0361500		(1 of 3) PTHR12526//PTHR12526:SF409 - GLYCOSYLTRANSFERASE // SUBFAMILY NOT NAMED	EC:2.4.1.21	GO:0004373	TraesCS1A03G0361500	K00703		PTHR12526 PTHR12526:SF409	PF00534 PF08323		Cre03.g185250				TraesCS1A03G0361500.4	TraesCS1A02G137200	TraesCS1A02G137200.4
QZn.icg-1A.1	Chr1A	TraesCS1A03G0361700	AT5G04890	(1 of 7) PTHR11527//PTHR11527:SF138 - SMALL HEAT-SHOCK PROTEIN HSP20 FAMILY // SUBFAMILY NOT NAMED			TraesCS1A03G0361700			PTHR11527 PTHR11527:SF138	PF00011			HSP20-like chaperones superfamily protein			TraesCS1A03G0361700.1	TraesCS1A02G137300	TraesCS1A02G137300.1
QZn.icg-1A.1	Chr1A	TraesCS1A03G0362200	AT5G01960	(1 of 3) PTHR15860//PTHR15860:SF4 - UNCHARACTERIZED RING FINGER-CONTAINING PROTEIN // SUBFAMILY NOT NAMED		GO:0005515 GO:0008270	TraesCS1A03G0362200		KOG4172	PTHR15860 PTHR15860:SF4	PF13639		Cre16.g669350	RING/U-box superfamily protein			TraesCS1A03G0362200.1	TraesCS1A02G137400	TraesCS1A02G137400.1
QZn.icg-1A.1	Chr1A	TraesCS1A03G0363000	AT1G11760	(1 of 1) PTHR35989:SF1 - MEDIATOR OF RNA POLYMERASE II TRANSCRIPTION SUBUNIT 32			TraesCS1A03G0363000			PTHR35989 PTHR35989:SF1				(1 of 1) PTHR35989:SF1 - MEDIATOR OF RNA POLYMERASE II TRANSCRIPTION SUBUNIT 32	100.0	100.0	TraesCS1A03G0363000.1	TraesCS1A02G137500	TraesCS1A02G137500.1
QZn.icg-1A.1	Chr1A	TraesCS1A03G0363600					TraesCS1A03G0363600										TraesCS1A03G0363600.1	TraesCS1A02G137600	TraesCS1A02G137600.1
QZn.icg-1A.1	Chr1A	TraesCS1A03G0363800	AT1G32400	(1 of 6) PTHR19282//PTHR19282:SF262 - TETRASPANIN // SUBFAMILY NOT NAMED		GO:0016021	TraesCS1A03G0363800			PTHR19282 PTHR19282:SF262	PF00335			tobamovirus multiplication 2A			TraesCS1A03G0363800.2	TraesCS1A02G137700	TraesCS1A02G137700.2
QZn.icg-1A.1	Chr1A	TraesCS1A03G0364800	AT4G10570	(1 of 3) PTHR24006//PTHR24006:SF526 - FAMILY NOT NAMED // UBIQUITIN CARBOXYL-TERMINAL HYDROLASE 10-RELATED	EC:3.4.19.12	GO:0004843	TraesCS1A03G0364800	K11835		PTHR24006 PTHR24006:SF526	PF06337 PF13423		Cre02.g117850	ubiquitin-specific protease 9	100.0	100.0	TraesCS1A03G0364800.3	TraesCS1A02G137800	TraesCS1A02G137800.3
QZn.icg-1A.1	Chr1A	TraesCS1A03G0365600	AT3G58560	(1 of 3) PTHR12121//PTHR12121:SF34 - CARBON CATABOLITE REPRESSOR PROTEIN 4 // LD39302P	EC:3.1.13.4		TraesCS1A03G0365600	K12603	KOG0620	PTHR12121 PTHR12121:SF34	PF03372 PF15801		Cre11.g475900	DNAse I-like superfamily protein			TraesCS1A03G0365600.1	TraesCS1A02G137900	TraesCS1A02G137900.1
QZn.icg-1A.1	Chr1A	TraesCS1A03G0366300	AT4G30900	(1 of 2) PTHR12121//PTHR12121:SF36 - CARBON CATABOLITE REPRESSOR PROTEIN 4 // ENDONUCLEASE/EXONUCLEASE/PHOSPHATASE DOMAIN-CONTAINING PROTEIN			TraesCS1A03G0366300		KOG0620	PTHR12121 PTHR12121:SF36	PF03372			DNAse I-like superfamily protein	100.0	99.9	TraesCS1A03G0366300.1	TraesCS1A02G138000	TraesCS1A02G138000.1
QZn.icg-1A.1	Chr1A	TraesCS1A03G0367400	AT5G56460		EC:2.7.11.1	GO:0004672 GO:0004713 GO:0005524 GO:0006468	TraesCS1A03G0367400		KOG1187	PTHR27001 PTHR27001:SF173	PF07714		Cre12.g517600	Protein kinase superfamily protein			TraesCS1A03G0367400.1	TraesCS1A02G138100	TraesCS1A02G138100.1
QZn.icg-1A.1	Chr1A	TraesCS1A03G0367900	AT3G54610	(1 of 3) K06062 - histone acetyltransferase (PCAF, KAT2, GCN5)	EC:2.3.1.48	GO:0005515 GO:0008080	TraesCS1A03G0367900	K06062		PTHR22880	PF00439 PF13508		Cre06.g256200	histone acetyltransferase of the GNAT family 1			TraesCS1A03G0367900.2	TraesCS1A02G138200	TraesCS1A02G138200.2
QZn.icg-1A.1	Chr1A	TraesCS1A03G0368700		(1 of 6) PTHR10177//PTHR10177:SF203 - CYCLINE // G2/MITOTIC-SPECIFIC CYCLIN-B		GO:0005634	TraesCS1A03G0368700	K06627	KOG0654	PTHR10177 PTHR10177:SF203	PF00134 PF02984		Cre03.g207900				TraesCS1A03G0368700.3	TraesCS1A02G138300	TraesCS1A02G138300.2
QZn.icg-1A.1	Chr1A	TraesCS1A03G0369600		(1 of 1) KOG4593//KOG4643 - Mitotic checkpoint protein MAD1 // Uncharacterized coiled-coil protein			TraesCS1A03G0369600		KOG4593 KOG4643	PTHR32258 PTHR32258:SF0	PF07765						TraesCS1A03G0369600.1	TraesCS1A02G138400	TraesCS1A02G138400.1
QZn.icg-1A.1	Chr1A	TraesCS1A03G0369700	AT3G07300	(1 of 3) K03754 - translation initiation factor eIF-2B subunit beta (EIF2B2)		GO:0044237	TraesCS1A03G0369700	K03754	KOG1465	PTHR10233 PTHR10233:SF9	PF01008		Cre16.g662902	NagB/RpiA/CoA transferase-like superfamily protein			TraesCS1A03G0369700.2	TraesCS1A02G138500	TraesCS1A02G138500.3
QZn.icg-1A.1	Chr1A	TraesCS1A03G0370000	AT4G12610	(1 of 5) K03138 - transcription initiation factor TFIIF subunit alpha (TFIIF1, GTF2F1, TFG1)		GO:0003677 GO:0003824 GO:0005634 GO:0006367 GO:0009522 GO:0009579 GO:0015979 GO:0016021 GO:0032968	TraesCS1A03G0370000	K03138	KOG2393	PTHR13011 PTHR13011:SF0	PF05793			transcription activators;DNA binding;RNA polymerase II transcription factors;catalytics;transcription initiation factors			TraesCS1A03G0370000.6	TraesCS1A02G138600	TraesCS1A02G138600.4
QZn.icg-1A.1	Chr1A	TraesCS1A03G0370200		(1 of 4) PTHR22599//PTHR22599:SF26 - MPS ONE BINDER KINASE ACTIVATOR-LIKE MOB // SUBFAMILY NOT NAMED			TraesCS1A03G0370200	K06685	KOG0440	PTHR22599 PTHR22599:SF26	PF03637		Cre02.g107850				TraesCS1A03G0370200.1	TraesCS1A02G138700	TraesCS1A02G138700.1
QZn.icg-1A.1	Chr1A	TraesCS1A03G0370700	AT2G33040	(1 of 3) K02136 - F-type H+-transporting ATPase subunit gamma (ATPeF1G, ATP5C1, ATP3)	EC:3.6.3.14	GO:0015986 GO:0045261 GO:0046933 GO:0046961	TraesCS1A03G0370700	K02136	KOG1531	PTHR11693 PTHR11693:SF22	PF00231		Cre15.g635850	gamma subunit of Mt ATP synthase			TraesCS1A03G0370700.1	TraesCS1A02G138800	TraesCS1A02G138800.1
QZn.icg-1A.1	Chr1A	TraesCS1A03G0370800					TraesCS1A03G0370800										TraesCS1A03G0370800.1	TraesCS1A02G138900	TraesCS1A02G138900.1
QZn.icg-1A.1	Chr1A	TraesCS1A03G0370900					TraesCS1A03G0370900										TraesCS1A03G0370900.1	TraesCS1A02G139000	TraesCS1A02G139000.1
QZn.icg-1A.1	Chr1A	TraesCS1A03G0371000	AT4G12230	(1 of 2) PTHR15913:SF0 - MASPARDIN			TraesCS1A03G0371000			PTHR15913 PTHR15913:SF0	PF00561			alpha/beta-Hydrolases superfamily protein	100.0	100.0	TraesCS1A03G0371000.1	TraesCS1A02G139100	TraesCS1A02G139100.1
QZn.icg-1A.1	Chr1A	TraesCS1A03G0371400		(1 of 6) PTHR15486//PTHR15486:SF7 - ANCIENT UBIQUITOUS PROTEIN // SUBFAMILY NOT NAMED	EC:2.3.1.15 EC:2.3.1.198	GO:0008152 GO:0016746	TraesCS1A03G0371400			PTHR15486 PTHR15486:SF7	PF01553						TraesCS1A03G0371400.1	TraesCS1A02G139200	TraesCS1A02G139200.1
QZn.icg-1A.1	Chr1A	TraesCS1A03G0371500	AT3G28490	(1 of 3) IPR003582//IPR005123//IPR006620//IPR029055 - ShKT domain // Oxoglutarate/iron-dependent dioxygenase // Prolyl 4-hydroxylase, alpha subunit // Nucleophile aminohydrolases, N-terminal	EC:1.14.11.2	GO:0005506 GO:0016491 GO:0016705 GO:0031418 GO:0055114	TraesCS1A03G0371500	K00472	KOG1591	PTHR10869 PTHR10869:SF55	PF03171		Cre03.g160200	Oxoglutarate/iron-dependent oxygenase			TraesCS1A03G0371500.1	TraesCS1A02G139300	TraesCS1A02G139300.1
QZn.icg-1A.1	Chr1A	TraesCS1A03G0371800	AT2G45620	(1 of 5) PTHR12271//PTHR12271:SF53 - POLY A POLYMERASE CID PAP -RELATED // SUBFAMILY NOT NAMED	EC:2.7.7.19	GO:0016779	TraesCS1A03G0371800			PTHR12271 PTHR12271:SF53	PF01909 PF03828		Cre10.g455700	Nucleotidyltransferase family protein	100.0	100.0	TraesCS1A03G0371800.1	TraesCS1A02G139400	TraesCS1A02G139400.1
QZn.icg-1A.1	Chr1A	TraesCS1A03G0372800	AT3G62240	(1 of 2) PTHR22938:SF0 - ZINC FINGER PROTEIN 598		GO:0005515 GO:0008270	TraesCS1A03G0372800		KOG2231	PTHR22938 PTHR22938:SF3				RING/U-box superfamily protein			TraesCS1A03G0372800.2	TraesCS1A02G139500	TraesCS1A02G139500.1
QZn.icg-1A.1	Chr1A	TraesCS1A03G0374000		(1 of 8) K03120 - transcription initiation factor TFIID TATA-box-binding protein (TBP, tbp)		GO:0003677 GO:0006352	TraesCS1A03G0374000	K03120	KOG3302	PTHR10126 PTHR10126:SF23	PF00352		Cre12.g505700				TraesCS1A03G0374000.1	TraesCS1A02G139600	TraesCS1A02G139600.1
QZn.icg-1A.1	Chr1A	TraesCS1A03G0374400	AT5G03415	(1 of 4) KOG2829 - E2F-like protein		GO:0003700 GO:0005667 GO:0006355 GO:0007049	TraesCS1A03G0374400		KOG2829	PTHR12548 PTHR12548:SF15	PF02319 PF08781		Cre07.g323000	Transcription factor DP	100.0	100.0	TraesCS1A03G0374400.1	TraesCS1A02G139700	TraesCS1A02G139700.1
QZn.icg-1A.1	Chr1A	TraesCS1A03G0374500					TraesCS1A03G0374500			PTHR35163							TraesCS1A03G0374500.1	TraesCS1A02G139800	TraesCS1A02G139800.1
QZn.icg-1A.1	Chr1A	TraesCS1A03G0374600	AT5G03380	(1 of 3) PTHR22814//PTHR22814:SF151 - COPPER TRANSPORT PROTEIN ATOX1-RELATED // SUBFAMILY NOT NAMED		GO:0030001 GO:0046872	TraesCS1A03G0374600		KOG1603	PTHR22814 PTHR22814:SF151	PF00403			Heavy metal transport/detoxification superfamily protein			TraesCS1A03G0374600.1	TraesCS1A02G139900	TraesCS1A02G139900.1
QZn.icg-1A.1	Chr1A	TraesCS1A03G0374800		(1 of 525) PF02362 - B3 DNA binding domain (B3)		GO:0003677	TraesCS1A03G0374800				PF02362						TraesCS1A03G0374800.1	TraesCS1A02G140000	TraesCS1A02G140000.1
QZn.icg-1A.1	Chr1A	TraesCS1A03G0375000	AT2G07675	(1 of 18) K02950 - small subunit ribosomal protein S12 (RP-S12, MRPS12, rpsL)		GO:0003735 GO:0005622 GO:0005840 GO:0006412 GO:0015935	TraesCS1A03G0375000	K02950	KOG1750	PTHR11652	PF00164		Cre02.g144400	Ribosomal protein S12/S23 family protein			TraesCS1A03G0375000.1	TraesCS1A02G140200	TraesCS1A02G140200.1
QZn.icg-1A.1	Chr1A	TraesCS1A03G0375100	ATMG00990	(1 of 21) K03880 - NADH-ubiquinone oxidoreductase chain 3 (ND3)	EC:1.6.5.3	GO:0008137 GO:0055114	TraesCS1A03G0375100	K03880	KOG4662	PTHR11058 PTHR11058:SF11	PF00507			NADH dehydrogenase 3			TraesCS1A03G0375100.1	TraesCS1A02G140300	TraesCS1A02G140300.1
QZn.icg-1A.1	Chr1A	TraesCS1A03G0375800	AT2G07707	(1 of 13) K02109 - F-type H+-transporting ATPase subunit b (ATPF0B, atpF)	EC:3.6.3.14	GO:0005739 GO:0016021 GO:0016820	TraesCS1A03G0375800	K02109		PTHR36816	PF02326 PF06449			Plant mitochondrial ATPase, F0 complex, subunit 8 protein			TraesCS1A03G0375800.1	TraesCS1A02G140100	TraesCS1A02G140100.1
QZn.icg-1A.1	Chr1A	TraesCS1A03G0376400	AT2G07675	(1 of 18) K02950 - small subunit ribosomal protein S12 (RP-S12, MRPS12, rpsL)		GO:0003735 GO:0005622 GO:0005840 GO:0006412 GO:0015935	TraesCS1A03G0376400	K02950	KOG1750	PTHR11652	PF00164		Cre02.g144400	Ribosomal protein S12/S23 family protein			TraesCS1A03G0376400.1	TraesCS1A02G140400	TraesCS1A02G140400.1
QZn.icg-1A.1	Chr1A	TraesCS1A03G0376500	ATMG00990	(1 of 21) K03880 - NADH-ubiquinone oxidoreductase chain 3 (ND3)	EC:1.6.5.3	GO:0008137 GO:0055114	TraesCS1A03G0376500	K03880	KOG4662	PTHR11058 PTHR11058:SF11	PF00507			NADH dehydrogenase 3			TraesCS1A03G0376500.1	TraesCS1A02G140500	TraesCS1A02G140500.1
QZn.icg-1A.1	Chr1A	TraesCS1A03G0376700		(1 of 4) PTHR10168//PTHR10168:SF100 - GLUTAREDOXIN // SUBFAMILY NOT NAMED		GO:0009055 GO:0015035 GO:0045454	TraesCS1A03G0376700			PTHR10168 PTHR10168:SF100	PF00462						TraesCS1A03G0376700.1	TraesCS1A02G140600	TraesCS1A02G140600.1
QZn.icg-1A.1	Chr1A	TraesCS1A03G0376900		(1 of 14) KOG0092 - GTPase Rab5/YPT51 and related small G protein superfamily GTPases		GO:0005525 GO:0005622 GO:0007165 GO:0007264 GO:0015031 GO:0016020	TraesCS1A03G0376900		KOG0092	PTHR24073 PTHR24073:SF485	PF08477						TraesCS1A03G0376900.1	TraesCS1A02G140700	TraesCS1A02G140700.1
QZn.icg-1A.1	Chr1A	TraesCS1A03G0377100		(1 of 43) IPR000719//IPR011009 - Protein kinase domain // Protein kinase-like domain	EC:2.7.11.1	GO:0004672 GO:0005524 GO:0006468	TraesCS1A03G0377100			PTHR27007 PTHR27007:SF31	PF00069						TraesCS1A03G0377100.1	TraesCS1A02G140800	TraesCS1A02G140800.1
QZn.icg-1A.1	Chr1A	TraesCS1A03G0377200		(1 of 3) PTHR11406//PTHR11406:SF13 - PHOSPHOGLYCERATE KINASE // SUBFAMILY NOT NAMED	EC:2.7.2.3	GO:0004618 GO:0006096 GO:0006400 GO:0008176	TraesCS1A03G0377200	K00927	KOG1367	PTHR11406 PTHR11406:SF13	PF00162 PF02390				100.0	100.0	TraesCS1A03G0377200.1	TraesCS1A02G140900	TraesCS1A02G140900.1
QZn.icg-1A.1	Chr1A	TraesCS1A03G0377700		(1 of 8) PTHR24078:SF259 - CHAPERONE DNAJ-DOMAIN CONTAINING PROTEIN			TraesCS1A03G0377700			PTHR24078 PTHR24078:SF259							TraesCS1A03G0377700.1	TraesCS1A02G141000	TraesCS1A02G141000.1
QZn.icg-1A.1	Chr1A	TraesCS1A03G0377800		(1 of 3) PTHR31234:SF12 - LATE EMBRYOGENESIS ABUNDANT HYDROXYPROLINE-RICH GLYCOPROTEIN			TraesCS1A03G0377800			PTHR31234 PTHR31234:SF12							TraesCS1A03G0377800.1	TraesCS1A02G141100	TraesCS1A02G141100.1
QZn.icg-1A.1	Chr1A	TraesCS1A03G0377900	AT5G08305	(1 of 600) PF01535//PF13041 - PPR repeat (PPR) // PPR repeat family (PPR_2)		GO:0005515	TraesCS1A03G0377900			PTHR24015 PTHR24015:SF132	PF01535 PF13041			Pentatricopeptide repeat (PPR) superfamily protein			TraesCS1A03G0377900.1	TraesCS1A02G141200	TraesCS1A02G141200.1
QZn.icg-1A.1	Chr1A	TraesCS1A03G0378000	AT3G09830		EC:2.7.11.1	GO:0004672 GO:0004713 GO:0005524 GO:0006468	TraesCS1A03G0378000		KOG1187	PTHR27001 PTHR27001:SF166	PF00069		Cre12.g517600	Protein kinase superfamily protein			TraesCS1A03G0378000.1	TraesCS1A02G141300	TraesCS1A02G141300.1
QZn.icg-1A.1	Chr1A	TraesCS1A03G0378500		(1 of 2) PTHR19241//PTHR19241:SF263 - ATP-BINDING CASSETTE TRANSPORTER // SUBFAMILY NOT NAMED	EC:3.6.3.29	GO:0005524 GO:0016887	TraesCS1A03G0378500		KOG0061	PTHR19241 PTHR19241:SF263	PF00005		Cre02.g112550		100.0	100.0	TraesCS1A03G0378500.1	TraesCS1A02G141400	TraesCS1A02G141400.1
QZn.icg-1A.1	Chr1A	TraesCS1A03G0378600		(1 of 2) PTHR11177//PTHR11177:SF186 - CHITINASE // SUBFAMILY NOT NAMED	EC:3.2.1.14	GO:0004553 GO:0005975	TraesCS1A03G0378600			PTHR11177 PTHR11177:SF186	PF00704						TraesCS1A03G0378600.1	TraesCS1A02G141500	TraesCS1A02G141500.1
QZn.icg-1A.1	Chr1A	TraesCS1A03G0379700		(1 of 20) PTHR21717//PTHR21717:SF29 - TELOMERIC REPEAT BINDING PROTEIN // SUBFAMILY NOT NAMED		GO:0003677	TraesCS1A03G0379700			PTHR21717 PTHR21717:SF29							TraesCS1A03G0379700.4	TraesCS1A02G141600	TraesCS1A02G141600.1
QZn.icg-1A.1	Chr1A	TraesCS1A03G0380000	AT1G69340	(1 of 6) PTHR11106//PTHR11106:SF65 - GANGLIOSIDE INDUCED DIFFERENTIATION ASSOCIATED PROTEIN 2-RELATED // SUBFAMILY NOT NAMED			TraesCS1A03G0380000		KOG2633	PTHR11106 PTHR11106:SF65	PF01661 PF13716			appr-1-p processing enzyme family protein			TraesCS1A03G0380000.1	TraesCS1A02G141700	TraesCS1A02G141700.2
QZn.icg-1A.1	Chr1A	TraesCS1A03G0380300	AT3G23220	(1 of 573) PF00847 - AP2 domain (AP2)		GO:0003677 GO:0003700 GO:0006355	TraesCS1A03G0380300			PTHR31190 PTHR31190:SF33	PF00847			Integrase-type DNA-binding superfamily protein			TraesCS1A03G0380300.1	TraesCS1A02G141800	TraesCS1A02G141800.1
QZn.icg-1A.1	Chr1A	TraesCS1A03G0380600		(1 of 3) PTHR15315//PTHR15315:SF36 - RING FINGER PROTEIN 41, 151 // SUBFAMILY NOT NAMED		GO:0005515 GO:0008270	TraesCS1A03G0380600		KOG1039	PTHR15315 PTHR15315:SF36	PF13920						TraesCS1A03G0380600.1	TraesCS1A02G141900	TraesCS1A02G141900.1
QZn.icg-1A.1	Chr1A	TraesCS1A03G0380800	AT5G28500	(1 of 3) PTHR35299//PTHR35299:SF2 - FAMILY NOT NAMED // RUBISCO ACCUMULATION FACTOR 1, CHLOROPLASTIC-RELATED			TraesCS1A03G0380800			PTHR35299 PTHR35299:SF2			Cre06.g308450	(1 of 2) PTHR35299:SF2 - RUBISCO ACCUMULATION FACTOR 1, CHLOROPLASTIC-RELATED			TraesCS1A03G0380800.1	TraesCS1A02G142000	TraesCS1A02G142000.1
QZn.icg-1A.1	Chr1A	TraesCS1A03G0380900		(1 of 3) IPR010666//IPR020996 - Zinc finger, GRF-type // Type III secretion system, AvrPto	EC:4.2.99.18	GO:0008270	TraesCS1A03G0380900			PTHR35163 PTHR35163:SF1	PF06839						TraesCS1A03G0380900.1	TraesCS1A02G142100	TraesCS1A02G142100.1
QZn.icg-1A.1	Chr1A	TraesCS1A03G0381000	AT2G46060	(1 of 3) PF12036 - Protein of unknown function (DUF3522) (DUF3522)			TraesCS1A03G0381000			PTHR14319 PTHR14319:SF3	PF12036			transmembrane protein-related			TraesCS1A03G0381000.3	TraesCS1A02G142200	TraesCS1A02G142200.3
QZn.icg-1A.1	Chr1A	TraesCS1A03G0381500		(1 of 3) PTHR22970:SF25 - HIGH MOBILITY GROUP B PROTEIN 11-RELATED		GO:0003677	TraesCS1A03G0381500			PTHR22970 PTHR22970:SF25	PF01388				100.0	100.0	TraesCS1A03G0381500.1	TraesCS1A02G142300	TraesCS1A02G142300.1
QZn.icg-1A.1	Chr1A	TraesCS1A03G0381900	AT1G02260	(1 of 3) PTHR10283//PTHR10283:SF88 - SOLUTE CARRIER FAMILY 13 MEMBER // SUBFAMILY NOT NAMED		GO:0015105 GO:0015700 GO:0016021	TraesCS1A03G0381900		KOG2639	PTHR10283 PTHR10283:SF88	PF02040		Cre09.g395139	Divalent ion symporter			TraesCS1A03G0381900.1	TraesCS1A02G142400	TraesCS1A02G142400.1
QZn.icg-1A.1	Chr1A	TraesCS1A03G0382100	AT2G30105	(1 of 3) PTHR23155//PTHR23155:SF610 - LEUCINE-RICH REPEAT-CONTAINING PROTEIN // SUBFAMILY NOT NAMED		GO:0005515	TraesCS1A03G0382100		KOG4579	PTHR23155 PTHR23155:SF610	PF00240		Cre16.g684800	(1 of 1) PF00240//PF13855 - Ubiquitin family (ubiquitin) // Leucine rich repeat (LRR_8)			TraesCS1A03G0382100.1	TraesCS1A02G142500	TraesCS1A02G142500.2
QZn.icg-1A.1	Chr1A	TraesCS1A03G0382300		(1 of 9) K10576 - ubiquitin-conjugating enzyme E2 H (UBE2H, UBC8)	EC:6.3.2.19		TraesCS1A03G0382300	K10576	KOG0416	PTHR24067 PTHR24067:SF141	PF00179		Cre01.g027200		100.0	100.0	TraesCS1A03G0382300.2	TraesCS1A02G142600	TraesCS1A02G142600.2
QZn.icg-1A.1	Chr1A	TraesCS1A03G0383400					TraesCS1A03G0383400										TraesCS1A03G0383400.1	TraesCS1A02G142700	TraesCS1A02G142700.1
QZn.icg-1A.1	Chr1A	TraesCS1A03G0383500		(1 of 10) PTHR11588//PTHR11588:SF114 - TUBULIN // SUBFAMILY NOT NAMED	EC:2.4.2.1	GO:0003924 GO:0005200 GO:0005525 GO:0005874 GO:0007017	TraesCS1A03G0383500	K07375		PTHR11588 PTHR11588:SF114	PF00091						TraesCS1A03G0383500.1	TraesCS1A02G142800	TraesCS1A02G142800.2
QZn.icg-1A.1	Chr1A	TraesCS1A03G0384100	AT2G04280				TraesCS1A03G0384100			PTHR31469 PTHR31469:SF5							TraesCS1A03G0384100.1	TraesCS1A02G142900	TraesCS1A02G142900.1
QZn.icg-1A.1	Chr1A	TraesCS1A03G0384700	AT3G53180	(1 of 4) PTHR20852//PTHR20852:SF16 - GLUTAMINE SYNTHETASE // TYPE-1 GLUTAMINE SYNTHETASE 1	EC:6.3.1.2	GO:0004356 GO:0006542 GO:0006807 GO:0016787	TraesCS1A03G0384700		KOG0683	PTHR20852 PTHR20852:SF16	PF00120 PF04909		Cre03.g146627	glutamate-ammonia ligases;catalytics;glutamate-ammonia ligases			TraesCS1A03G0384700.1	TraesCS1A02G143000	TraesCS1A02G143000.1
QZn.icg-1A.1	Chr1A	TraesCS1A03G0384900		(1 of 9) K07910 - Ras-related protein Rab-18 (RAB18)	EC:3.6.5.2	GO:0003924 GO:0005525 GO:0005622 GO:0006886 GO:0006913 GO:0007165 GO:0007264 GO:0015031 GO:0016020	TraesCS1A03G0384900	K07910	KOG0080	PTHR24073 PTHR24073:SF568	PF00025		Cre11.g482900				TraesCS1A03G0384900.1	TraesCS1A02G143100	TraesCS1A02G143100.1
QZn.icg-1A.1	Chr1A	TraesCS1A03G0385100					TraesCS1A03G0385100			PTHR33065 PTHR33065:SF12							TraesCS1A03G0385100.1	TraesCS1A02G143200	TraesCS1A02G143200.1
QZn.icg-1A.1	Chr1A	TraesCS1A03G0385200	AT5G22920	(1 of 3) PTHR21319//PTHR21319:SF11 - RING FINGER AND CHY ZINC FINGER DOMAIN-CONTAINING PROTEIN 1 // SUBFAMILY NOT NAMED	EC:6.3.2.19	GO:0005515 GO:0008270	TraesCS1A03G0385200	K10144	KOG1940	PTHR21319 PTHR21319:SF11	PF05495 PF14599		Cre17.g718300	CHY-type/CTCHY-type/RING-type Zinc finger protein			TraesCS1A03G0385200.3	TraesCS1A02G143300	TraesCS1A02G143300.3
QZn.icg-1A.1	Chr1A	TraesCS1A03G0385800	AT1G67120	(1 of 1) 6.6.1.2 - Cobaltochelatase / Hydrogenobyrinic acid a,c-diamide cobaltochelatase	EC:6.6.1.2	GO:0000027 GO:0005524 GO:0005634 GO:0016887	TraesCS1A03G0385800	K14572		PTHR22908 PTHR22908:SF66	PF07728		Cre03.g161800	ATPases;nucleotide binding;ATP binding;nucleoside-triphosphatases;transcription factor binding	100.0	100.0	TraesCS1A03G0385800.1	TraesCS1A02G143400	TraesCS1A02G143400.1
QZn.icg-1A.1	Chr1A	TraesCS1A03G0386600	AT2G18510	(1 of 9) K12831 - splicing factor 3B subunit 4 (SF3B4, SAP49)		GO:0000166 GO:0003676	TraesCS1A03G0386600	K12831	KOG0131	PTHR24012 PTHR24012:SF449	PF00076		Cre06.g254800	RNA-binding (RRM/RBD/RNP motifs) family protein	100.0	100.0	TraesCS1A03G0386600.1	TraesCS1A02G143500	TraesCS1A02G143500.1
QZn.icg-1A.1	Chr1A	TraesCS1A03G0386700	AT3G53190	(1 of 3) PTHR31683//PTHR31683:SF11 - FAMILY NOT NAMED // PECTIN LYASE-LIKE SUPERFAMILY PROTEIN-RELATED	EC:4.2.2.2		TraesCS1A03G0386700	K01728		PTHR31683 PTHR31683:SF11	PF00544			Pectin lyase-like superfamily protein			TraesCS1A03G0386700.1	TraesCS1A02G143600	TraesCS1A02G143600.1
QZn.icg-1A.1	Chr1A	TraesCS1A03G0386900	AT5G04320	(1 of 3) IPR011237//IPR011515 - Peptidase M16 domain // Shugoshin, C-terminal		GO:0000775 GO:0005634 GO:0045132 GO:0046872	TraesCS1A03G0386900			PTHR34373 PTHR34373:SF1	PF07557			Shugoshin C terminus			TraesCS1A03G0386900.1	TraesCS1A02G143700	TraesCS1A02G143700.1
QZn.icg-1A.1	Chr1A	TraesCS1A03G0387000	AT4G13720	(1 of 3) 3.6.1.19 - Nucleoside-triphosphate diphosphatase / Nucleoside-triphosphate pyrophosphatase	EC:3.6.1.19	GO:0016787	TraesCS1A03G0387000	K01519	KOG3222	PTHR11067 PTHR11067:SF9	PF01725		Cre02.g095089	Inosine triphosphate pyrophosphatase family protein			TraesCS1A03G0387000.1	TraesCS1A02G143800	TraesCS1A02G143800.1
QZn.icg-1A.1	Chr1A	TraesCS1A03G0387100		(1 of 5) 2.3.1.16 - Acetyl-CoA C-acyltransferase / Beta-ketothiolase	EC:2.3.1.16	GO:0003824 GO:0008152 GO:0016747	TraesCS1A03G0387100	K07513		PTHR18919 PTHR18919:SF100	PF00108 PF02803		Cre17.g723650				TraesCS1A03G0387100.1	TraesCS1A02G143900	TraesCS1A02G143900.2
QZn.icg-1A.1	Chr1A	TraesCS1A03G0387200	AT1G08600	(1 of 3) K10779 - transcriptional regulator ATRX [EC:3.6.4.12] (ATRX)	EC:3.6.4.12	GO:0003677 GO:0005524 GO:0016787	TraesCS1A03G0387200	K10779		PTHR10799 PTHR10799:SF350	PF00271 PF04851			P-loop containing nucleoside triphosphate hydrolases superfamily protein			TraesCS1A03G0387200.3	TraesCS1A02G144000	TraesCS1A02G144000.1
QZn.icg-1A.1	Chr1A	TraesCS1A03G0387300		(1 of 80) 3.1.1.49 - Sinapine esterase	EC:3.1.1.49	GO:0016788	TraesCS1A03G0387300			PTHR22835 PTHR22835:SF173	PF00657						TraesCS1A03G0387300.1	TraesCS1A02G144100	TraesCS1A02G144100.1
QZn.icg-1A.1	Chr1A	TraesCS1A03G0389800		(1 of 69) PF00560//PF07714//PF08263//PF13855 - Leucine Rich Repeat (LRR_1) // Protein tyrosine kinase (Pkinase_Tyr) // Leucine rich repeat N-terminal domain (LRRNT_2) // Leucine rich repeat (LRR_8)	EC:2.7.11.1	GO:0004672 GO:0004713 GO:0005515 GO:0005524 GO:0006468	TraesCS1A03G0389800		KOG1187	PTHR27000 PTHR27000:SF114	PF00560 PF07714 PF08263 PF13855		Cre12.g502901				TraesCS1A03G0389800.1	TraesCS1A02G144200	TraesCS1A02G144200.1
QZn.icg-1A.1	Chr1A	TraesCS1A03G0390000		(1 of 3) PTHR10071//PTHR10071:SF184 - TRANSCRIPTION FACTOR GATA GATA BINDING FACTOR // GATA TRANSCRIPTION FACTOR 10-RELATED		GO:0003700 GO:0006355 GO:0008270 GO:0043565	TraesCS1A03G0390000			PTHR10071 PTHR10071:SF184	PF00320						TraesCS1A03G0390000.1	TraesCS1A02G144400	TraesCS1A02G144400.1
QZn.icg-1A.1	Chr1A	TraesCS1A03G0390100		(1 of 2) PTHR11062//PTHR11062:SF101 - EXOSTOSIN HEPARAN SULFATE GLYCOSYLTRANSFERASE -RELATED // SUBFAMILY NOT NAMED			TraesCS1A03G0390100		KOG1021	PTHR11062 PTHR11062:SF101	PF03016						TraesCS1A03G0390100.1	TraesCS1A02G144500	TraesCS1A02G144500.1
QZn.icg-1A.1	Chr1A	TraesCS1A03G0390400		(1 of 3) PTHR11062//PTHR11062:SF107 - EXOSTOSIN HEPARAN SULFATE GLYCOSYLTRANSFERASE -RELATED // SUBFAMILY NOT NAMED			TraesCS1A03G0390400		KOG1021	PTHR11062 PTHR11062:SF107	PF03016						TraesCS1A03G0390400.1	TraesCS1A02G144600	TraesCS1A02G144600.1
QZn.icg-1A.1	Chr1A	TraesCS1A03G0390500		(1 of 3) PTHR22844//PTHR22844:SF163 - F-BOX AND WD40 DOMAIN PROTEIN // SUBFAMILY NOT NAMED		GO:0005515	TraesCS1A03G0390500			PTHR22844 PTHR22844:SF163			Cre10.g418851				TraesCS1A03G0390500.2	TraesCS1A02G144700	TraesCS1A02G144700.1
QZn.icg-1A.1	Chr1A	TraesCS1A03G0390800	AT3G04260	(1 of 3) PTHR31407:SF5 - PLASTID TRANSCRIPTIONALLY ACTIVE 3		GO:0005515	TraesCS1A03G0390800			PTHR31407 PTHR31407:SF5	PF02037 PF13812			plastid transcriptionally active 3			TraesCS1A03G0390800.1	TraesCS1A02G144800	TraesCS1A02G144800.1
QZn.icg-1A.1	Chr1A	TraesCS1A03G0391100		(1 of 12) KOG4591 - Uncharacterized conserved protein, contains BTB/POZ domain		GO:0005515	TraesCS1A03G0391100	K10523	KOG4591	PTHR26379 PTHR26379:SF169	PF00651 PF00917						TraesCS1A03G0391100.1	TraesCS1A02G144900	TraesCS1A02G144900.1
QZn.icg-1A.1	Chr1A	TraesCS1A03G0391400	AT3G23990	(1 of 7) PTHR11353//PTHR11353:SF80 - CHAPERONIN // SUBFAMILY NOT NAMED		GO:0005524 GO:0005737 GO:0042026	TraesCS1A03G0391400	K04077		PTHR11353 PTHR11353:SF80	PF00118		Cre06.g309100	heat shock protein 60			TraesCS1A03G0391400.1	TraesCS1A02G145000	TraesCS1A02G145000.1
QZn.icg-1A.1	Chr1A	TraesCS1A03G0391500		(1 of 7) K01883 - cysteinyl-tRNA synthetase (CARS, cysS)	EC:6.1.1.16	GO:0000166 GO:0004812 GO:0004817 GO:0005524 GO:0006418 GO:0006423	TraesCS1A03G0391500	K01883		PTHR10890 PTHR10890:SF12	PF01406		Cre01.g069472				TraesCS1A03G0391500.1	TraesCS1A02G145100	TraesCS1A02G145100.1
QZn.icg-1A.1	Chr1A	TraesCS1A03G0391700		(1 of 5) PTHR22835:SF160 - GDSL ESTERASE/LIPASE LTL1	EC:3.1.1.3	GO:0016788	TraesCS1A03G0391700			PTHR22835 PTHR22835:SF160	PF00657		Cre02.g144010				TraesCS1A03G0391700.1	TraesCS1A02G145300	TraesCS1A02G145300.1
QZn.icg-1A.1	Chr1A	TraesCS1A03G0391800	ATMG00180	(1 of 16) PTHR36010//PTHR36010:SF1 - FAMILY NOT NAMED // CYTOCHROME C BIOGENESIS CCMF-LIKE MITOCHONDRIAL PROTEIN-RELATED			TraesCS1A03G0391800			PTHR36010 PTHR36010:SF1				cytochrome C biogenesis 452			TraesCS1A03G0391800.1	TraesCS1A02G145400	TraesCS1A02G145400.1
QZn.icg-1A.1	Chr1A	TraesCS1A03G0392000		(1 of 343) PF07762 - Protein of unknown function (DUF1618) (DUF1618)			TraesCS1A03G0392000			PTHR33074 PTHR33074:SF13	PF07762						TraesCS1A03G0392000.1	TraesCS1A02G145500	TraesCS1A02G145500.1
QZn.icg-1A.1	Chr1A	TraesCS1A03G0392700					TraesCS1A03G0392700										TraesCS1A03G0392700.1	TraesCS1A02G145600	TraesCS1A02G145600.1
QZn.icg-1A.1	Chr1A	TraesCS1A03G0392900	AT4G13450	(1 of 3) PTHR31964//PTHR31964:SF32 - FAMILY NOT NAMED // ADENINE NUCLEOTIDE ALPHA HYDROLASES-LIKE SUPERFAMILY PROTEIN		GO:0006950	TraesCS1A03G0392900			PTHR31964 PTHR31964:SF32	PF00582			Adenine nucleotide alpha hydrolases-like superfamily protein			TraesCS1A03G0392900.1	TraesCS1A02G145700	TraesCS1A02G145700.1
QZn.icg-1A.1	Chr1A	TraesCS1A03G0393100	AT1G07040	(1 of 3) PF07063 - Domain of unknown function (DUF1338) (DUF1338)			TraesCS1A03G0393100			PTHR31136 PTHR31136:SF1	PF07063		Cre07.g342800	(1 of 3) PF07063 - Domain of unknown function (DUF1338) (DUF1338)			TraesCS1A03G0393100.1	TraesCS1A02G145800	TraesCS1A02G145800.1
QZn.icg-1A.1	Chr1A	TraesCS1A03G0393300					TraesCS1A03G0393300										TraesCS1A03G0393300.1	TraesCS1A02G145900	TraesCS1A02G145900.1
QZn.icg-1A.1	Chr1A	TraesCS1A03G0393400		(1 of 9) PTHR10264:SF90 - HYPERSENSITIVE-INDUCED RESPONSE PROTEIN 3		GO:0016020	TraesCS1A03G0393400		KOG2620	PTHR10264 PTHR10264:SF90	PF01145						TraesCS1A03G0393400.1	TraesCS1A02G146000	TraesCS1A02G146000.1
QZn.icg-1A.1	Chr1A	TraesCS1A03G0393700	AT2G20330	(1 of 84) IPR001680//IPR015943//IPR017986//IPR020472 - WD40 repeat // WD40/YVTN repeat-like-containing domain // WD40-repeat-containing domain // G-protein beta WD-40 repeat		GO:0005515	TraesCS1A03G0393700			PTHR16017	PF00400		Cre04.g217750	Transducin/WD40 repeat-like superfamily protein	100.0	100.0	TraesCS1A03G0393700.1	TraesCS1A02G146200	TraesCS1A02G146200.1
QZn.icg-1A.1	Chr1A	TraesCS1A03G0393900					TraesCS1A03G0393900										TraesCS1A03G0393900.1	TraesCS1A02G146400	TraesCS1A02G146400.1
QZn.icg-1A.1	Chr1A	TraesCS1A03G0394300		(1 of 3915) IPR001810 - F-box domain		GO:0005515	TraesCS1A03G0394300			PTHR33165							TraesCS1A03G0394300.1	TraesCS1A02G146500	TraesCS1A02G146500.1
QZn.icg-1A.1	Chr1A	TraesCS1A03G0394600	AT4G21470	(1 of 3) K00861 - riboflavin kinase (RFK, FMN1)	EC:2.7.1.26	GO:0008152 GO:0008531 GO:0009231 GO:0016787	TraesCS1A03G0394600	K00861	KOG3110	PTHR22749 PTHR22749:SF1	PF01687 PF13419		Cre06.g311600	riboflavin kinase/FMN hydrolase			TraesCS1A03G0394600.1	TraesCS1A02G146600	TraesCS1A02G146600.1
QZn.icg-1A.1	Chr1A	TraesCS1A03G0394700		(1 of 1) PTHR10579//PTHR10579:SF53 - CALCIUM-ACTIVATED CHLORIDE CHANNEL REGULATOR // SUBFAMILY NOT NAMED		GO:0003824 GO:0005515 GO:0008270	TraesCS1A03G0394700			PTHR10579 PTHR10579:SF53	PF13768 PF14624 PF17123		Cre12.g500550				TraesCS1A03G0394700.1	TraesCS1A02G146700	TraesCS1A02G146700.1
QZn.icg-1A.1	Chr1A	TraesCS1A03G0395700					TraesCS1A03G0395700										TraesCS1A03G0395700.1	TraesCS1A02G146800	TraesCS1A02G146800.1
QZn.icg-1A.1	Chr1A	TraesCS1A03G0395900		(1 of 8) KOG0293 - WD40 repeat-containing protein		GO:0005515	TraesCS1A03G0395900		KOG0293	PTHR22838	PF00400		Cre08.g382515				TraesCS1A03G0395900.1	TraesCS1A02G146900	TraesCS1A02G146900.1
QZn.icg-1A.1	Chr1A	TraesCS1A03G0396400	AT1G57860	(1 of 6) K02889 - large subunit ribosomal protein L21e (RP-L21e, RPL21)		GO:0003735 GO:0005622 GO:0005840 GO:0006412	TraesCS1A03G0396400	K02889	KOG1732	PTHR20981	PF01157		Cre06.g278135	Translation protein SH3-like family protein			TraesCS1A03G0396400.1	TraesCS1A02G147000	TraesCS1A02G147000.1
QZn.icg-1A.1	Chr1A	TraesCS1A03G0396600		(1 of 17) K01177 - beta-amylase (E3.2.1.2)	EC:3.2.1.2	GO:0000272 GO:0005975 GO:0016161	TraesCS1A03G0396600	K01177		PTHR31352 PTHR31352:SF14	PF01373	Ribosomal frameshift occurs at positions 255616909-255616911.	Cre06.g307150				TraesCS1A03G0396600.1	TraesCS1A02G147100	TraesCS1A02G147100.1
QZn.icg-1A.1	Chr1A	TraesCS1A03G0396800		(1 of 43) 3.4.21.72 - IgA-specific serine endopeptidase / Immunoglobulin A1 protease	EC:3.4.21.72		TraesCS1A03G0396800			PTHR31422 PTHR31422:SF7	PF04576						TraesCS1A03G0396800.1	TraesCS1A02G147200	TraesCS1A02G147200.1
QZn.icg-1A.1	Chr1A	TraesCS1A03G0396900		(1 of 27) 3.2.1.2 - Beta-amylase / Saccharogen amylase	EC:3.2.1.2	GO:0000272 GO:0005975 GO:0016161	TraesCS1A03G0396900			PTHR31352 PTHR31352:SF14	PF01373		Cre06.g307150				TraesCS1A03G0396900.1	TraesCS1A02G147300	TraesCS1A02G147300.1
QZn.icg-1A.1	Chr1A	TraesCS1A03G0397200		(1 of 6) 2.7.1.3 - Ketohexokinase / Hepatic fructokinase	EC:2.7.1.3	GO:0004747 GO:0006014	TraesCS1A03G0397200		KOG2855 KOG2947	PTHR10584 PTHR10584:SF180	PF00294		Cre01.g045640		100.0	100.0	TraesCS1A03G0397200.1	TraesCS1A02G147400	TraesCS1A02G147400.1
QZn.icg-1A.1	Chr1A	TraesCS1A03G0397700	AT2G20310				TraesCS1A03G0397700			PTHR33443 PTHR33443:SF4			Cre10.g464037	RPM1 interacting protein 13			TraesCS1A03G0397700.1	TraesCS1A02G147500	TraesCS1A02G147500.1
QZn.icg-1A.1	Chr1A	TraesCS1A03G0397900	AT3G23255	(1 of 3) PTHR12181//PTHR12181:SF35 - LIPIN // SUBFAMILY NOT NAMED			TraesCS1A03G0397900			PTHR12181 PTHR12181:SF35			Cre03.g180500	(1 of 1) PTHR12181//PTHR12181:SF35 - LIPIN			TraesCS1A03G0397900.1	TraesCS1A02G147600	TraesCS1A02G147600.1
QZn.icg-1A.1	Chr1A	TraesCS1A03G0398000	AT4G35490	(1 of 7) K02867 - large subunit ribosomal protein L11 (RP-L11, MRPL11, rplK)		GO:0003735 GO:0005840 GO:0006412	TraesCS1A03G0398000	K02867	KOG3257	PTHR11661 PTHR11661:SF1	PF00298 PF03946		Cre17.g722200	mitochondrial ribosomal protein L11			TraesCS1A03G0398000.1	TraesCS1A02G147700	TraesCS1A02G147700.1
QZn.icg-1A.1	Chr1A	TraesCS1A03G0398400					TraesCS1A03G0398400										TraesCS1A03G0398400.1	TraesCS1A02G147800	TraesCS1A02G147800.1
QZn.icg-1A.1	Chr1A	TraesCS1A03G0398900	AT2G33340	(1 of 6) K10599 - pre-mRNA-processing factor 19 (PRPF19, PRP19)		GO:0004842 GO:0005515 GO:0016567	TraesCS1A03G0398900	K10599		PTHR22840	PF00400 PF08606		Cre02.g073650	MOS4-associated complex 3B			TraesCS1A03G0398900.1	TraesCS1A02G148000	TraesCS1A02G148000.2
QZn.icg-1A.1	Chr1A	TraesCS1A03G0399200		(1 of 1) IPR023191 - Deoxynucleotide monophosphate kinase, N-terminal domain			TraesCS1A03G0399200										TraesCS1A03G0399200.1	TraesCS1A02G148100	TraesCS1A02G148100.1
QZn.icg-1A.1	Chr1A	TraesCS1A03G0400500	AT2G33350	(1 of 124) PF06203 - CCT motif (CCT)		GO:0005515	TraesCS1A03G0400500			PTHR31319 PTHR31319:SF16	PF06203			CCT motif family protein			TraesCS1A03G0400500.1	TraesCS1A02G148300	TraesCS1A02G148300.1
QZn.icg-1A.1	Chr1A	TraesCS1A03G0400700	AT3G04400	(1 of 8) K02894 - large subunit ribosomal protein L23e (RP-L23e, RPL23)		GO:0003735 GO:0005840 GO:0006412	TraesCS1A03G0400700	K02894	KOG0901	PTHR11761 PTHR11761:SF10	PF00238		Cre04.g211800	Ribosomal protein L14p/L23e family protein			TraesCS1A03G0400700.1	TraesCS1A02G148400	TraesCS1A02G148400.1
QZn.icg-1A.1	Chr1A	TraesCS1A03G0400900	ATCG00580	(1 of 14) K02707 - photosystem II cytochrome b559 subunit alpha (psbE)		GO:0009523 GO:0009767 GO:0015979 GO:0016021 GO:0019684 GO:0020037 GO:0046872	TraesCS1A03G0400900	K02707		PTHR33391 PTHR33391:SF1	PF00283 PF00284			photosystem II reaction center protein E			TraesCS1A03G0400900.1	TraesCS1A02G148500	TraesCS1A02G148500.1
QZn.icg-1A.1	Chr1A	TraesCS1A03G0401000	ATCG00570	(1 of 12) K02708 - photosystem II cytochrome b559 subunit beta (psbF)		GO:0009523 GO:0009539 GO:0009767 GO:0015979 GO:0016021 GO:0019684 GO:0020037	TraesCS1A03G0401000	K02708		PTHR33391	PF00283			photosystem II reaction center protein F			TraesCS1A03G0401000.1	TraesCS1A02G148600	TraesCS1A02G148600.1
QZn.icg-1A.1	Chr1A	TraesCS1A03G0401100	ATCG00570	(1 of 12) K02708 - photosystem II cytochrome b559 subunit beta (psbF)		GO:0009523 GO:0009539 GO:0009767 GO:0015979 GO:0016021 GO:0019684 GO:0020037	TraesCS1A03G0401100	K02708		PTHR33391	PF00283			photosystem II reaction center protein F	100.0	100.0	TraesCS1A03G0401100.1	TraesCSU02G259200	TraesCSU02G259200.1.mrna1
QZn.icg-1A.1	Chr1A	TraesCS1A03G0401200	ATCG00560	(1 of 13) K02713 - photosystem II PsbL protein (psbL)		GO:0009523 GO:0009539 GO:0015979 GO:0016020	TraesCS1A03G0401200	K02713		PTHR33391 PTHR33391:SF5	PF02419			photosystem II reaction center protein L			TraesCS1A03G0401200.1	TraesCS1A02G148700	TraesCS1A02G148700.1
QZn.icg-1A.1	Chr1A	TraesCS1A03G0401300	ATCG00550	(1 of 14) K02711 - photosystem II PsbJ protein (psbJ)		GO:0009523 GO:0009539 GO:0015979 GO:0016020	TraesCS1A03G0401300	K02711		PTHR34812 PTHR34812:SF2	PF01788			photosystem II reaction center protein J			TraesCS1A03G0401300.1	TraesCS1A02G148800	TraesCS1A02G148800.1
QZn.icg-1A.1	Chr1A	TraesCS1A03G0401400		(1 of 64) PF03080//PF14365 - Domain of unknown function (DUF239) (DUF239) // Domain of unknown function (DUF4409) (DUF4409)			TraesCS1A03G0401400			PTHR31589 PTHR31589:SF7	PF03080 PF14365						TraesCS1A03G0401400.1	TraesCS1A02G148900	TraesCS1A02G148900.1
QZn.icg-1A.1	Chr1A	TraesCS1A03G0401800		(1 of 2) PTHR16193//PTHR16193:SF0 - UNCHARACTERIZED // TETRATRICOPEPTIDE REPEAT PROTEIN 27		GO:0005515	TraesCS1A03G0401800			PTHR16193 PTHR16193:SF0							TraesCS1A03G0401800.1	TraesCS1A02G149000	TraesCS1A02G149000.1
QZn.icg-1A.1	Chr1A	TraesCS1A03G0402000	AT3G04460	(1 of 3) K13345 - peroxin-12 (PEX12, PAF3)		GO:0005779 GO:0006625 GO:0008022 GO:0008270	TraesCS1A03G0402000	K13345	KOG0826	PTHR12888 PTHR12888:SF0	PF04757		Cre06.g263602	peroxin-12	99.1	100.0	TraesCS1A03G0402000.1	TraesCS1A02G149100	TraesCS1A02G149100.1
QZn.icg-1A.1	Chr1A	TraesCS1A03G0402100	AT5G35620	(1 of 3) PTHR11960//PTHR11960:SF12 - EUKARYOTIC TRANSLATION INITIATION FACTOR 4E RELATED // EUKARYOTIC TRANSLATION INITIATION FACTOR ISOFORM 4E		GO:0003723 GO:0003743 GO:0005737 GO:0006413	TraesCS1A03G0402100	K03259	KOG1670	PTHR11960 PTHR11960:SF12	PF01652		Cre03.g199900	Eukaryotic initiation factor 4E protein			TraesCS1A03G0402100.1	TraesCS1A02G149200	TraesCS1A02G149200.2
QZn.icg-1A.1	Chr1A	TraesCS1A03G0402200	AT5G44030	(1 of 6) PTHR13301//PTHR13301:SF63 - X-BOX TRANSCRIPTION FACTOR-RELATED // CELLULOSE SYNTHASE A CATALYTIC SUBUNIT 4 [UDP-FORMING]	EC:2.4.1.12		TraesCS1A03G0402200	K10999		PTHR13301 PTHR13301:SF63	PF13632 PF14569			cellulose synthase A4	100.0	100.0	TraesCS1A03G0402200.1	TraesCS1A02G149300	TraesCS1A02G149300.1
QZn.icg-1A.1	Chr1A	TraesCS1A03G0402300		(1 of 147) PF00069//PF08263//PF13855 - Protein kinase domain (Pkinase) // Leucine rich repeat N-terminal domain (LRRNT_2) // Leucine rich repeat (LRR_8)	EC:2.7.11.1	GO:0004672 GO:0004713 GO:0005515 GO:0005524 GO:0006468	TraesCS1A03G0402300		KOG1187	PTHR27000 PTHR27000:SF200	PF00069 PF08263 PF13855		Cre08.g373300				TraesCS1A03G0402300.1	TraesCS1A02G149400	TraesCS1A02G149400.1
QZn.icg-1A.1	Chr1A	TraesCS1A03G0402400		(1 of 147) PF00069//PF08263//PF13855 - Protein kinase domain (Pkinase) // Leucine rich repeat N-terminal domain (LRRNT_2) // Leucine rich repeat (LRR_8)	EC:2.7.11.1	GO:0004672 GO:0004713 GO:0005515 GO:0005524 GO:0006468	TraesCS1A03G0402400		KOG1187	PTHR27000 PTHR27000:SF200	PF00069 PF08263 PF13855		Cre08.g373300				TraesCS1A03G0402400.1	TraesCS1A02G149500	TraesCS1A02G149500.1
QZn.icg-1A.1	Chr1A	TraesCS1A03G0402600		(1 of 11) PTHR10992//PTHR10992:SF795 - ALPHA/BETA HYDROLASE FOLD-CONTAINING PROTEIN // SUBFAMILY NOT NAMED			TraesCS1A03G0402600		KOG1454	PTHR10992 PTHR10992:SF795	PF12697						TraesCS1A03G0402600.1	TraesCS1A02G149600	TraesCS1A02G149600.1
QZn.icg-1A.1	Chr1A	TraesCS1A03G0402900			EC:2.7.11.1	GO:0004672 GO:0004713 GO:0005515 GO:0005524 GO:0006468	TraesCS1A03G0402900		KOG1187	PTHR27000 PTHR27000:SF64	PF00069 PF00560 PF08263 PF13855		Cre08.g373300				TraesCS1A03G0402900.1	TraesCS1A02G149700	TraesCS1A02G149700.1
QZn.icg-1A.1	Chr1A	TraesCS1A03G0403100	AT1G54570	(1 of 3) PTHR22753//PTHR22753:SF1 - FAMILY NOT NAMED // TRANSMEMBRANE PROTEIN 68			TraesCS1A03G0403100			PTHR22753 PTHR22753:SF1	PF12146		Cre12.g521650	Esterase/lipase/thioesterase family protein			TraesCS1A03G0403100.1	TraesCS1A02G149800	TraesCS1A02G149800.1
QZn.icg-1A.1	Chr1A	TraesCS1A03G0403300					TraesCS1A03G0403300			PTHR36077							TraesCS1A03G0403300.1	TraesCS1A02G150000	TraesCS1A02G150000.1
QZn.icg-1A.1	Chr1A	TraesCS1A03G0403400		(1 of 62) KOG4579 - Leucine-rich repeat (LRR) protein associated with apoptosis in muscle tissue		GO:0005515	TraesCS1A03G0403400		KOG4579	PTHR27004 PTHR27004:SF8	PF00560 PF13855						TraesCS1A03G0403400.1	TraesCS1A02G150100	TraesCS1A02G150100.1
QZn.icg-1A.1	Chr1A	TraesCS1A03G0403500		(1 of 3) PTHR11654//PTHR11654:SF115 - OLIGOPEPTIDE TRANSPORTER-RELATED // SUBFAMILY NOT NAMED		GO:0005215 GO:0006810 GO:0016020	TraesCS1A03G0403500			PTHR11654 PTHR11654:SF115	PF00854		Cre04.g224700				TraesCS1A03G0403500.1	TraesCS1A02G150200	TraesCS1A02G150200.1
QZn.icg-1A.1	Chr1A	TraesCS1A03G0403900					TraesCS1A03G0403900			PTHR33087							TraesCS1A03G0403900.1	TraesCS1A02G150300	TraesCS1A02G150300.1
QZn.icg-1A.1	Chr1A	TraesCS1A03G0404300	AT5G46050	(1 of 6) PTHR11654:SF73 - PROTEIN NRT1/ PTR FAMILY 5.2-RELATED		GO:0005215 GO:0006810 GO:0016020	TraesCS1A03G0404300			PTHR11654 PTHR11654:SF73	PF00854		Cre04.g224700	peptide transporter 3			TraesCS1A03G0404300.1	TraesCS1A02G150400	TraesCS1A02G150400.1
QZn.icg-1A.1	Chr1A	TraesCS1A03G0404500	AT4G19400	(1 of 15) PF00235 - Profilin (Profilin)			TraesCS1A03G0404500			PTHR36780 PTHR36780:SF1	PF00235			Profilin family protein			TraesCS1A03G0404500.1	TraesCS1A02G150500	TraesCS1A02G150500.1
QZn.icg-1A.1	Chr1A	TraesCS1A03G0404600	AT4G14300	(1 of 7) PTHR24012:SF308 - PROTEIN Y55F3AM.3, ISOFORM A		GO:0000166 GO:0003676	TraesCS1A03G0404600	K14411	KOG4205	PTHR24012 PTHR24012:SF308	PF00076			RNA-binding (RRM/RBD/RNP motifs) family protein			TraesCS1A03G0404600.1	TraesCS1A02G150600	TraesCS1A02G150600.1
QZn.icg-1A.1	Chr1A	TraesCS1A03G0404800	AT2G33420	(1 of 18) PF05664 - Plant family of unknown function (DUF810) (DUF810)			TraesCS1A03G0404800			PTHR31280 PTHR31280:SF5	PF05664		Cre11.g467500	Protein of unknown function (DUF810)			TraesCS1A03G0404800.1	TraesCS1A02G150700	TraesCS1A02G150700.1
QZn.icg-1A.1	Chr1A	TraesCS1A03G0405100	AT1G02205	(1 of 7) PTHR11863//PTHR11863:SF47 - STEROL DESATURASE // SUBFAMILY NOT NAMED		GO:0005506 GO:0006633 GO:0016491 GO:0055114	TraesCS1A03G0405100	K15404		PTHR11863 PTHR11863:SF47	PF04116 PF12076			Fatty acid hydroxylase superfamily			TraesCS1A03G0405100.1	TraesCS1A02G150800	TraesCS1A02G150800.1
QZn.icg-1A.1	Chr1A	TraesCS1A03G0405200	AT1G02205	(1 of 7) PTHR11863//PTHR11863:SF47 - STEROL DESATURASE // SUBFAMILY NOT NAMED		GO:0005506 GO:0006633 GO:0016491 GO:0055114	TraesCS1A03G0405200	K15404		PTHR11863 PTHR11863:SF47	PF04116 PF12076			Fatty acid hydroxylase superfamily			TraesCS1A03G0405200.1	TraesCS1A02G150900	TraesCS1A02G150900.1
QZn.icg-1A.1	Chr1A	TraesCS1A03G0405700	AT3G23490	(1 of 3) K01725 - cyanate lyase (cynS)	EC:4.2.1.104	GO:0003677 GO:0008824 GO:0009439	TraesCS1A03G0405700			PTHR34186 PTHR34186:SF1	PF02560			cyanase			TraesCS1A03G0405700.1	TraesCS1A02G151000	TraesCS1A02G151000.1
QZn.icg-1A.1	Chr1A	TraesCS1A03G0405800	AT2G35920	(1 of 3) PTHR18934//PTHR18934:SF100 - ATP-DEPENDENT RNA HELICASE // ATP-DEPENDENT RNA HELICASE DHX30-RELATED	EC:3.6.4.12 EC:3.6.4.13	GO:0003676 GO:0004386 GO:0005524	TraesCS1A03G0405800	K14442		PTHR18934 PTHR18934:SF100	PF00270 PF00271 PF04408 PF07717		Cre03.g171650	RNA helicase family protein			TraesCS1A03G0405800.1	TraesCS1A02G151100	TraesCS1A02G151100.1
QZn.icg-1A.1	Chr1A	TraesCS1A03G0406000	AT4G28600	(1 of 3) PTHR23083//PTHR23083:SF444 - TETRATRICOPEPTIDE REPEAT PROTEIN, TPR // SUBFAMILY NOT NAMED		GO:0005515	TraesCS1A03G0406000			PTHR23083 PTHR23083:SF444			Cre13.g586200	no pollen germination related 2			TraesCS1A03G0406000.1	TraesCS1A02G151200	TraesCS1A02G151200.1
QZn.icg-1A.1	Chr1A	TraesCS1A03G0406600					TraesCS1A03G0406600										TraesCS1A03G0406600.1	TraesCS1A02G151300	TraesCS1A02G151300.1
QZn.icg-1A.1	Chr1A	TraesCS1A03G0407000	AT5G48820	(1 of 5) PTHR10265//PTHR10265:SF19 - CYCLIN-DEPENDENT KINASE INHIBITOR 1 // SUBFAMILY NOT NAMED		GO:0004861 GO:0005634 GO:0007050	TraesCS1A03G0407000			PTHR10265 PTHR10265:SF19	PF02234			inhibitor/interactor with cyclin-dependent kinase			TraesCS1A03G0407000.1	TraesCS1A02G151400	TraesCS1A02G151400.1
QZn.icg-1A.1	Chr1A	TraesCS1A03G0407200	AT3G02660	(1 of 3) PTHR11766//PTHR11766:SF0 - TYROSYL-TRNA SYNTHETASE // TYROSINE--TRNA LIGASE, MITOCHONDRIAL	EC:6.1.1.1	GO:0000166 GO:0003723 GO:0004812 GO:0004831 GO:0005524 GO:0005737 GO:0006418 GO:0006437	TraesCS1A03G0407200	K01866		PTHR11766 PTHR11766:SF0	PF00579 PF01479		Cre13.g606050	Tyrosyl-tRNA synthetase, class Ib, bacterial/mitochondrial			TraesCS1A03G0407200.1	TraesCS1A02G151500	TraesCS1A02G151500.1
QZn.icg-1A.1	Chr1A	TraesCS1A03G0407300		(1 of 3) IPR008580//IPR015915 - PPPDE putative peptidase domain // Kelch-type beta propeller		GO:0005515	TraesCS1A03G0407300		KOG0324	PTHR12378 PTHR12378:SF16	PF05903						TraesCS1A03G0407300.1	TraesCS1A02G151600	TraesCS1A02G151600.1
QZn.icg-1A.1	Chr1A	TraesCS1A03G0407400					TraesCS1A03G0407400			PTHR34657 PTHR34657:SF3							TraesCS1A03G0407400.1	TraesCS1A02G151700	TraesCS1A02G151700.1
QZn.icg-1A.1	Chr1A	TraesCS1A03G0407600		(1 of 124) PF13456 - Reverse transcriptase-like (RVT_3)		GO:0003676	TraesCS1A03G0407600			PTHR33033 PTHR33033:SF8	PF13456						TraesCS1A03G0407600.1	TraesCS1A02G151900	TraesCS1A02G151900.1
QZn.icg-1A.1	Chr1A	TraesCS1A03G0407700		(1 of 3) PTHR13083:SF3 - WD REPEAT-CONTAINING PROTEIN 91		GO:0005515	TraesCS1A03G0407700		KOG1333	PTHR13083	PF00400		Cre01.g002700				TraesCS1A03G0407700.5	TraesCS1A02G152000	TraesCS1A02G152000.5
QZn.icg-1A.1	Chr1A	TraesCS1A03G0407800	AT2G28630	(1 of 79) K15397 - 3-ketoacyl-CoA synthase (KCS)	EC:2.3.1.199	GO:0003824 GO:0006633 GO:0008152 GO:0008610 GO:0016020 GO:0016747	TraesCS1A03G0407800	K15397		PTHR31561 PTHR31561:SF11	PF08392 PF08541			3-ketoacyl-CoA synthase 12			TraesCS1A03G0407800.1	TraesCS1A02G152100	TraesCS1A02G152100.1
QZn.icg-1A.1	Chr1A	TraesCS1A03G0408100	AT3G24180	(1 of 3) PTHR12654//PTHR12654:SF5 - BILE ACID BETA-GLUCOSIDASE-RELATED // SUBFAMILY NOT NAMED	EC:3.2.1.45	GO:0003824 GO:0004348 GO:0006665 GO:0006680 GO:0016020 GO:0016021	TraesCS1A03G0408100	K17108		PTHR12654	PF04685 PF12215			Beta-glucosidase, GBA2 type family protein			TraesCS1A03G0408100.1	TraesCS1A02G152200	TraesCS1A02G152200.3
QZn.icg-1A.1	Chr1A	TraesCS1A03G0408500		(1 of 3) PTHR23155:SF581 - LEUCINE-RICH REPEAT AND DEATH DOMAIN-CONTAINING PROTEIN 1		GO:0043531	TraesCS1A03G0408500		KOG4658	PTHR23155 PTHR23155:SF581	PF00931						TraesCS1A03G0408500.1	TraesCS1A02G152300	TraesCS1A02G152300.1
QZn.icg-1A.1	Chr1A	TraesCS1A03G0408700		(1 of 8) PTHR12606//PTHR12606:SF14 - SENTRIN/SUMO-SPECIFIC PROTEASE // CYSTEINE-TYPE PEPTIDASE	EC:3.4.22.68	GO:0006508 GO:0008234	TraesCS1A03G0408700			PTHR12606 PTHR12606:SF14	PF02902						TraesCS1A03G0408700.1	TraesCS1A02G152400	TraesCS1A02G152400.1
QZn.icg-1A.1	Chr1A	TraesCS1A03G0409400	AT1G71220	(1 of 3) K11718 - UDP-glucose:glycoprotein glucosyltransferase (HUGT)		GO:0003980 GO:0006486 GO:0016757	TraesCS1A03G0409400	K11718		PTHR11226 PTHR11226:SF0	PF01501 PF06427		Cre05.g233303	UDP-glucose:glycoprotein glucosyltransferases;transferases, transferring hexosyl groups;transferases, transferring glycosyl groups			TraesCS1A03G0409400.1	TraesCS1A02G152500	TraesCS1A02G152500.1
QZn.icg-1A.1	Chr1A	TraesCS1A03G0409800		(1 of 3) PTHR11240//PTHR11240:SF23 - RIBONUCLEASE T2 // SUBFAMILY NOT NAMED	EC:3.1.27.1	GO:0003723 GO:0033897	TraesCS1A03G0409800	K01166	KOG1642	PTHR11240 PTHR11240:SF23	PF00445				100.0	100.0	TraesCS1A03G0409800.1	TraesCS1A02G152600	TraesCS1A02G152600.1
QZn.icg-1A.1	Chr1A	TraesCS1A03G0410000					TraesCS1A03G0410000										TraesCS1A03G0410000.1	TraesCS1A02G152700	TraesCS1A02G152700.1
QZn.icg-1A.1	Chr1A	TraesCS1A03G0410200		(1 of 3) PTHR11240//PTHR11240:SF24 - RIBONUCLEASE T2 // SUBFAMILY NOT NAMED	EC:3.1.27.1	GO:0003723 GO:0033897	TraesCS1A03G0410200	K01166	KOG1642	PTHR11240 PTHR11240:SF24	PF00445						TraesCS1A03G0410200.1	TraesCS1A02G152800	TraesCS1A02G152800.1
QZn.icg-1A.1	Chr1A	TraesCS1A03G0410700	AT1G74260	(1 of 9) 6.3.5.3 - Phosphoribosylformylglycinamidine synthase / Phosphoribosylformylglycinamidine synthetase	EC:6.3.5.3	GO:0004642 GO:0006189	TraesCS1A03G0410700	K01952		PTHR10099 PTHR10099:SF1	PF02769 PF13507		Cre08.g364800	purine biosynthesis 4			TraesCS1A03G0410700.1	TraesCS1A02G152900	TraesCS1A02G152900.1
QZn.icg-1A.1	Chr1A	TraesCS1A03G0410800	AT3G23410	(1 of 8) 1.1.3.20 - Long-chain-alcohol oxidase	EC:1.1.3.20	GO:0016614 GO:0046577 GO:0055114	TraesCS1A03G0410800	K17756	KOG1238	PTHR10668 PTHR10668:SF82	PF05199 PF13450			fatty alcohol oxidase 3	100.0	100.0	TraesCS1A03G0410800.1	TraesCS1A02G153000	TraesCS1A02G153000.1
QZn.icg-1A.1	Chr1A	TraesCS1A03G0411300	AT3G23410	(1 of 8) 1.1.3.20 - Long-chain-alcohol oxidase	EC:1.1.3.20	GO:0004129 GO:0016614 GO:0046577 GO:0055114	TraesCS1A03G0411300	K17756	KOG1238	PTHR10668 PTHR10668:SF82	PF05199 PF13450			fatty alcohol oxidase 3			TraesCS1A03G0411300.1	TraesCS1A02G153100	TraesCS1A02G153100.1
QZn.icg-1A.1	Chr1A	TraesCS1A03G0411700					TraesCS1A03G0411700										TraesCS1A03G0411700.1	TraesCS1A02G153200	TraesCS1A02G153200.1
QZn.icg-1A.1	Chr1A	TraesCS1A03G0412000	AT1G03900	(1 of 3) PTHR12847//PTHR12847:SF3 - ATP-BINDING CASSETTE ABC TRANSPORTER-RELATED // NECAP-LIKE PROTEIN CG9132		GO:0006897 GO:0016020	TraesCS1A03G0412000		KOG2500	PTHR12847 PTHR12847:SF3	PF07933		Cre07.g318000	non-intrinsic ABC protein 4			TraesCS1A03G0412000.1	TraesCS1A02G153300	TraesCS1A02G153300.1
QZn.icg-1A.1	Chr1A	TraesCS1A03G0412100	AT1G03920	(1 of 3) PTHR24356:SF183 - AGC (CAMP-DEPENDENT, CGMP-DEPENDENT AND PROTEIN KINASE C) KINASE FAMILY PROTEIN	EC:2.7.11.1	GO:0004672 GO:0004674 GO:0004713 GO:0005524 GO:0006468	TraesCS1A03G0412100			PTHR24356 PTHR24356:SF183	PF00069 PF00433 PF07714		Cre01.g029850	Protein kinase family protein			TraesCS1A03G0412100.1	TraesCS1A02G153400	TraesCS1A02G153400.1
QZn.icg-1A.1	Chr1A	TraesCS1A03G0412200					TraesCS1A03G0412200										TraesCS1A03G0412200.1	TraesCS1A02G153500	TraesCS1A02G153500.1
QZn.icg-1A.1	Chr1A	TraesCS1A03G0412400	AT1G03950	(1 of 3) K12192 - charged multivesicular body protein 2B (CHMP2B)		GO:0007034	TraesCS1A03G0412400	K12192	KOG3230	PTHR10476 PTHR10476:SF15	PF03357		Cre17.g735400	vacuolar protein sorting-associated protein 2.3			TraesCS1A03G0412400.1	TraesCS1A02G153600	TraesCS1A02G153600.1
QZn.icg-1A.1	Chr1A	TraesCS1A03G0412800					TraesCS1A03G0412800								100.0	100.0	TraesCS1A03G0412800.1	TraesCS1A02G153700	TraesCS1A02G153700.1
QZn.icg-1A.1	Chr1A	TraesCS1A03G0412900					TraesCS1A03G0412900										TraesCS1A03G0412900.1	TraesCS1A02G153800	TraesCS1A02G153800.1
QZn.icg-1A.1	Chr1A	TraesCS1A03G0413200	AT1G54450	(1 of 3) PTHR14095//PTHR14095:SF6 - PHOSPHATASE 2A REGULATORY SUBUNIT-RELATED // SUBFAMILY NOT NAMED		GO:0005509	TraesCS1A03G0413200	K11583		PTHR14095 PTHR14095:SF6	PF13499		Cre06.g260600	Calcium-binding EF-hand family protein	100.0	99.9	TraesCS1A03G0413200.1	TraesCS1A02G153900	TraesCS1A02G153900.1
QZn.icg-1A.1	Chr1A	TraesCS1A03G0413300					TraesCS1A03G0413300										TraesCS1A03G0413300.1	TraesCS1A02G154000	TraesCS1A02G154000.1
QZn.icg-1A.1	Chr1A	TraesCS1A03G0413400	AT1G08610	(1 of 600) PF01535//PF13041 - PPR repeat (PPR) // PPR repeat family (PPR_2)		GO:0005515	TraesCS1A03G0413400			PTHR24015 PTHR24015:SF718	PF01535 PF13041			Pentatricopeptide repeat (PPR) superfamily protein			TraesCS1A03G0413400.1	TraesCS1A02G154100	TraesCS1A02G154100.1
QZn.icg-1A.1	Chr1A	TraesCS1A03G0413600		(1 of 12) 4.1.1.50 - Adenosylmethionine decarboxylase / S-adenosyl-L-methionine decarboxylase	EC:4.1.1.50		TraesCS1A03G0413600										TraesCS1A03G0413600.1	TraesCS1A02G154200	TraesCS1A02G154200.1
QZn.icg-1A.1	Chr1A	TraesCS1A03G0413800	AT3G04490	(1 of 3) PTHR12596//PTHR12596:SF1 - EXPORTIN 4,7-RELATED // EXPORTIN-4		GO:0005488	TraesCS1A03G0413800		KOG4541	PTHR12596 PTHR12596:SF1			Cre09.g404350	(1 of 2) PTHR12596:SF1 - EXPORTIN-4			TraesCS1A03G0413800.3	TraesCS1A02G154300	TraesCS1A02G154300.3
QZn.icg-1A.1	Chr1A	TraesCS1A03G0413900	AT1G04430	(1 of 3) PTHR10108:SF704 - METHYLTRANSFERASE PMT8-RELATED	EC:2.1.1.103	GO:0008168	TraesCS1A03G0413900			PTHR10108 PTHR10108:SF704	PF03141			S-adenosyl-L-methionine-dependent methyltransferases superfamily protein			TraesCS1A03G0413900.1	TraesCS1A02G154400	TraesCS1A02G154400.1
QZn.icg-1A.1	Chr1A	TraesCS1A03G0414600					TraesCS1A03G0414600								100.0	100.0	TraesCS1A03G0414600.2	TraesCS1A02G154500	TraesCS1A02G154500.1
QZn.icg-1A.1	Chr1A	TraesCS1A03G0414700		(1 of 22) PF01535//PF12854//PF13041//PF14432 - PPR repeat (PPR) // PPR repeat (PPR_1) // PPR repeat family (PPR_2) // DYW family of nucleic acid deaminases (DYW_deaminase)		GO:0005515	TraesCS1A03G0414700			PTHR24015 PTHR24015:SF617	PF01535 PF12854 PF13041 PF14432						TraesCS1A03G0414700.1	TraesCS1A02G154600	TraesCS1A02G154600.1
QZn.icg-1A.1	Chr1A	TraesCS1A03G0414800	AT5G62600	(1 of 3) PTHR12363//PTHR12363:SF32 - TRANSPORTIN 3 AND IMPORTIN 13 // SUBFAMILY NOT NAMED		GO:0005488	TraesCS1A03G0414800	K15436	KOG2081	PTHR12363 PTHR12363:SF32	PF08389		Cre02.g097250	ARM repeat superfamily protein	100.0	100.0	TraesCS1A03G0414800.1	TraesCS1A02G154700	TraesCS1A02G154700.1
QZn.icg-1A.1	Chr1A	TraesCS1A03G0414900		(1 of 2) IPR001404//IPR003594//IPR020575//IPR020811//IPR029017 - Heat shock protein Hsp90 family // Histidine kinase-like ATPase, C-terminal domain // Heat shock protein Hsp90, N-terminal // Enolase, N-terminal // Enolase N-terminal domain-like		GO:0000015 GO:0000287 GO:0004634 GO:0005524 GO:0006096 GO:0006457 GO:0006950 GO:0051082	TraesCS1A03G0414900			PTHR11528 PTHR11528:SF49	PF03952						TraesCS1A03G0414900.1	TraesCS1A02G154800	TraesCS1A02G154800.1
QZn.icg-1A.1	Chr1A	TraesCS1A03G0415500		(1 of 4) IPR000685//IPR006936 - Ribulose bisphosphate carboxylase, large subunit, C-terminal // ALOG domain		GO:0000287	TraesCS1A03G0415500			PTHR31165 PTHR31165:SF15	PF04852						TraesCS1A03G0415500.1	TraesCS1A02G154900	TraesCS1A02G154900.1
QZn.icg-1A.1	Chr1A	TraesCS1A03G0415700	AT1G08640	(1 of 4) PTHR33372//PTHR33372:SF1 - FAMILY NOT NAMED // CHLOROPLAST J-LIKE DOMAIN 1-CONTAINING PROTEIN			TraesCS1A03G0415700			PTHR33372 PTHR33372:SF1				Chloroplast J-like domain 1			TraesCS1A03G0415700.1	TraesCS1A02G155000	TraesCS1A02G155000.2
QZn.icg-1A.1	Chr1A	TraesCS1A03G0416600	AT5G43330	(1 of 3) K00025 - malate dehydrogenase (MDH1)	EC:1.1.1.37	GO:0003824 GO:0005975 GO:0006108 GO:0016491 GO:0016615 GO:0016616 GO:0019752 GO:0030060 GO:0055114	TraesCS1A03G0416600	K00025		PTHR23382 PTHR23382:SF7	PF00056 PF02866		Cre02.g145800	Lactate/malate dehydrogenase family protein			TraesCS1A03G0416600.1	TraesCS1A02G155200	TraesCS1A02G155200.1
QZn.icg-1A.1	Chr1A	TraesCS1A03G0416900		(1 of 3) PTHR10641//PTHR10641:SF533 - MYB-LIKE DNA-BINDING PROTEIN MYB // SUBFAMILY NOT NAMED		GO:0003677	TraesCS1A03G0416900	K09422	KOG0048	PTHR10641 PTHR10641:SF533	PF00249		Cre12.g507500				TraesCS1A03G0416900.1	TraesCS1A02G155300	TraesCS1A02G155300.1
QZn.icg-1A.1	Chr1A	TraesCS1A03G0417100	AT4G35280	(1 of 114) IPR007087//IPR013087//IPR015880 - Zinc finger, C2H2 // Zinc finger C2H2-type/integrase DNA-binding domain // Zinc finger, C2H2-like		GO:0003676 GO:0046872	TraesCS1A03G0417100			PTHR26374 PTHR26374:SF186	PF13912			C2H2-like zinc finger protein			TraesCS1A03G0417100.1	TraesCS1A02G155400	TraesCS1A02G155400.1
QZn.icg-1A.1	Chr1A	TraesCS1A03G0417200	AT2G37035				TraesCS1A03G0417200			PTHR36353 PTHR36353:SF1							TraesCS1A03G0417200.1	TraesCS1A02G155500	TraesCS1A02G155500.1
QZn.icg-1A.1	Chr1A	TraesCS1A03G0417400					TraesCS1A03G0417400								100.0	100.0	TraesCS1A03G0417400.1	TraesCS1A02G155600	TraesCS1A02G155600.1
QZn.icg-1A.1	Chr1A	TraesCS1A03G0417600					TraesCS1A03G0417600										TraesCS1A03G0417600.1	TraesCS1A02G155700	TraesCS1A02G155700.1
QZn.icg-1A.1	Chr1A	TraesCS1A03G0418700					TraesCS1A03G0418700										TraesCS1A03G0418700.1	TraesCS1A02G155800	TraesCS1A02G155800.1
QZn.icg-1A.1	Chr1A	TraesCS1A03G0418900					TraesCS1A03G0418900								100.0	100.0	TraesCS1A03G0418900.1	TraesCS1A02G155900	TraesCS1A02G155900.1
QZn.icg-1A.1	Chr1A	TraesCS1A03G0419000	AT1G13630	(1 of 123) PF01535//PF12854//PF13041 - PPR repeat (PPR) // PPR repeat (PPR_1) // PPR repeat family (PPR_2)		GO:0005515	TraesCS1A03G0419000			PTHR24015 PTHR24015:SF309	PF01535 PF12854 PF13041		Cre01.g050500	Tetratricopeptide repeat (TPR)-like superfamily protein			TraesCS1A03G0419000.1	TraesCS1A02G156000	TraesCS1A02G156000.1
QZn.icg-1A.1	Chr1A	TraesCS1A03G0419300	AT3G53450	(1 of 14) PTHR31223:SF17 - CYTOKININ RIBOSIDE 5'-MONOPHOSPHATE PHOSPHORIBOHYDROLASE LOG3-RELATED			TraesCS1A03G0419300			PTHR31223 PTHR31223:SF17	PF03641		Cre07.g340900	Putative lysine decarboxylase family protein			TraesCS1A03G0419300.1	TraesCS1A02G156100	TraesCS1A02G156100.1
QZn.icg-1A.1	Chr1A	TraesCS1A03G0419400					TraesCS1A03G0419400										TraesCS1A03G0419400.1	TraesCS1A02G156200	TraesCS1A02G156200.1
QZn.icg-1A.1	Chr1A	TraesCS1A03G0419500	AT3G59280	(1 of 5) K17805 - mitochondrial import inner membrane translocase subunit TIM16 (PAM16, TIM16)		GO:0003824 GO:0005744 GO:0030150	TraesCS1A03G0419500	K17805	KOG3442	PTHR12388 PTHR12388:SF2	PF03656		Cre09.g412300	Protein Transporter, Pam16			TraesCS1A03G0419500.1	TraesCS1A02G156300	TraesCS1A02G156300.1
QZn.icg-1A.1	Chr1A	TraesCS1A03G0419600	AT2G28315	(1 of 3) PTHR11132//PTHR11132:SF76 - SOLUTE CARRIER FAMILY 35 // SUBFAMILY NOT NAMED			TraesCS1A03G0419600	K15285	KOG1441	PTHR11132 PTHR11132:SF76	PF03151			Nucleotide/sugar transporter family protein			TraesCS1A03G0419600.1	TraesCS1A02G156400	TraesCS1A02G156400.1
QZn.icg-1A.1	Chr1A	TraesCS1A03G0420300	AT2G28320	(1 of 3) PTHR12136:SF41 - PLECKSTRIN HOMOLOGY (PH) AND LIPID-BINDING START DOMAIN-CONTAINING PROTEIN		GO:0008289	TraesCS1A03G0420300			PTHR12136 PTHR12136:SF41	PF00169 PF01852 PF07059		Cre17.g745697	Pleckstrin homology (PH) and lipid-binding START domains-containing protein	100.0	100.0	TraesCS1A03G0420300.1	TraesCS1A02G156500	TraesCS1A02G156500.1
QZn.icg-1A.1	Chr1A	TraesCS1A03G0420500	AT4G30080	(1 of 28) PF02362//PF06507 - B3 DNA binding domain (B3) // Auxin response factor (Auxin_resp)		GO:0003677 GO:0005634 GO:0006355 GO:0009725	TraesCS1A03G0420500			PTHR31384 PTHR31384:SF26	PF02362 PF06507			auxin response factor 16			TraesCS1A03G0420500.1	TraesCS1A02G156600	TraesCS1A02G156600.1
QZn.icg-1A.1	Chr1A	TraesCS1A03G0422500	AT2G07675	(1 of 18) K02950 - small subunit ribosomal protein S12 (RP-S12, MRPS12, rpsL)		GO:0003735 GO:0005622 GO:0005840 GO:0006412 GO:0015935	TraesCS1A03G0422500	K02950	KOG1750	PTHR11652	PF00164		Cre02.g144400	Ribosomal protein S12/S23 family protein			TraesCS1A03G0422500.1	TraesCS1A02G156700	TraesCS1A02G156700.1
QZn.icg-1A.1	Chr1A	TraesCS1A03G0422600					TraesCS1A03G0422600										TraesCS1A03G0422600.1	TraesCS1A02G156800	TraesCS1A02G156800.1
QZn.icg-1A.1	Chr1A	TraesCS1A03G0423100		(1 of 14) K03935 - NADH dehydrogenase (ubiquinone) Fe-S protein 2 (NDUFS2)	EC:1.6.5.3 EC:1.6.99.3	GO:0016651 GO:0048038 GO:0051287 GO:0055114	TraesCS1A03G0423100	K03935		PTHR11993 PTHR11993:SF10	PF00346						TraesCS1A03G0423100.1	TraesCS1A02G156900	TraesCS1A02G156900.1
QZn.icg-1A.1	Chr1A	TraesCS1A03G0423200					TraesCS1A03G0423200										TraesCS1A03G0423200.1	TraesCS1A02G157000	TraesCS1A02G157000.1
QZn.icg-1A.1	Chr1A	TraesCS1A03G0423700	ATCG01240	(1 of 27) K02992 - small subunit ribosomal protein S7 (RP-S7, MRPS7, rpsG)		GO:0003735 GO:0006412 GO:0015935	TraesCS1A03G0423700	K02992	KOG3291	PTHR11205 PTHR11205:SF21	PF00177			ribosomal protein S7			TraesCS1A03G0423700.1	TraesCS1A02G157100	TraesCS1A02G157100.1
QZn.icg-1A.1	Chr1A	TraesCS1A03G0423800	ATCG00890	(1 of 11) K05573 - NAD(P)H-quinone oxidoreductase subunit 2 (ndhB)	EC:1.6.5.3	GO:0008137 GO:0042773 GO:0055114	TraesCS1A03G0423800	K05573	KOG4668	PTHR22773 PTHR22773:SF86	PF00361			NADH-Ubiquinone/plastoquinone (complex I) protein			TraesCS1A03G0423800.1	TraesCS1A02G157200	TraesCS1A02G157200.1
QZn.icg-1A.1	Chr1A	TraesCS1A03G0424000		(1 of 13) PTHR11434:SF5 - NADH-UBIQUINONE OXIDOREDUCTASE CHAIN 4L	EC:1.6.5.3	GO:0016651 GO:0042773 GO:0055114	TraesCS1A03G0424000		KOG4669	PTHR11434 PTHR11434:SF5	PF00420						TraesCS1A03G0424000.1	TraesCS1A02G157300	TraesCS1A02G157300.1
QZn.icg-1A.1	Chr1A	TraesCS1A03G0424100					TraesCS1A03G0424100										TraesCS1A03G0424100.1	TraesCS1A02G157400	TraesCS1A02G157400.1
QZn.icg-1A.1	Chr1A	TraesCS1A03G0425300	AT5G60690	(1 of 8) IPR001356//IPR002913//IPR009057//IPR013978//IPR023393 - Homeobox domain // START domain // Homeodomain-like // MEKHLA // START-like domain		GO:0003677 GO:0008289	TraesCS1A03G0425300	K09338	KOG0484	PTHR24326 PTHR24326:SF279	PF00046 PF01852 PF08670			Homeobox-leucine zipper family protein / lipid-binding START domain-containing protein			TraesCS1A03G0425300.1	TraesCS1A02G157500	TraesCS1A02G157500.1
QZn.icg-1A.1	Chr1A	TraesCS1A03G0425600		(1 of 216) PF12274 - Protein of unknown function (DUF3615) (DUF3615)			TraesCS1A03G0425600			PTHR33120 PTHR33120:SF14	PF12274				100.0	100.0	TraesCS1A03G0425600.1	TraesCS1A02G157600	TraesCS1A02G157600.1
QZn.icg-1A.1	Chr1A	TraesCS1A03G0425900	AT2G28380	(1 of 3) PTHR10910//PTHR10910:SF94 - EUKARYOTE SPECIFIC DSRNA BINDING PROTEIN // SUBFAMILY NOT NAMED			TraesCS1A03G0425900			PTHR10910 PTHR10910:SF94	PF00035			dsRNA-binding protein 2			TraesCS1A03G0425900.2	TraesCS1A02G157700	TraesCS1A02G157700.3
QZn.icg-1A.1	Chr1A	TraesCS1A03G0426100		(1 of 26) PF11891 - Domain of unknown function (DUF3411) (DUF3411)			TraesCS1A03G0426100			PTHR31620 PTHR31620:SF7	PF11891						TraesCS1A03G0426100.1	TraesCS1A02G157800	TraesCS1A02G157800.1
QZn.icg-1A.1	Chr1A	TraesCS1A03G0426600	AT5G03230	(1 of 3) PTHR33083:SF9 - EMB|CAB72159.1			TraesCS1A03G0426600			PTHR33083 PTHR33083:SF9	PF04520			Protein of unknown function, DUF584			TraesCS1A03G0426600.1	TraesCS1A02G157900	TraesCS1A02G157900.1
QZn.icg-1A.1	Chr1A	TraesCS1A03G0427000					TraesCS1A03G0427000										TraesCS1A03G0427000.1	TraesCS1A02G158100	TraesCS1A02G158100.1
QZn.icg-1A.1	Chr1A	TraesCS1A03G0427500	AT2G28410	(1 of 2) PTHR35718//PTHR35718:SF1 - FAMILY NOT NAMED // EXPRESSED PROTEIN			TraesCS1A03G0427500			PTHR35718 PTHR35718:SF1							TraesCS1A03G0427500.1	TraesCS1A02G158200	TraesCS1A02G158200.1
QZn.icg-1A.1	Chr1A	TraesCS1A03G0427800	AT2G28430				TraesCS1A03G0427800			PTHR37720							TraesCS1A03G0427800.1	TraesCS1A02G158300	TraesCS1A02G158300.1
QZn.icg-1A.1	Chr1A	TraesCS1A03G0427900	AT2G45530	(1 of 3) PTHR23012//PTHR23012:SF82 - MEMBRANE ASSOCIATED RING FINGER // SUBFAMILY NOT NAMED		GO:0008270	TraesCS1A03G0427900			PTHR23012 PTHR23012:SF82	PF12906			RING/U-box superfamily protein			TraesCS1A03G0427900.2	TraesCS1A02G158400	TraesCS1A02G158400.1
QZn.icg-1A.1	Chr1A	TraesCS1A03G0428100	AT1G16870	(1 of 3) K17408 - small subunit ribosomal protein S29 (DAP3, MRPS29)		GO:0016301 GO:0016772	TraesCS1A03G0428100	K17408	KOG3928	PTHR12810 PTHR12810:SF0	PF10236		Cre03.g176700	mitochondrial 28S ribosomal protein S29-related	100.0	100.0	TraesCS1A03G0428100.1	TraesCS1A02G158500	TraesCS1A02G158500.1
QZn.icg-1A.1	Chr1A	TraesCS1A03G0428200	AT3G03870				TraesCS1A03G0428200			PTHR33646 PTHR33646:SF4				(1 of 2) PTHR33646:SF2 - F20H23.8 PROTEIN-RELATED			TraesCS1A03G0428200.1	TraesCS1A02G158600	TraesCS1A02G158600.3
QZn.icg-1A.1	Chr1A	TraesCS1A03G0428400	AT4G34450	(1 of 5) K17267 - coatomer protein complex, subunit gamma (COPG)		GO:0005198 GO:0005488 GO:0006886 GO:0016192 GO:0030117 GO:0030126	TraesCS1A03G0428400	K17267		PTHR10261 PTHR10261:SF5	PF01602 PF08752 PF16381		Cre06.g310750	coatomer gamma-2 subunit, putative / gamma-2 coat protein, putative / gamma-2 COP, putative			TraesCS1A03G0428400.1	TraesCS1A02G158700	TraesCS1A02G158700.1
QZn.icg-1A.1	Chr1A	TraesCS1A03G0428600	AT3G05350	(1 of 3) PTHR10804//PTHR10804:SF90 - PROTEASE FAMILY M24 METHIONYL AMINOPEPTIDASE, AMINOPEPTIDASE P // SUBFAMILY NOT NAMED	EC:3.4.11.9	GO:0016787	TraesCS1A03G0428600	K01262		PTHR10804 PTHR10804:SF90	PF00557 PF01321 PF16188 PF16189		Cre09.g408851	Metallopeptidase M24 family protein			TraesCS1A03G0428600.1	TraesCS1A02G158800	TraesCS1A02G158800.1
QZn.icg-1A.1	Chr1A	TraesCS1A03G0428800	AT5G66810	(1 of 3) PTHR12864//PTHR12864:SF13 - RAN BINDING PROTEIN 9-RELATED // SUBFAMILY NOT NAMED			TraesCS1A03G0428800			PTHR12864 PTHR12864:SF13	PF10607			(1 of 1) PTHR12864//PTHR12864:SF13 - RAN BINDING PROTEIN 9-RELATED	100.0	100.0	TraesCS1A03G0428800.1	TraesCS1A02G158900	TraesCS1A02G158900.1
QZn.icg-1A.1	Chr1A	TraesCS1A03G0428900		(1 of 14) PTHR13806//PTHR13806:SF23 - FLOTILLIN-RELATED // SUBFAMILY NOT NAMED			TraesCS1A03G0428900		KOG2668	PTHR13806 PTHR13806:SF23							TraesCS1A03G0428900.1	TraesCS1A02G159000	TraesCS1A02G159000.1
QZn.icg-1A.1	Chr1A	TraesCS1A03G0429000	AT5G04800	(1 of 3) K02962 - small subunit ribosomal protein S17e (RP-S17e, RPS17)		GO:0003735 GO:0005622 GO:0005840 GO:0006412	TraesCS1A03G0429000	K02962	KOG0187	PTHR10732	PF00833		Cre12.g498250	Ribosomal S17 family protein			TraesCS1A03G0429000.1	TraesCS1A02G159100	TraesCS1A02G159100.1
QZn.icg-1A.1	Chr1A	TraesCS1A03G0429400	AT3G11920	(1 of 3) PTHR23054:SF14 - PROTEIN Y45F10A.7, ISOFORM A		GO:0009055 GO:0015035 GO:0035556 GO:0045454	TraesCS1A03G0429400		KOG1752	PTHR23054 PTHR23054:SF14	PF00462 PF00610 PF04784		Cre06.g278183	glutaredoxin-related			TraesCS1A03G0429400.1	TraesCS1A02G159200	TraesCS1A02G159200.1
QZn.icg-1A.1	Chr1A	TraesCS1A03G0429500	AT1G73230	(1 of 6) K01527 - nascent polypeptide-associated complex subunit beta (EGD1, BTF3)			TraesCS1A03G0429500	K01527	KOG2240	PTHR10351 PTHR10351:SF50	PF01849		Cre03.g213537	Nascent polypeptide-associated complex NAC			TraesCS1A03G0429500.1	TraesCS1A02G159300	TraesCS1A02G159300.2
QZn.icg-1A.1	Chr1A	TraesCS1A03G0429600		(1 of 2) PTHR36756:SF1 - GENOMIC DNA, CHROMOSOME 3, P1 CLONE: MEB5			TraesCS1A03G0429600			PTHR36756 PTHR36756:SF1							TraesCS1A03G0429600.1	TraesCS1A02G159400	TraesCS1A02G159400.1
QZn.icg-1A.1	Chr1A	TraesCS1A03G0429700			EC:2.7.11.1	GO:0004672 GO:0004713 GO:0005524 GO:0006468	TraesCS1A03G0429700		KOG1187	PTHR27006 PTHR27006:SF30	PF01657 PF07714		Cre17.g713750				TraesCS1A03G0429700.2	TraesCS1A02G159500	TraesCS1A02G159500.2
QZn.icg-1A.1	Chr1A	TraesCS1A03G0429800		(1 of 3) PTHR13878//PTHR13878:SF46 - GULONOLACTONE OXIDASE // SUBFAMILY NOT NAMED	EC:1.5.99.12	GO:0003824 GO:0009690 GO:0016491 GO:0016614 GO:0019139 GO:0050660 GO:0055114	TraesCS1A03G0429800	K00279	KOG1231	PTHR13878 PTHR13878:SF46	PF01565 PF09265						TraesCS1A03G0429800.1	TraesCS1A02G159600	TraesCS1A02G159600.1
QZn.icg-1A.1	Chr1A	TraesCS1A03G0430900	AT1G65720				TraesCS1A03G0430900			PTHR35107 PTHR35107:SF1							TraesCS1A03G0430900.1	TraesCS1A02G159700	TraesCS1A02G159700.1
QZn.icg-1A.1	Chr1A	TraesCS1A03G0431000					TraesCS1A03G0431000										TraesCS1A03G0431000.1	TraesCS1A02G159800	TraesCS1A02G159800.1
QZn.icg-1A.1	Chr1A	TraesCS1A03G0431700		(1 of 441) IPR012340 - Nucleic acid-binding, OB-fold			TraesCS1A03G0431700										TraesCS1A03G0431700.1	TraesCS1A02G159900	TraesCS1A02G159900.1
QZn.icg-1A.1	Chr1A	TraesCS1A03G0432300	AT1G09820	(1 of 825) IPR002885//IPR011990 - Pentatricopeptide repeat // Tetratricopeptide-like helical domain		GO:0005515	TraesCS1A03G0432300			PTHR24015 PTHR24015:SF885	PF13041		Cre01.g050500	Pentatricopeptide repeat (PPR-like) superfamily protein	100.0	78.3	TraesCS1A03G0432300.1	TraesCS1A02G160000	TraesCS1A02G160000.1
QZn.icg-1A.1	Chr1A	TraesCS1A03G0432500	AT3G22450	(1 of 3) PTHR12899//PTHR12899:SF9 - 39S RIBOSOMAL PROTEIN L18, MITOCHONDRIAL // EXPRESSED PROTEIN		GO:0003735 GO:0005622 GO:0005840 GO:0006412	TraesCS1A03G0432500			PTHR12899 PTHR12899:SF9	PF00861			Ribosomal L18p/L5e family protein			TraesCS1A03G0432500.1	TraesCS1A02G160100	TraesCS1A02G160100.1
QZn.icg-1A.1	Chr1A	TraesCS1A03G0432600		(1 of 1) PF01041//PF01053 - DegT/DnrJ/EryC1/StrS aminotransferase family (DegT_DnrJ_EryC1) // Cys/Met metabolism PLP-dependent enzyme (Cys_Met_Meta_PP)		GO:0003824 GO:0030170	TraesCS1A03G0432600		KOG0257	PTHR11751 PTHR11751:SF388	PF01053						TraesCS1A03G0432600.2	TraesCS1A02G160200	TraesCS1A02G160200.2
QZn.icg-1A.1	Chr1A	TraesCS1A03G0432700	AT1G02050	(1 of 6) PTHR11877//PTHR11877:SF25 - HYDROXYMETHYLGLUTARYL-COA SYNTHASE // SUBFAMILY NOT NAMED	EC:2.3.1.74	GO:0003824 GO:0008152 GO:0009058 GO:0016747	TraesCS1A03G0432700			PTHR11877 PTHR11877:SF25	PF00195			Chalcone and stilbene synthase family protein			TraesCS1A03G0432700.1	TraesCS1A02G160300	TraesCS1A02G160300.1
QZn.icg-1A.1	Chr1A	TraesCS1A03G0432800		(1 of 14) PF01535//PF12854 - PPR repeat (PPR) // PPR repeat (PPR_1)		GO:0005515	TraesCS1A03G0432800			PTHR24015	PF01535 PF12854				99.9	100.0	TraesCS1A03G0432800.1	TraesCS1A02G160400	TraesCS1A02G160400.1
QZn.icg-1A.1	Chr1A	TraesCS1A03G0432900	AT3G19840	(1 of 3) K12824 - transcription elongation regulator 1 (TCERG1, CA150)		GO:0005515	TraesCS1A03G0432900		KOG0155	PTHR15377 PTHR15377:SF3	PF00397 PF01846		Cre09.g393551	pre-mRNA-processing protein 40C			TraesCS1A03G0432900.1	TraesCS1A02G160500	TraesCS1A02G160500.1
QZn.icg-1A.1	Chr1A	TraesCS1A03G0433600		(1 of 3) PTHR18929//PTHR18929:SF92 - PROTEIN DISULFIDE ISOMERASE // ENDOPLASMIC RETICULUM RESIDENT PROTEIN 27	EC:5.3.4.1		TraesCS1A03G0433600			PTHR18929 PTHR18929:SF92	PF02622				100.0	100.0	TraesCS1A03G0433600.1	TraesCS1A02G160600	TraesCS1A02G160600.1
QZn.icg-1A.1	Chr1A	TraesCS1A03G0434100	AT4G33630	(1 of 3) PTHR33917:SF1 - PROTEIN EXECUTER 1, CHLOROPLASTIC			TraesCS1A03G0434100			PTHR33917 PTHR33917:SF1	PF12014		Cre03.g163500	Protein of unknown function (DUF3506)			TraesCS1A03G0434100.2	TraesCS1A02G160700	TraesCS1A02G160700.1
QZn.icg-1A.1	Chr1A	TraesCS1A03G0434800	AT5G23130	(1 of 4) PTHR20932//PTHR20932:SF14 - LOC443603 PROTEIN-RELATED // SUBFAMILY NOT NAMED			TraesCS1A03G0434800			PTHR20932 PTHR20932:SF14				Peptidoglycan-binding LysM domain-containing protein			TraesCS1A03G0434800.1	TraesCS1A02G160800	TraesCS1A02G160800.1
QZn.icg-1A.1	Chr1A	TraesCS1A03G0434900	AT3G43920	(1 of 3) PTHR14950//PTHR14950:SF31 - HELICASE-RELATED // SUBFAMILY NOT NAMED	EC:3.1.26.3	GO:0003676 GO:0003723 GO:0004525 GO:0005515 GO:0005524 GO:0006396 GO:0016891	TraesCS1A03G0434900	K11592	KOG0701	PTHR14950 PTHR14950:SF31	PF00035 PF00270 PF00271 PF00636 PF02170 PF03368		Cre02.g141000	dicer-like 3			TraesCS1A03G0434900.1	TraesCS1A02G160900	TraesCS1A02G160900.1
QZn.icg-1A.1	Chr1A	TraesCS1A03G0435000					TraesCS1A03G0435000										TraesCS1A03G0435000.1	TraesCS1A02G161000	TraesCS1A02G161000.1
QZn.icg-1A.1	Chr1A	TraesCS1A03G0435100		(1 of 1) KOG0204 - Calcium transporting ATPase	EC:3.6.3.8	GO:0000166 GO:0046872	TraesCS1A03G0435100		KOG0204	PTHR24093 PTHR24093:SF328	PF00122 PF00689 PF00690						TraesCS1A03G0435100.1	TraesCS1A02G161100	TraesCS1A02G161100.1
QZn.icg-1A.1	Chr1A	TraesCS1A03G0435600	AT3G17380	(1 of 286) 3.4.19.12 - Ubiquitinyl hydrolase 1 / Ubiquitin thiolesterase	EC:3.4.19.12	GO:0005515	TraesCS1A03G0435600		KOG1987		PF00917			TRAF-like family protein			TraesCS1A03G0435600.2	TraesCS1A02G161200	TraesCS1A02G161200.2
QZn.icg-1A.1	Chr1A	TraesCS1A03G0435700	AT1G17330	(1 of 3) K06950 - uncharacterized protein (K06950)			TraesCS1A03G0435700	K06950		PTHR33594 PTHR33594:SF1	PF01966		Cre05.g234647	Metal-dependent phosphohydrolase			TraesCS1A03G0435700.1	TraesCS1A02G161300	TraesCS1A02G161300.1
QZn.icg-1A.1	Chr1A	TraesCS1A03G0435900	AT5G23190	(1 of 7) K15402 - fatty acid omega-hydroxylase (CYP86B1)	EC:1.14.15.3	GO:0004497 GO:0005506 GO:0016705 GO:0020037 GO:0055114	TraesCS1A03G0435900	K15402	KOG0157	PTHR24296 PTHR24296:SF3	PF00067		Cre01.g003850	cytochrome P450, family 86, subfamily B, polypeptide 1			TraesCS1A03G0435900.1	TraesCS1A02G161400	TraesCS1A02G161400.1
QZn.icg-1A.1	Chr1A	TraesCS1A03G0436400	AT1G48620	(1 of 1) IPR005818//IPR011989//IPR011991//IPR017956//IPR020478 - Linker histone H1/H5, domain H15 // Armadillo-like helical // Winged helix-turn-helix DNA-binding domain // AT hook, DNA-binding motif // AT hook-like		GO:0000786 GO:0003677 GO:0005634 GO:0006334	TraesCS1A03G0436400			PTHR11467 PTHR11467:SF52	PF00538			high mobility group A5			TraesCS1A03G0436400.1	TraesCS1A02G161500	TraesCS1A02G161500.1
QZn.icg-1A.1	Chr1A	TraesCS1A03G0436500		(1 of 16) IPR003604//IPR015880 - Zinc finger, U1-type // Zinc finger, C2H2-like		GO:0003676 GO:0008270	TraesCS1A03G0436500				PF12874						TraesCS1A03G0436500.1	TraesCS1A02G161600	TraesCS1A02G161600.1
QZn.icg-1A.1	Chr1A	TraesCS1A03G0436600		(1 of 216) PF12274 - Protein of unknown function (DUF3615) (DUF3615)			TraesCS1A03G0436600			PTHR33326 PTHR33326:SF2	PF12274						TraesCS1A03G0436600.1	TraesCS1A02G161700	TraesCS1A02G161700.1
QZn.icg-1A.1	Chr1A	TraesCS1A03G0436900		(1 of 49) PF12874 - Zinc-finger of C2H2 type (zf-met)		GO:0003676 GO:0008270	TraesCS1A03G0436900				PF12874						TraesCS1A03G0436900.1	TraesCS1A02G161800	TraesCS1A02G161800.1
QZn.icg-1A.1	Chr1A	TraesCS1A03G0437000	AT5G08290	(1 of 10) K12859 - U5 snRNP protein, DIM1 family (TXNL4A, DIB1)		GO:0000398 GO:0005681 GO:0045454	TraesCS1A03G0437000	K12859	KOG3414	PTHR12052	PF00085		Cre01.g055416	mRNA splicing factor, thioredoxin-like U5 snRNP			TraesCS1A03G0437000.1	TraesCS1A02G161900	TraesCS1A02G161900.1
QZn.icg-1A.1	Chr1A	TraesCS1A03G0437100		(1 of 430) PF06839 - GRF zinc finger (zf-GRF)		GO:0008270	TraesCS1A03G0437100			PTHR35163	PF06839						TraesCS1A03G0437100.1	TraesCS1A02G162000	TraesCS1A02G162000.1
QZn.icg-1A.1	Chr1A	TraesCS1A03G0437900	AT5G36960				TraesCS1A03G0437900										TraesCS1A03G0437900.1	TraesCS1A02G162100	TraesCS1A02G162100.1
QZn.icg-1A.1	Chr1A	TraesCS1A03G0438200	AT3G02680	(1 of 3) K10867 - nijmegen breakage syndrome protein 1 (NBN, NBS1)		GO:0005515	TraesCS1A03G0438200	K10867		PTHR12162	PF00498			nijmegen breakage syndrome 1	100.0	99.9	TraesCS1A03G0438200.2	TraesCS1A02G162200	TraesCS1A02G162200.2
QZn.icg-1A.1	Chr1A	TraesCS1A03G0438300	AT1G49350	(1 of 3) 2.7.1.83 - Pseudouridine kinase	EC:2.7.1.83		TraesCS1A03G0438300		KOG2855	PTHR10584 PTHR10584:SF188	PF00294		Cre17.g701100	pfkB-like carbohydrate kinase family protein			TraesCS1A03G0438300.2	TraesCS1A02G162300	TraesCS1A02G162300.2
QZn.icg-1A.1	Chr1A	TraesCS1A03G0438500	AT3G19950	(1 of 3) PTHR22763//PTHR22763:SF73 - RING ZINC FINGER PROTEIN // SUBFAMILY NOT NAMED	EC:6.3.2.19	GO:0003677 GO:0003899 GO:0005515 GO:0006351 GO:0008270	TraesCS1A03G0438500	K11982		PTHR22763 PTHR22763:SF73	PF13639 PF14369		Cre13.g580750	RING/U-box superfamily protein			TraesCS1A03G0438500.1	TraesCS1A02G162400	TraesCS1A02G162400.1
QZn.icg-1A.1	Chr1A	TraesCS1A03G0439100	AT5G23370	(1 of 63) PF02893 - GRAM domain (GRAM)			TraesCS1A03G0439100			PTHR31969 PTHR31969:SF14	PF02893			GRAM domain-containing protein / ABA-responsive protein-related			TraesCS1A03G0439100.1	TraesCS1A02G162500	TraesCS1A02G162500.1
QZn.icg-1A.1	Chr1A	TraesCS1A03G0439400		(1 of 155) PF01535//PF13041//PF14432 - PPR repeat (PPR) // PPR repeat family (PPR_2) // DYW family of nucleic acid deaminases (DYW_deaminase)		GO:0005515	TraesCS1A03G0439400			PTHR24015 PTHR24015:SF507	PF01535 PF13041 PF14432						TraesCS1A03G0439400.1	TraesCS1A02G162600	TraesCS1A02G162600.1
QZn.icg-1A.1	Chr1A	TraesCS1A03G0439600		(1 of 294) PF14368 - Probable lipid transfer (LTP_2)			TraesCS1A03G0439600			PTHR33286 PTHR33286:SF2	PF14368						TraesCS1A03G0439600.1	TraesCS1A02G162700	TraesCS1A02G162700.1
QZn.icg-1A.1	Chr1A	TraesCS1A03G0439700	AT1G50360	(1 of 9) PTHR13140//PTHR13140:SF384 - MYOSIN // MYOSIN-2	EC:3.6.4.1	GO:0003774 GO:0005515 GO:0005524 GO:0016459	TraesCS1A03G0439700			PTHR13140 PTHR13140:SF384	PF00063 PF00612		Cre09.g416250	P-loop containing nucleoside triphosphate hydrolases superfamily protein			TraesCS1A03G0439700.1	TraesCS1A02G162800	TraesCS1A02G162800.2
QZn.icg-1A.1	Chr1A	TraesCS1A03G0440600		(1 of 135) PF05553 - Cotton fibre expressed protein (DUF761)			TraesCS1A03G0440600			PTHR33098 PTHR33098:SF4	PF05553						TraesCS1A03G0440600.1	TraesCS1A02G163000	TraesCS1A02G163000.1
QZn.icg-1A.1	Chr1A	TraesCS1A03G0440900		(1 of 1) IPR007258//IPR016159 - Vps52 // Cullin repeat-like-containing domain			TraesCS1A03G0440900			PTHR14190 PTHR14190:SF11	PF04129		Cre08.g367200		100.0	100.0	TraesCS1A03G0440900.2	TraesCS1A02G163100	TraesCS1A02G163100.2
QZn.icg-1A.1	Chr1A	TraesCS1A03G0441900	AT5G23290	(1 of 3) K04797 - prefoldin alpha subunit (pfdA, PFDN5)		GO:0006457 GO:0016272 GO:0051082	TraesCS1A03G0441900	K04797	KOG3048	PTHR12674 PTHR12674:SF2	PF02996		Cre12.g523150	prefoldin 5			TraesCS1A03G0441900.1	TraesCS1A02G163200	TraesCS1A02G163200.1
QZn.icg-1A.1	Chr1A	TraesCS1A03G0442400	AT1G29940	(1 of 3) K03002 - DNA-directed RNA polymerase I subunit RPA2 (RPA2, POLR1B)	EC:2.7.7.6	GO:0003677 GO:0003899 GO:0005634 GO:0006351 GO:0032549	TraesCS1A03G0442400	K03002		PTHR20856 PTHR20856:SF5	PF00562 PF04560 PF04561 PF04563 PF04565 PF06883		Cre07.g322176	nuclear RNA polymerase A2			TraesCS1A03G0442400.2	TraesCS1A02G163400	TraesCS1A02G163400.2
QZn.icg-1A.1	Chr1A	TraesCS1A03G0442700					TraesCS1A03G0442700										TraesCS1A03G0442700.1	TraesCS1A02G163500	TraesCS1A02G163500.1
QZn.icg-1A.1	Chr1A	TraesCS1A03G0442800	AT3G17380	(1 of 286) 3.4.19.12 - Ubiquitinyl hydrolase 1 / Ubiquitin thiolesterase	EC:3.4.19.12	GO:0005515	TraesCS1A03G0442800				PF00917			TRAF-like family protein			TraesCS1A03G0442800.1	TraesCS1A02G163600	TraesCS1A02G163600.1
QZn.icg-1A.1	Chr1A	TraesCS1A03G0443400	AT3G17380	(1 of 286) 3.4.19.12 - Ubiquitinyl hydrolase 1 / Ubiquitin thiolesterase	EC:3.4.19.12	GO:0005515	TraesCS1A03G0443400			PTHR26379 PTHR26379:SF158	PF00917			TRAF-like family protein			TraesCS1A03G0443400.1	TraesCS1A02G163700	TraesCS1A02G163700.1
QZn.icg-1A.1	Chr1A	TraesCS1A03G0444300					TraesCS1A03G0444300										TraesCS1A03G0444300.1	TraesCS1A02G163800	TraesCS1A02G163800.1
QZn.icg-1A.1	Chr1A	TraesCS1A03G0444900	AT2G18220	(1 of 5) K14833 - nucleolar complex protein 2 (NOC2)			TraesCS1A03G0444900	K14833	KOG2256	PTHR12687 PTHR12687:SF4	PF03715		Cre09.g391652	Noc2p family			TraesCS1A03G0444900.1	TraesCS1A02G163900	TraesCS1A02G163900.1
QZn.icg-1A.1	Chr1A	TraesCS1A03G0445000	AT1G15130	(1 of 10) K12200 - programmed cell death 6-interacting protein (PDCD6IP, ALIX, RIM20)		GO:0005515	TraesCS1A03G0445000	K12200	KOG2220	PTHR23030	PF03097 PF13949		Cre01.g004350	Endosomal targeting BRO1-like domain-containing protein	100.0	99.7	TraesCS1A03G0445000.1	TraesCS1A02G164000	TraesCS1A02G164000.1
QZn.icg-1A.1	Chr1A	TraesCS1A03G0445200		(1 of 3915) IPR001810 - F-box domain		GO:0005515	TraesCS1A03G0445200			PTHR32133 PTHR32133:SF134							TraesCS1A03G0445200.1	TraesCS1A02G164100	TraesCS1A02G164100.1
QZn.icg-1A.1	Chr1A	TraesCS1A03G0445600		(1 of 3) PTHR10288//PTHR10288:SF130 - KH DOMAIN CONTAINING RNA BINDING PROTEIN // SUBFAMILY NOT NAMED		GO:0003676 GO:0003723	TraesCS1A03G0445600	K13162	KOG2190	PTHR10288 PTHR10288:SF130	PF00013						TraesCS1A03G0445600.3	TraesCS1A02G164200	TraesCS1A02G164200.1
QFe.icg-1A	Chr1A	TraesCS1A03G0674900	AT1G21460	(1 of 6) PTHR10791//PTHR10791:SF32 - RAG1-ACTIVATING PROTEIN 1 // SUBFAMILY NOT NAMED			TraesCS1A03G0674900	K15382	KOG1623	PTHR10791 PTHR10791:SF32	PF03083		Cre06.g275000	Nodulin MtN3 family protein			TraesCS1A03G0674900.1	TraesCS1A02G265200	TraesCS1A02G265200.1
QFe.icg-1A	Chr1A	TraesCS1A03G0675000		(1 of 85) IPR000877 - Proteinase inhibitor I12, Bowman-Birk		GO:0004867 GO:0005576	TraesCS1A03G0675000			PTHR37378							TraesCS1A03G0675000.1	TraesCS1A02G265300	TraesCS1A02G265300.1
QFe.icg-1A	Chr1A	TraesCS1A03G0675100					TraesCS1A03G0675100			PTHR33087							TraesCS1A03G0675100.1	TraesCS1A02G265400	TraesCS1A02G265400.1
QFe.icg-1A	Chr1A	TraesCS1A03G0675300		(1 of 85) IPR000877 - Proteinase inhibitor I12, Bowman-Birk		GO:0004867 GO:0005576	TraesCS1A03G0675300			PTHR37378							TraesCS1A03G0675300.1	TraesCS1A02G265500	TraesCS1A02G265500.1
QFe.icg-1A	Chr1A	TraesCS1A03G0676100		(1 of 85) IPR000877 - Proteinase inhibitor I12, Bowman-Birk		GO:0004867 GO:0005576	TraesCS1A03G0676100			PTHR37378							TraesCS1A03G0676100.1	TraesCS1A02G265600	TraesCS1A02G265600.1
QFe.icg-1A	Chr1A	TraesCS1A03G0676300		(1 of 85) IPR000877 - Proteinase inhibitor I12, Bowman-Birk		GO:0004867 GO:0005576	TraesCS1A03G0676300			PTHR37378							TraesCS1A03G0676300.1	TraesCS1A02G265700	TraesCS1A02G265700.1
QFe.icg-1A	Chr1A	TraesCS1A03G0676400		(1 of 85) IPR000877 - Proteinase inhibitor I12, Bowman-Birk		GO:0004867 GO:0005576	TraesCS1A03G0676400			PTHR37378							TraesCS1A03G0676400.1	TraesCS1A02G265800	TraesCS1A02G265800.1
QFe.icg-1A	Chr1A	TraesCS1A03G0676500		(1 of 85) IPR000877 - Proteinase inhibitor I12, Bowman-Birk		GO:0004867 GO:0005576	TraesCS1A03G0676500			PTHR37378							TraesCS1A03G0676500.1	TraesCS1A02G265900	TraesCS1A02G265900.1
QFe.icg-1A	Chr1A	TraesCS1A03G0676700		(1 of 80) 3.1.1.32 - Phospholipase A(1) / Phospholipase A1	EC:3.1.1.32		TraesCS1A03G0676700		KOG4569	PTHR31828 PTHR31828:SF4	PF05057		Cre09.g391986				TraesCS1A03G0676700.1	TraesCS1A02G266000	TraesCS1A02G266000.1
QFe.icg-1A	Chr1A	TraesCS1A03G0676900		(1 of 80) 3.1.1.32 - Phospholipase A(1) / Phospholipase A1	EC:3.1.1.32		TraesCS1A03G0676900		KOG4569	PTHR31828 PTHR31828:SF4	PF05057		Cre09.g391986				TraesCS1A03G0676900.1	TraesCS1A02G266100	TraesCS1A02G266100.1
QFe.icg-1A	Chr1A	TraesCS1A03G0677200	AT1G03050	(1 of 3) PTHR22951//PTHR22951:SF12 - CLATHRIN ASSEMBLY PROTEIN // SUBFAMILY NOT NAMED		GO:0005543 GO:0005545 GO:0030136 GO:0030276 GO:0048268	TraesCS1A03G0677200		KOG0251	PTHR22951 PTHR22951:SF12	PF07651			ENTH/ANTH/VHS superfamily protein			TraesCS1A03G0677200.1	TraesCS1A02G266200	TraesCS1A02G266200.1
QFe.icg-1A	Chr1A	TraesCS1A03G0677300	AT5G64060	(1 of 451) PF02365 - No apical meristem (NAM) protein (NAM)		GO:0003677 GO:0006355	TraesCS1A03G0677300			PTHR31989 PTHR31989:SF46	PF02365			NAC domain containing protein 103			TraesCS1A03G0677300.1	TraesCS1A02G266300	TraesCS1A02G266300.2
QFe.icg-1A	Chr1A	TraesCS1A03G0677600	AT1G48880	(1 of 86) IPR025846//IPR026057//IPR029962 - PMR5 N-terminal domain // PC-Esterase // Trichome birefringence-like family			TraesCS1A03G0677600			PTHR32285 PTHR32285:SF68	PF13839 PF14416			TRICHOME BIREFRINGENCE-LIKE 7			TraesCS1A03G0677600.1	TraesCS1A02G266500	TraesCS1A02G266500.1
QFe.icg-1A	Chr1A	TraesCS1A03G0677700	AT3G18660	(1 of 6) PTHR11183//PTHR11183:SF62 - GLYCOGENIN // SUBFAMILY NOT NAMED	EC:2.4.1.17	GO:0016757	TraesCS1A03G0677700		KOG1950	PTHR11183 PTHR11183:SF62	PF01501			plant glycogenin-like starch initiation protein 1			TraesCS1A03G0677700.2	TraesCS1A02G266600	TraesCS1A02G266600.2
QFe.icg-1A	Chr1A	TraesCS1A03G0678300	AT1G09812				TraesCS1A03G0678300			PTHR33728 PTHR33728:SF2							TraesCS1A03G0678300.1	TraesCS1A02G266700	TraesCS1A02G266700.1
QFe.icg-1A	Chr1A	TraesCS1A03G0678400					TraesCS1A03G0678400										TraesCS1A03G0678400.1	TraesCS1A02G266800	TraesCS1A02G266800.1
QFe.icg-1A	Chr1A	TraesCS1A03G0678900	AT5G49920	(1 of 98) PF00564 - PB1 domain (PB1)		GO:0005515	TraesCS1A03G0678900			PTHR31066 PTHR31066:SF8	PF00564			Octicosapeptide/Phox/Bem1p family protein			TraesCS1A03G0678900.1	TraesCS1A02G266900	TraesCS1A02G266900.1
QFe.icg-1A	Chr1A	TraesCS1A03G0679300		(1 of 8) IPR002182//IPR016068//IPR027417 - NB-ARC // Translin, N-terminal // P-loop containing nucleoside triphosphate hydrolase		GO:0043531 GO:0043565	TraesCS1A03G0679300		KOG4658	PTHR23155 PTHR23155:SF484	PF00931						TraesCS1A03G0679300.1	TraesCS1A02G267100	TraesCS1A02G267100.1
QFe.icg-1A	Chr1A	TraesCS1A03G0679400	AT1G33430	(1 of 6) PTHR11214//PTHR11214:SF100 - BETA-1,3-N-ACETYLGLUCOSAMINYLTRANSFERASE // SUBFAMILY NOT NAMED	EC:2.4.1.134	GO:0006486 GO:0008378 GO:0016020	TraesCS1A03G0679400		KOG2288	PTHR11214 PTHR11214:SF100	PF01762 PF13334			Galactosyltransferase family protein			TraesCS1A03G0679400.1	TraesCS1A02G267200	TraesCS1A02G267200.1
QFe.icg-1A	Chr1A	TraesCS1A03G0679600	AT4G10110	(1 of 9) K12831 - splicing factor 3B subunit 4 (SF3B4, SAP49)		GO:0000166 GO:0003676	TraesCS1A03G0679600	K12831	KOG0107	PTHR24012 PTHR24012:SF449	PF00076			RNA-binding (RRM/RBD/RNP motifs) family protein	100.0	100.0	TraesCS1A03G0679600.1	TraesCS1A02G267300	TraesCS1A02G267300.1
QFe.icg-1A	Chr1A	TraesCS1A03G0679700	AT2G07505				TraesCS1A03G0679700							zinc ion binding			TraesCS1A03G0679700.1	TraesCS1A02G267400	TraesCS1A02G267400.1
QFe.icg-1A	Chr1A	TraesCS1A03G0679800					TraesCS1A03G0679800										TraesCS1A03G0679800.1	TraesCS1A02G267500	TraesCS1A02G267500.1
QFe.icg-1A	Chr1A	TraesCS1A03G0679900		(1 of 6) K09519 - DnaJ homolog subfamily B member 13 (DNAJB13)		GO:0006457 GO:0051082	TraesCS1A03G0679900	K09519	KOG0712 KOG0714	PTHR24078	PF00226 PF01556						TraesCS1A03G0679900.1	TraesCS1A02G267600	TraesCS1A02G267600.1
QFe.icg-1A	Chr1A	TraesCS1A03G0680500	AT1G77410	(1 of 6) PTHR23421//PTHR23421:SF77 - BETA-GALACTOSIDASE RELATED // SUBFAMILY NOT NAMED	EC:3.2.1.23	GO:0004553 GO:0005975 GO:0030246	TraesCS1A03G0680500			PTHR23421 PTHR23421:SF77	PF01301 PF02140			beta-galactosidase 16			TraesCS1A03G0680500.1	TraesCS1A02G267700	TraesCS1A02G267700.1
QFe.icg-1A	Chr1A	TraesCS1A03G0680600	AT1G44760	(1 of 14) IPR006016//IPR014729 - UspA // Rossmann-like alpha/beta/alpha sandwich fold		GO:0006950	TraesCS1A03G0680600			PTHR31964 PTHR31964:SF44	PF00582			Adenine nucleotide alpha hydrolases-like superfamily protein			TraesCS1A03G0680600.1	TraesCS1A02G267800	TraesCS1A02G267800.1
QFe.icg-1A	Chr1A	TraesCS1A03G0680800	AT4G22200			GO:0005249 GO:0005515 GO:0006813 GO:0016020	TraesCS1A03G0680800		KOG0498	PTHR10217 PTHR10217:SF493	PF00027 PF07885 PF11834 PF12796 PF13637		Cre06.g278111	potassium transport 2/3			TraesCS1A03G0680800.2	TraesCS1A02G267900	TraesCS1A02G267900.1
QFe.icg-1A	Chr1A	TraesCS1A03G0680900		(1 of 136) IPR023271 - Aquaporin-like			TraesCS1A03G0680900										TraesCS1A03G0680900.1	TraesCS1A02G268000	TraesCS1A02G268000.1
QFe.icg-1A	Chr1A	TraesCS1A03G0681000					TraesCS1A03G0681000										TraesCS1A03G0681000.1	TraesCS1A02G268100	TraesCS1A02G268100.1
QFe.icg-1A	Chr1A	TraesCS1A03G0681200					TraesCS1A03G0681200										TraesCS1A03G0681200.1	TraesCS1A02G268200	TraesCS1A02G268200.1
QFe.icg-1A	Chr1A	TraesCS1A03G0681300					TraesCS1A03G0681300										TraesCS1A03G0681300.1	TraesCS1A02G268300	TraesCS1A02G268300.1
QFe.icg-1A	Chr1A	TraesCS1A03G0681600		(1 of 3) PTHR10366//PTHR10366:SF413 - NAD DEPENDENT EPIMERASE/DEHYDRATASE // SUBFAMILY NOT NAMED	EC:1.3.1.45	GO:0003824 GO:0050662	TraesCS1A03G0681600			PTHR10366 PTHR10366:SF413	PF01370		Cre11.g477200				TraesCS1A03G0681600.1	TraesCS1A02G268400	TraesCS1A02G268400.1
QFe.icg-1A	Chr1A	TraesCS1A03G0681700	AT1G22530	(1 of 6) PTHR23324//PTHR23324:SF81 - SEC14 RELATED PROTEIN // SUBFAMILY NOT NAMED		GO:0006810 GO:0016021	TraesCS1A03G0681700		KOG1471	PTHR23324 PTHR23324:SF81	PF00650 PF03765		Cre02.g101200	PATELLIN 2			TraesCS1A03G0681700.1	TraesCS1A02G268500	TraesCS1A02G268500.1
QFe.icg-1A	Chr1A	TraesCS1A03G0681800	AT1G35420	(1 of 2) PTHR17630//PTHR17630:SF45 - DIENELACTONE HYDROLASE // DIENELACTONE HYDROLASE-LIKE PROTEIN		GO:0016787	TraesCS1A03G0681800	K01061	KOG3043	PTHR17630 PTHR17630:SF45	PF01738			alpha/beta-Hydrolases superfamily protein			TraesCS1A03G0681800.2	TraesCS1A02G268600	TraesCS1A02G268600.2
QFe.icg-1A	Chr1A	TraesCS1A03G0681900		(1 of 3) PTHR10024//PTHR10024:SF240 - SYNAPTOTAGMIN // SUBFAMILY NOT NAMED		GO:0005515	TraesCS1A03G0681900		KOG1030	PTHR10024 PTHR10024:SF240	PF00168 PF08372		Cre16.g689950				TraesCS1A03G0681900.1	TraesCS1A02G268700	TraesCS1A02G268700.1
QFe.icg-1A	Chr1A	TraesCS1A03G0682100	AT1G22640	(1 of 3) PTHR10641//PTHR10641:SF617 - MYB-LIKE DNA-BINDING PROTEIN MYB // SUBFAMILY NOT NAMED		GO:0003677	TraesCS1A03G0682100	K09422		PTHR10641 PTHR10641:SF617	PF00249		Cre02.g103450	myb domain protein 3			TraesCS1A03G0682100.1	TraesCS1A02G268800	TraesCS1A02G268800.1
QFe.icg-1A	Chr1A	TraesCS1A03G0682200	AT2G36290	(1 of 5) PTHR10992//PTHR10992:SF819 - ALPHA/BETA HYDROLASE FOLD-CONTAINING PROTEIN // SUBFAMILY NOT NAMED			TraesCS1A03G0682200		KOG1454	PTHR10992 PTHR10992:SF819	PF12695			alpha/beta-Hydrolases superfamily protein			TraesCS1A03G0682200.1	TraesCS1A02G268900	TraesCS1A02G268900.1
QFe.icg-1A	Chr1A	TraesCS1A03G0682300	AT1G72040	(1 of 6) 2.7.1.74 - Deoxycytidine kinase	EC:2.7.1.74		TraesCS1A03G0682300		KOG4235	PTHR10513 PTHR10513:SF24	PF01712		Cre02.g095350	P-loop containing nucleoside triphosphate hydrolases superfamily protein			TraesCS1A03G0682300.1	TraesCS1A02G269000	TraesCS1A02G269000.1
QFe.icg-1A	Chr1A	TraesCS1A03G0682400	AT1G34320	(1 of 2) IPR007700//IPR009072//IPR021864 - Protein of unknown function DUF668 // Histone-fold // Protein of unknown function DUF3475			TraesCS1A03G0682400			PTHR31730 PTHR31730:SF2	PF05003 PF11961			Protein of unknown function (DUF668)			TraesCS1A03G0682400.1	TraesCS1A02G269100	TraesCS1A02G269100.3
QFe.icg-1A	Chr1A	TraesCS1A03G0682500	AT4G02790	(1 of 3) IPR019991 - GTP-binding protein, ribosome biogenesis		GO:0005525	TraesCS1A03G0682500		KOG2484	PTHR11089 PTHR11089:SF36	PF01926		Cre17.g747347	GTP-binding family protein			TraesCS1A03G0682500.1	TraesCS1A02G269200	TraesCS1A02G269200.1
QFe.icg-1A	Chr1A	TraesCS1A03G0683000	AT2G16570	(1 of 6) 2.4.2.14 - Amidophosphoribosyltransferase / Phosphoribosyldiphosphate 5-amidotransferase	EC:2.4.2.14	GO:0004044 GO:0009113 GO:0009116	TraesCS1A03G0683000	K00764		PTHR11907 PTHR11907:SF11	PF00156 PF13537		Cre05.g234638	GLN phosphoribosyl pyrophosphate amidotransferase 1			TraesCS1A03G0683000.1	TraesCS1A02G269300	TraesCS1A02G269300.1
QFe.icg-1A	Chr1A	TraesCS1A03G0683200		(1 of 6) PTHR11654//PTHR11654:SF173 - OLIGOPEPTIDE TRANSPORTER-RELATED // SUBFAMILY NOT NAMED		GO:0005215 GO:0006810 GO:0016020 GO:0016021 GO:0055085	TraesCS1A03G0683200	K14638	KOG1237	PTHR11654 PTHR11654:SF173	PF07690						TraesCS1A03G0683200.1	TraesCS1A02G269400	TraesCS1A02G269400.1
QFe.icg-1A	Chr1A	TraesCS1A03G0683400		(1 of 6) PTHR11654//PTHR11654:SF173 - OLIGOPEPTIDE TRANSPORTER-RELATED // SUBFAMILY NOT NAMED		GO:0005215 GO:0006810 GO:0016020 GO:0016021 GO:0055085	TraesCS1A03G0683400	K14638	KOG1237	PTHR11654 PTHR11654:SF173	PF07690						TraesCS1A03G0683400.1	TraesCS1A02G269500	TraesCS1A02G269500.1
QFe.icg-1A	Chr1A	TraesCS1A03G0683800	AT1G22540	(1 of 1) IPR023349 - Ammonia monooxygenase/particulate methane monooxygenase, subunit C domain		GO:0005215 GO:0006810 GO:0016020	TraesCS1A03G0683800	K14638		PTHR11654 PTHR11654:SF94	PF00854			Major facilitator superfamily protein			TraesCS1A03G0683800.1	TraesCS1A02G269600	TraesCS1A02G269600.1
QFe.icg-1A	Chr1A	TraesCS1A03G0683900					TraesCS1A03G0683900										TraesCS1A03G0683900.1	TraesCS1A02G269700	TraesCS1A02G269700.1
QFe.icg-1A	Chr1A	TraesCS1A03G0684000					TraesCS1A03G0684000										TraesCS1A03G0684000.1	TraesCS1A02G269800	TraesCS1A02G269800.1
QFe.icg-1A	Chr1A	TraesCS1A03G0684100		(1 of 525) PF02362 - B3 DNA binding domain (B3)		GO:0003677	TraesCS1A03G0684100				PF02362						TraesCS1A03G0684100.1	TraesCS1A02G269900	TraesCS1A02G269900.1
QFe.icg-1A	Chr1A	TraesCS1A03G0684200		(1 of 67) 2.3.1.196 - Benzyl alcohol O-benzoyltransferase	EC:2.3.1.196	GO:0016747	TraesCS1A03G0684200			PTHR31642 PTHR31642:SF52	PF02458						TraesCS1A03G0684200.1	TraesCS1A02G270000	TraesCS1A02G270000.1
QFe.icg-1A	Chr1A	TraesCS1A03G0684400	AT2G18420	(1 of 3) PTHR23201//PTHR23201:SF12 - EXTENSIN, PROLINE-RICH PROTEIN // SUBFAMILY NOT NAMED			TraesCS1A03G0684400			PTHR23201 PTHR23201:SF12	PF02704			Gibberellin-regulated family protein			TraesCS1A03G0684400.1	TraesCS1A02G270100	TraesCS1A02G270100.1
QFe.icg-1A	Chr1A	TraesCS1A03G0684700	AT1G71865				TraesCS1A03G0684700			PTHR36002 PTHR36002:SF1							TraesCS1A03G0684700.1	TraesCS1A02G270200	TraesCS1A02G270200.1
QFe.icg-1A	Chr1A	TraesCS1A03G0684800	AT2G22250	(1 of 3) 2.6.1.1//2.6.1.78//2.6.1.79 - Aspartate transaminase / Transaminase A // Aspartate--prephenate aminotransferase / Prephenate transaminase // Glutamate--prephenate aminotransferase / Prephenate transaminase	EC:2.6.1.1 EC:2.6.1.78 EC:2.6.1.79	GO:0003824 GO:0009058 GO:0030170	TraesCS1A03G0684800	K15849	KOG0257	PTHR11751 PTHR11751:SF379	PF00155		Cre02.g147302	aspartate aminotransferase			TraesCS1A03G0684800.1	TraesCS1A02G270300	TraesCS1A02G270300.1
QFe.icg-1A	Chr1A	TraesCS1A03G0685100	AT4G24330	(1 of 3) KOG2357 - Uncharacterized conserved protein			TraesCS1A03G0685100		KOG2357	PTHR12883	PF07946		Cre02.g106300	Protein of unknown function (DUF1682)			TraesCS1A03G0685100.1	TraesCS1A02G270400	TraesCS1A02G270400.1
QFe.icg-1A	Chr1A	TraesCS1A03G0685200		(1 of 2) IPR016087//IPR026721 - Chalcone isomerase // Transmembrane protein 18		GO:0016872	TraesCS1A03G0685200			PTHR22593 PTHR22593:SF9	PF14770		Cre02.g142150				TraesCS1A03G0685200.1	TraesCS1A02G270500	TraesCS1A02G270500.1
QFe.icg-1A	Chr1A	TraesCS1A03G0685300	AT1G34340	(1 of 3) PTHR10794//PTHR10794:SF57 - ABHYDROLASE DOMAIN-CONTAINING PROTEIN // SUBFAMILY NOT NAMED	EC:2.3.1.84		TraesCS1A03G0685300		KOG1838	PTHR10794 PTHR10794:SF57	PF12146			alpha/beta-Hydrolases superfamily protein			TraesCS1A03G0685300.1	TraesCS1A02G270600	TraesCS1A02G270600.1
QFe.icg-1A	Chr1A	TraesCS1A03G0685400	AT1G71950	(1 of 7) PTHR10795//PTHR10795:SF316 - PROPROTEIN CONVERTASE SUBTILISIN/KEXIN // SERINE PROTEASE-LIKE PROTEIN-RELATED	EC:3.4.14.10		TraesCS1A03G0685400			PTHR10795 PTHR10795:SF316	PF05922			Proteinase inhibitor, propeptide			TraesCS1A03G0685400.1	TraesCS1A02G270700	TraesCS1A02G270700.1
QFe.icg-1A	Chr1A	TraesCS1A03G0685600		(1 of 6) PTHR24343//PTHR24343:SF195 - SERINE/THREONINE KINASE // SUBFAMILY NOT NAMED	EC:2.7.11.1	GO:0004672 GO:0004713 GO:0005524 GO:0006468	TraesCS1A03G0685600	K14498	KOG0583	PTHR24343 PTHR24343:SF195	PF00069						TraesCS1A03G0685600.1	TraesCS1A02G270800	TraesCS1A02G270800.1
QFe.icg-1A	Chr1A	TraesCS1A03G0685700		(1 of 8) IPR009606//IPR029034 - Protein of unknown function DUF1218 // Cystine-knot cytokine			TraesCS1A03G0685700			PTHR31769 PTHR31769:SF15	PF06749						TraesCS1A03G0685700.1	TraesCS1A02G270900	TraesCS1A02G270900.1
QFe.icg-1A	Chr1A	TraesCS1A03G0685800		(1 of 8) IPR009606//IPR029034 - Protein of unknown function DUF1218 // Cystine-knot cytokine			TraesCS1A03G0685800			PTHR31769 PTHR31769:SF15	PF06749						TraesCS1A03G0685800.1	TraesCS1A02G271000	TraesCS1A02G271000.1
QFe.icg-1A	Chr1A	TraesCS1A03G0686100		(1 of 73) PF06749 - Protein of unknown function (DUF1218) (DUF1218)			TraesCS1A03G0686100			PTHR31769 PTHR31769:SF15	PF06749						TraesCS1A03G0686100.1	TraesCS1A02G271100	TraesCS1A02G271100.1
QFe.icg-1A	Chr1A	TraesCS1A03G0686200					TraesCS1A03G0686200			PTHR33116 PTHR33116:SF1							TraesCS1A03G0686200.1	TraesCS1A02G271200	TraesCS1A02G271200.1
QFe.icg-1A	Chr1A	TraesCS1A03G0686400		(1 of 73) PF06749 - Protein of unknown function (DUF1218) (DUF1218)			TraesCS1A03G0686400			PTHR31769 PTHR31769:SF15	PF06749						TraesCS1A03G0686400.1	TraesCS1A02G271300	TraesCS1A02G271300.1
QFe.icg-1A	Chr1A	TraesCS1A03G0686500		(1 of 73) PF06749 - Protein of unknown function (DUF1218) (DUF1218)			TraesCS1A03G0686500			PTHR31769 PTHR31769:SF19	PF06749				99.9	100.0	TraesCS1A03G0686500.1	TraesCS1A02G271400	TraesCS1A02G271400.1
QFe.icg-1A	Chr1A	TraesCS1A03G0686600		(1 of 73) PF06749 - Protein of unknown function (DUF1218) (DUF1218)			TraesCS1A03G0686600			PTHR31769 PTHR31769:SF19	PF06749						TraesCS1A03G0686600.1	TraesCS1A02G271500	TraesCS1A02G271500.1
QFe.icg-1A	Chr1A	TraesCS1A03G0686700		(1 of 21) 5.4.99.30 - UDP-arabinopyranose mutase	EC:5.4.99.30	GO:0016866 GO:0030244	TraesCS1A03G0686700			PTHR31682 PTHR31682:SF3	PF03214						TraesCS1A03G0686700.1	TraesCS1A02G271600	TraesCS1A02G271600.1
QFe.icg-1A	Chr1A	TraesCS1A03G0686900		(1 of 73) PF06749 - Protein of unknown function (DUF1218) (DUF1218)			TraesCS1A03G0686900			PTHR31769 PTHR31769:SF19	PF06749						TraesCS1A03G0686900.1	TraesCS1A02G271700	TraesCS1A02G271700.1
QFe.icg-1A	Chr1A	TraesCS1A03G0687100	AT1G44414	(1 of 3) PF17032 - zinc-ribbon family (zinc_ribbon_15)			TraesCS1A03G0687100			PTHR36718 PTHR36718:SF1	PF17032			(1 of 1) PF17032 - zinc-ribbon family (zinc_ribbon_15)			TraesCS1A03G0687100.1	TraesCS1A02G271800	TraesCS1A02G271800.1
QFe.icg-1A	Chr1A	TraesCS1A03G0687400		(1 of 1) IPR000209//IPR013783//IPR015500 - Peptidase S8/S53 domain // Immunoglobulin-like fold // Peptidase S8, subtilisin-related	EC:3.4.14.10	GO:0004252 GO:0006508	TraesCS1A03G0687400			PTHR10795 PTHR10795:SF394							TraesCS1A03G0687400.1	TraesCS1A02G271900	TraesCS1A02G271900.1
QFe.icg-1A	Chr1A	TraesCS1A03G0687500	AT5G67090	(1 of 8) PTHR10795//PTHR10795:SF394 - PROPROTEIN CONVERTASE SUBTILISIN/KEXIN // SUBFAMILY NOT NAMED	EC:3.4.14.10	GO:0004252 GO:0006508	TraesCS1A03G0687500			PTHR10795 PTHR10795:SF394	PF00082 PF05922		Cre05.g242856	Subtilisin-like serine endopeptidase family protein			TraesCS1A03G0687500.1	TraesCS1A02G272000	TraesCS1A02G272000.1
QFe.icg-1A	Chr1A	TraesCS1A03G0687600	AT4G02630		EC:2.7.11.1	GO:0004672 GO:0004713 GO:0005515 GO:0005524 GO:0006468	TraesCS1A03G0687600		KOG1187	PTHR27001 PTHR27001:SF90	PF00069		Cre12.g517600	Protein kinase superfamily protein			TraesCS1A03G0687600.1	TraesCS1A02G272100	TraesCS1A02G272100.1
QFe.icg-1A	Chr1A	TraesCS1A03G0687700	AT4G24630	(1 of 3) PTHR22883:SF41 - PROTEIN S-ACYLTRANSFERASE 8	EC:2.3.1.225	GO:0008270	TraesCS1A03G0687700		KOG1311	PTHR22883 PTHR22883:SF41	PF01529		Cre01.g007200	DHHC-type zinc finger family protein			TraesCS1A03G0687700.2	TraesCS1A02G272200	TraesCS1A02G272200.2
QFe.icg-1A	Chr1A	TraesCS1A03G0687800	AT5G50080	(1 of 573) PF00847 - AP2 domain (AP2)		GO:0003677 GO:0003700 GO:0006355	TraesCS1A03G0687800			PTHR31190 PTHR31190:SF24	PF00847		Cre06.g275500	ethylene response factor 110			TraesCS1A03G0687800.1	TraesCS1A02G272300	TraesCS1A02G272300.1
QFe.icg-1A	Chr1A	TraesCS1A03G0688000	AT1G43130	(1 of 9) PF04367 - Protein of unknown function (DUF502) (DUF502)			TraesCS1A03G0688000			PTHR31876 PTHR31876:SF3	PF04367		Cre17.g741050	like COV 2			TraesCS1A03G0688000.1	TraesCS1A02G272400	TraesCS1A02G272400.1
QFe.icg-1A	Chr1A	TraesCS1A03G0688100	AT1G43190	(1 of 6) PTHR24012//PTHR24012:SF376 - FAMILY NOT NAMED // POLYPYRIMIDINE TRACT-BINDING PROTEIN 3		GO:0000166 GO:0003676	TraesCS1A03G0688100	K14948	KOG1190	PTHR24012 PTHR24012:SF376	PF13893 PF14259			polypyrimidine tract-binding protein 3			TraesCS1A03G0688100.1	TraesCS1A02G272500	TraesCS1A02G272500.1
QFe.icg-1A	Chr1A	TraesCS1A03G0688400		(1 of 5) PTHR21236//PTHR21236:SF9 - GOLGI MEMBRANE PROTEIN YIP1 // SUBFAMILY NOT NAMED		GO:0016020	TraesCS1A03G0688400		KOG2946	PTHR21236 PTHR21236:SF9	PF04893		Cre07.g326400				TraesCS1A03G0688400.1	TraesCS1A02G272600	TraesCS1A02G272600.1
QFe.icg-1A	Chr1A	TraesCS1A03G0688900					TraesCS1A03G0688900										TraesCS1A03G0688900.1	TraesCS1A02G272700	TraesCS1A02G272700.1
QFe.icg-1A	Chr1A	TraesCS1A03G0689300					TraesCS1A03G0689300										TraesCS1A03G0689300.1	TraesCS1A02G272800	TraesCS1A02G272800.1
QFe.icg-1A	Chr1A	TraesCS1A03G0689600					TraesCS1A03G0689600										TraesCS1A03G0689600.1	TraesCS1A02G272900	TraesCS1A02G272900.1
QFe.icg-1A	Chr1A	TraesCS1A03G0690100		(1 of 3) PTHR22952//PTHR22952:SF175 - CAMP-RESPONSE ELEMENT BINDING PROTEIN-RELATED // SUBFAMILY NOT NAMED		GO:0003700 GO:0006355 GO:0043565	TraesCS1A03G0690100	K14432		PTHR22952 PTHR22952:SF175	PF00170						TraesCS1A03G0690100.2	TraesCS1A02G273000	TraesCS1A02G273000.1
QFe.icg-1A	Chr1A	TraesCS1A03G0690200	AT1G25280	(1 of 3) PTHR16517//PTHR16517:SF31 - TUBBY-RELATED // TUBBY-LIKE F-BOX PROTEIN 1-RELATED		GO:0005515	TraesCS1A03G0690200		KOG2502	PTHR16517 PTHR16517:SF31	PF00646 PF01167		Cre12.g520650	tubby like protein 10			TraesCS1A03G0690200.1	TraesCS1A02G273100	TraesCS1A02G273100.1
QFe.icg-1A	Chr1A	TraesCS1A03G0690300		(1 of 146) IPR013783 - Immunoglobulin-like fold			TraesCS1A03G0690300										TraesCS1A03G0690300.1	TraesCS1A02G273200	TraesCS1A02G273200.1
QFe.icg-1A	Chr1A	TraesCS1A03G0690400					TraesCS1A03G0690400										TraesCS1A03G0690400.1	TraesCS1A02G273300	TraesCS1A02G273300.1
QFe.icg-1A	Chr1A	TraesCS1A03G0691100	AT1G21190	(1 of 5) K12622 - U6 snRNA-associated Sm-like protein LSm3 (LSM3)			TraesCS1A03G0691100	K12622	KOG3460	PTHR13110	PF01423		Cre16.g662300	Small nuclear ribonucleoprotein family protein			TraesCS1A03G0691100.1	TraesCS1A02G273400	TraesCS1A02G273400.1
QFe.icg-1A	Chr1A	TraesCS1A03G0691200	AT4G01480	(1 of 4) PTHR10286:SF10 - F11O4.12	EC:3.6.1.1	GO:0000287 GO:0004427 GO:0005737 GO:0006796	TraesCS1A03G0691200	K01507	KOG1626	PTHR10286 PTHR10286:SF10	PF00719		Cre09.g387875	pyrophosphorylase 5			TraesCS1A03G0691200.1	TraesCS1A02G273500	TraesCS1A02G273500.1
QFe.icg-1A	Chr1A	TraesCS1A03G0691300			EC:2.7.11.1	GO:0004672 GO:0004713 GO:0005524 GO:0006468	TraesCS1A03G0691300		KOG1187	PTHR27002 PTHR27002:SF41	PF01657 PF07714		Cre03.g159016				TraesCS1A03G0691300.1	TraesCS1A02G273600	TraesCS1A02G273600.1
QFe.icg-1A	Chr1A	TraesCS1A03G0692000		(1 of 31) PTHR33103//PTHR33103:SF4 - FAMILY NOT NAMED // EMB|CAB69840.1			TraesCS1A03G0692000			PTHR33103 PTHR33103:SF4	PF05056						TraesCS1A03G0692000.1	TraesCS1A02G273800	TraesCS1A02G273800.1
QFe.icg-1A	Chr1A	TraesCS1A03G0692100	AT1G43670	(1 of 14) 3.1.3.11 - Fructose-bisphosphatase / Hexose diphosphatase	EC:3.1.3.11	GO:0005975 GO:0042132 GO:0042578	TraesCS1A03G0692100	K03841		PTHR11556 PTHR11556:SF17	PF00316			Inositol monophosphatase family protein			TraesCS1A03G0692100.1	TraesCS1A02G273900	TraesCS1A02G273900.1
QFe.icg-1A	Chr1A	TraesCS1A03G0692600					TraesCS1A03G0692600										TraesCS1A03G0692600.1	TraesCS1A02G274100	TraesCS1A02G274100.1
QFe.icg-1A	Chr1A	TraesCS1A03G0692700					TraesCS1A03G0692700										TraesCS1A03G0692700.1	TraesCS1A02G274200	TraesCS1A02G274200.1
QFe.icg-1A	Chr1A	TraesCS1A03G0693100	AT5G65360	(1 of 130) K11253 - histone H3 (H3)		GO:0000786 GO:0003677 GO:0046982	TraesCS1A03G0693100	K11253	KOG1745	PTHR11426	PF00125		Cre17.g708700	Histone superfamily protein			TraesCS1A03G0693100.1	TraesCS1A02G274300	TraesCS1A02G274300.1
QFe.icg-1A	Chr1A	TraesCS1A03G0693200		(1 of 3) PTHR11937//PTHR11937:SF248 - ACTIN // SUBFAMILY NOT NAMED			TraesCS1A03G0693200	K10355		PTHR11937 PTHR11937:SF248	PF00022		Cre13.g603700				TraesCS1A03G0693200.1	TraesCS1A02G274400	TraesCS1A02G274400.1
QFe.icg-1A	Chr1A	TraesCS1A03G0693300		(1 of 5) PTHR14155//PTHR14155:SF180 - RING FINGER DOMAIN-CONTAINING // RING/U-BOX DOMAIN-CONTAINING PROTEIN-RELATED		GO:0005515 GO:0008270	TraesCS1A03G0693300			PTHR14155 PTHR14155:SF180	PF13639						TraesCS1A03G0693300.1	TraesCS1A02G274500	TraesCS1A02G274500.1
QFe.icg-1A	Chr1A	TraesCS1A03G0693400	AT2G20540	(1 of 600) PF01535//PF13041 - PPR repeat (PPR) // PPR repeat family (PPR_2)		GO:0005515	TraesCS1A03G0693400			PTHR24015 PTHR24015:SF370	PF01535 PF13041			mitochondrial editing factor 21			TraesCS1A03G0693400.1	TraesCS1A02G274600	TraesCS1A02G274600.1
QFe.icg-1A	Chr1A	TraesCS1A03G0693500					TraesCS1A03G0693500										TraesCS1A03G0693500.1	TraesCS1A02G274700	TraesCS1A02G274700.1
QFe.icg-1A	Chr1A	TraesCS1A03G0693600		(1 of 3) PTHR22849//PTHR22849:SF21 - WDSAM1 PROTEIN // SUBFAMILY NOT NAMED	EC:6.3.2.19	GO:0004842 GO:0016567	TraesCS1A03G0693600			PTHR22849 PTHR22849:SF21	PF04564		Cre01.g016800				TraesCS1A03G0693600.1	TraesCS1A02G274800	TraesCS1A02G274800.1
QFe.icg-1A	Chr1A	TraesCS1A03G0694000	AT3G52440	(1 of 100) PF02701 - Dof domain, zinc finger (zf-Dof)		GO:0003677 GO:0006355	TraesCS1A03G0694000			PTHR31992 PTHR31992:SF36	PF02701			Dof-type zinc finger DNA-binding family protein			TraesCS1A03G0694000.1	TraesCS1A02G275000	TraesCS1A02G275000.1
QFe.icg-1A	Chr1A	TraesCS1A03G0694100					TraesCS1A03G0694100										TraesCS1A03G0694100.1	TraesCS1A02G275100	TraesCS1A02G275100.1
QFe.icg-1A	Chr1A	TraesCS1A03G0694200	AT5G06370	(1 of 3) 2.3.1.135 - Phosphatidylcholine--retinol O-acyltransferase / Retinyl ester synthase	EC:2.3.1.135		TraesCS1A03G0694200			PTHR13943 PTHR13943:SF44	PF04970			NC domain-containing protein-related			TraesCS1A03G0694200.1	TraesCS1A02G275200	TraesCS1A02G275200.1
QFe.icg-1A	Chr1A	TraesCS1A03G0694300	AT1G08460	(1 of 3) PTHR10625:SF121 - HISTONE DEACETYLASE 8	EC:3.5.1.98		TraesCS1A03G0694300		KOG1344	PTHR10625 PTHR10625:SF121	PF00850			histone deacetylase 8			TraesCS1A03G0694300.1	TraesCS1A02G275300	TraesCS1A02G275300.1
QFe.icg-1A	Chr1A	TraesCS1A03G0694600	AT3G44200	(1 of 2) KOG0032//KOG0583 - Ca2+/calmodulin-dependent protein kinase, EF-Hand protein superfamily // Serine/threonine protein kinase	EC:2.7.11.1	GO:0004672 GO:0004713 GO:0005524 GO:0006468	TraesCS1A03G0694600	K08857	KOG0032 KOG0583	PTHR24362 PTHR24362:SF258	PF00069		Cre07.g328850	NIMA (never in mitosis, gene A)-related 6			TraesCS1A03G0694600.1	TraesCS1A02G275400	TraesCS1A02G275400.1
QFe.icg-1A	Chr1A	TraesCS1A03G0694700		(1 of 99) PF04844 - Transcriptional repressor, ovate (Ovate)			TraesCS1A03G0694700			PTHR33057 PTHR33057:SF32	PF04844						TraesCS1A03G0694700.1	TraesCS1A02G275500	TraesCS1A02G275500.1
QFe.icg-1A	Chr1A	TraesCS1A03G0694800	AT5G04820	(1 of 5) PTHR33057:SF1 - OVATE FAMILY PROTEIN 13			TraesCS1A03G0694800			PTHR33057 PTHR33057:SF1	PF04844			ovate family protein 13			TraesCS1A03G0694800.1	TraesCS1A02G275600	TraesCS1A02G275600.1
QFe.icg-1A	Chr1A	TraesCS1A03G0695500	AT3G11600				TraesCS1A03G0695500			PTHR33177 PTHR33177:SF9							TraesCS1A03G0695500.1	TraesCS1A02G275700	TraesCS1A02G275700.1
QFe.icg-1A	Chr1A	TraesCS1A03G0695700		(1 of 9) IPR001005//IPR006447//IPR009057//IPR017877//IPR017930 - SANT/Myb domain // Myb domain, plants // Homeodomain-like // Myb-like domain // Myb domain		GO:0003677	TraesCS1A03G0695700			PTHR24078 PTHR24078:SF279	PF00249						TraesCS1A03G0695700.1	TraesCS1A02G275800	TraesCS1A02G275800.1
QFe.icg-1A	Chr1A	TraesCS1A03G0696200	AT5G22380	(1 of 5) PTHR31989//PTHR31989:SF4 - FAMILY NOT NAMED // NAC DOMAIN-CONTAINING PROTEIN 61-RELATED		GO:0003677 GO:0006355	TraesCS1A03G0696200			PTHR31989 PTHR31989:SF4	PF02365			NAC domain containing protein 90			TraesCS1A03G0696200.1	TraesCS1A02G275900	TraesCS1A02G275900.1
QFe.icg-1A	Chr1A	TraesCS1A03G0696300	AT5G22380	(1 of 5) PTHR31989//PTHR31989:SF4 - FAMILY NOT NAMED // NAC DOMAIN-CONTAINING PROTEIN 61-RELATED		GO:0003677 GO:0006355	TraesCS1A03G0696300			PTHR31989 PTHR31989:SF4	PF02365			NAC domain containing protein 90			TraesCS1A03G0696300.1	TraesCS1A02G276000	TraesCS1A02G276000.1
QFe.icg-1A	Chr1A	TraesCS1A03G0696400	AT2G27460	(1 of 3) PF04810//PF04811//PF04815 - Sec23/Sec24 zinc finger (zf-Sec23_Sec24) // Sec23/Sec24 trunk domain (Sec23_trunk) // Sec23/Sec24 helical domain (Sec23_helical)		GO:0006886 GO:0006888 GO:0008270 GO:0030127	TraesCS1A03G0696400			PTHR13803 PTHR13803:SF10	PF04810 PF04811 PF04815			sec23/sec24 transport family protein			TraesCS1A03G0696400.2	TraesCS1A02G276100	TraesCS1A02G276100.3
QFe.icg-1A	Chr1A	TraesCS1A03G0697800		(1 of 3) PTHR32227:SF70 - GLUCAN ENDO-1,3-BETA-GLUCOSIDASE 14	EC:3.2.1.39	GO:0004553 GO:0005975	TraesCS1A03G0697800			PTHR32227 PTHR32227:SF70	PF00332						TraesCS1A03G0697800.1	TraesCS1A02G276200	TraesCS1A02G276200.1
QFe.icg-1A	Chr1A	TraesCS1A03G0697900	AT2G27510	(1 of 3) PTHR19370//PTHR19370:SF114 - NADH-CYTOCHROME B5 REDUCTASE // SUBFAMILY NOT NAMED		GO:0009055 GO:0022900 GO:0051536 GO:0051537	TraesCS1A03G0697900			PTHR19370 PTHR19370:SF114	PF00111			ferredoxin 3			TraesCS1A03G0697900.1	TraesCS1A02G276300	TraesCS1A02G276300.1
QFe.icg-1A	Chr1A	TraesCS1A03G0698000		(1 of 5) IPR010989//IPR015260 - t-SNARE // Syntaxin 6, N-terminal		GO:0016020 GO:0016192 GO:0048193	TraesCS1A03G0698000			PTHR34949 PTHR34949:SF2	PF09177						TraesCS1A03G0698000.1	TraesCS1A02G276400	TraesCS1A02G276400.1
QFe.icg-1A	Chr1A	TraesCS1A03G0698400		(1 of 7) K03531 - cell division protein FtsZ (ftsZ)	EC:3.6.5.6	GO:0003924 GO:0005525 GO:0043234 GO:0051258	TraesCS1A03G0698400	K03531		PTHR30314 PTHR30314:SF13	PF00091 PF12327		Cre02.g142186				TraesCS1A03G0698400.1	TraesCS1A02G276500	TraesCS1A02G276500.1
QFe.icg-1A	Chr1A	TraesCS1A03G0698700		(1 of 3) PTHR22952//PTHR22952:SF202 - CAMP-RESPONSE ELEMENT BINDING PROTEIN-RELATED // TRANSCRIPTION FACTOR PERIANTHIA		GO:0003700 GO:0006351 GO:0006355 GO:0043565	TraesCS1A03G0698700	K14431		PTHR22952 PTHR22952:SF202	PF00170 PF14144				100.0	100.0	TraesCS1A03G0698700.1	TraesCS1A02G276600	TraesCS1A02G276600.1
QFe.icg-1A	Chr1A	TraesCS1A03G0698900	AT1G08290	(1 of 15) PTHR10593//PTHR10593:SF27 - SERINE/THREONINE-PROTEIN KINASE RIO // SUBFAMILY NOT NAMED		GO:0003676 GO:0046872	TraesCS1A03G0698900			PTHR10593 PTHR10593:SF27				WIP domain protein 3			TraesCS1A03G0698900.1	TraesCS1A02G276800	TraesCS1A02G276800.1
QZn.icg-1B.1	Chr1B	TraesCS1B03G0136000	AT3G46180	(1 of 3) K15276 - solute carrier family 35 (adenosine 3'-phospho 5'-phosphosulfate transporter), member B2 (SLC35B2, PAPST1)		GO:0055085	TraesCS1B03G0136000		KOG1581	PTHR10778 PTHR10778:SF13	PF08449		Cre06.g260100	UDP-galactose transporter 5			TraesCS1B03G0136000.2	TraesCS1B02G058000	TraesCS1B02G058000.2
QZn.icg-1B.1	Chr1B	TraesCS1B03G0136100		(1 of 14) PTHR11945:SF144 - AGAMOUS-LIKE MADS-BOX PROTEIN AGL17-RELATED		GO:0003677 GO:0003700 GO:0005634 GO:0006355 GO:0046983	TraesCS1B03G0136100		KOG0014	PTHR11945 PTHR11945:SF144	PF00319 PF01486				100.0	100.0	TraesCS1B03G0136100.1	TraesCS1B02G058100	TraesCS1B02G058100.1
QZn.icg-1B.1	Chr1B	TraesCS1B03G0136300		(1 of 14) PTHR11945//PTHR11945:SF144 - MADS BOX PROTEIN // AGAMOUS-LIKE MADS-BOX PROTEIN AGL17-RELATED		GO:0003677 GO:0003700 GO:0005634 GO:0006355 GO:0046983	TraesCS1B03G0136300		KOG0014	PTHR11945 PTHR11945:SF144	PF00319 PF01486				100.0	100.0	TraesCS1B03G0136300.1	TraesCS1B02G058200	TraesCS1B02G058200.1
QZn.icg-1B.1	Chr1B	TraesCS1B03G0136600		(1 of 14) PTHR11945//PTHR11945:SF144 - MADS BOX PROTEIN // AGAMOUS-LIKE MADS-BOX PROTEIN AGL17-RELATED		GO:0003677 GO:0003700 GO:0005634 GO:0006355 GO:0046983	TraesCS1B03G0136600		KOG0014	PTHR11945 PTHR11945:SF144	PF00319 PF01486						TraesCS1B03G0136600.1	TraesCS1B02G058300	TraesCS1B02G058300.1
QZn.icg-1B.1	Chr1B	TraesCS1B03G0136700	AT5G44490	(1 of 158) PF00646//PF08387 - F-box domain (F-box) // FBD (FBD)		GO:0005515	TraesCS1B03G0136700			PTHR32212 PTHR32212:SF93	PF00646 PF08387			FBD, F-box, Skp2-like and Leucine Rich Repeat domains containing protein			TraesCS1B03G0136700.1	TraesCS1B02G058400	TraesCS1B02G058400.1
QZn.icg-1B.2	Chr1B	TraesCS1B03G0190600	AT1G12300	(1 of 825) IPR002885//IPR011990 - Pentatricopeptide repeat // Tetratricopeptide-like helical domain		GO:0005515	TraesCS1B03G0190600			PTHR24015 PTHR24015:SF874	PF13041		Cre10.g437150	Tetratricopeptide repeat (TPR)-like superfamily protein			TraesCS1B03G0190600.1	TraesCS1B02G075300	TraesCS1B02G075300.1
QZn.icg-1B.2	Chr1B	TraesCS1B03G0190700					TraesCS1B03G0190700										TraesCS1B03G0190700.1	TraesCS1B02G075400	TraesCS1B02G075400.1
QZn.icg-1B.2	Chr1B	TraesCS1B03G0190900	AT3G21410	(1 of 3915) IPR001810 - F-box domain		GO:0005515	TraesCS1B03G0190900			PTHR32133 PTHR32133:SF96				F-box and associated interaction domains-containing protein			TraesCS1B03G0190900.1	TraesCS1B02G075500	TraesCS1B02G075500.1
QZn.icg-1B.2	Chr1B	TraesCS1B03G0191000	AT1G13920	(1 of 54) PF03763 - Remorin, C-terminal region (Remorin_C)			TraesCS1B03G0191000			PTHR31471 PTHR31471:SF10	PF03763			Remorin family protein			TraesCS1B03G0191000.1	TraesCS1B02G075600	TraesCS1B02G075600.1
QZn.icg-1B.2	Chr1B	TraesCS1B03G0191100		(1 of 61) PF07645//PF07714//PF13947 - Calcium-binding EGF domain (EGF_CA) // Protein tyrosine kinase (Pkinase_Tyr) // Wall-associated receptor kinase galacturonan-binding (GUB_WAK_bind)	EC:2.7.11.1	GO:0004672 GO:0004713 GO:0005509 GO:0005515 GO:0005524 GO:0006468 GO:0030247	TraesCS1B03G0191100		KOG1187	PTHR27005 PTHR27005:SF47	PF07645 PF07714 PF13947		Cre01.g011800				TraesCS1B03G0191100.1	TraesCS1B02G075700	TraesCS1B02G075700.1
QZn.icg-1B.2	Chr1B	TraesCS1B03G0191200		(1 of 493) IPR000719//IPR002290//IPR011009//IPR020635 - Protein kinase domain // Serine/threonine/dual specificity protein kinase, catalytic domain // Protein kinase-like domain // Tyrosine-protein kinase, catalytic domain	EC:2.7.11.1	GO:0004672 GO:0004713 GO:0005524 GO:0006468	TraesCS1B03G0191200		KOG1187	PTHR27002 PTHR27002:SF111	PF00069				100.0	99.3	TraesCS1B03G0191200.1	TraesCS1B02G075800	TraesCS1B02G075800.1
QZn.icg-1B.2	Chr1B	TraesCS1B03G0191800		(1 of 48) IPR000719//IPR002290//IPR011009 - Protein kinase domain // Serine/threonine/dual specificity protein kinase, catalytic domain // Protein kinase-like domain	EC:2.7.11.1	GO:0004672 GO:0005524 GO:0006468	TraesCS1B03G0191800			PTHR27002 PTHR27002:SF111	PF00069				49.7	100.0	TraesCS1B03G0191800.1	TraesCS1B02G076800	TraesCS1B02G076800.1
QZn.icg-1B.2	Chr1B	TraesCS1B03G0191900		(1 of 48) IPR000719//IPR002290//IPR011009 - Protein kinase domain // Serine/threonine/dual specificity protein kinase, catalytic domain // Protein kinase-like domain	EC:2.7.11.1	GO:0004672 GO:0005524 GO:0006468	TraesCS1B03G0191900			PTHR27002 PTHR27002:SF111	PF00069						TraesCS1B03G0191900.1	TraesCS1B02G076700	TraesCS1B02G076700.1
QZn.icg-1B.2	Chr1B	TraesCS1B03G0192000		(1 of 493) IPR000719//IPR002290//IPR011009//IPR020635 - Protein kinase domain // Serine/threonine/dual specificity protein kinase, catalytic domain // Protein kinase-like domain // Tyrosine-protein kinase, catalytic domain	EC:2.7.11.1	GO:0004672 GO:0004713 GO:0005524 GO:0006468	TraesCS1B03G0192000		KOG1187	PTHR27002 PTHR27002:SF111	PF00069				100.0	100.0	TraesCS1B03G0192000.1	TraesCS1B02G076600	TraesCS1B02G076600.1
QZn.icg-1B.2	Chr1B	TraesCS1B03G0192600		(1 of 61) PTHR23155//PTHR23155:SF402 - LEUCINE-RICH REPEAT-CONTAINING PROTEIN // DISEASE RESISTANCE PROTEIN RPP13-RELATED		GO:0043531	TraesCS1B03G0192600			PTHR23155 PTHR23155:SF402	PF00931				100.0	100.0	TraesCS1B03G0192600.1	TraesCS1B02G076500	TraesCS1B02G076500.1.mrna1
QZn.icg-1B.2	Chr1B	TraesCS1B03G0192800					TraesCS1B03G0192800								100.0	100.0	TraesCS1B03G0192800.1	TraesCS1B02G076400	TraesCS1B02G076400.1.mrna1
QZn.icg-1B.2	Chr1B	TraesCS1B03G0192900	AT2G28550	(1 of 3) PTHR32467//PTHR32467:SF29 - FAMILY NOT NAMED // ETHYLENE-RESPONSIVE TRANSCRIPTION FACTOR RAP2-7		GO:0003677 GO:0003700 GO:0006355 GO:0007275	TraesCS1B03G0192900	K09284		PTHR32467 PTHR32467:SF29	PF00847			related to AP2.7			TraesCS1B03G0192900.1	TraesCS1B02G076300	TraesCS1B02G076300.1
QZn.icg-1B.2	Chr1B	TraesCS1B03G0193000		(1 of 5) IPR016040//IPR024752 - NAD(P)-binding domain // Myb/SANT-like domain			TraesCS1B03G0193000			PTHR31704 PTHR31704:SF4	PF12776						TraesCS1B03G0193000.1	TraesCS1B02G076200	TraesCS1B02G076200.1
QZn.icg-1B.2	Chr1B	TraesCS1B03G0193100			EC:2.7.11.1	GO:0004672 GO:0004713 GO:0005509 GO:0005515 GO:0005524 GO:0006468 GO:0030247	TraesCS1B03G0193100		KOG1187	PTHR27005 PTHR27005:SF47	PF00069 PF07645 PF13947		Cre01.g011800				TraesCS1B03G0193100.1	TraesCS1B02G076100	TraesCS1B02G076100.1
QZn.icg-1B.2	Chr1B	TraesCS1B03G0193600	AT3G21410	(1 of 3915) IPR001810 - F-box domain		GO:0005515	TraesCS1B03G0193600			PTHR32133 PTHR32133:SF96				F-box and associated interaction domains-containing protein			TraesCS1B03G0193600.1	TraesCS1B02G076000	TraesCS1B02G076000.1
QZn.icg-1B.2	Chr1B	TraesCS1B03G0193800	AT2G28560	(1 of 3) K10869 - RAD51-like protein 1 (RAD51L1, RAD51B)	EC:3.6.1.8	GO:0000724 GO:0003677 GO:0005524 GO:0006281 GO:0008094 GO:0033063	TraesCS1B03G0193800	K10869	KOG1433 KOG1434 KOG1564	PTHR22942 PTHR22942:SF15	PF13481		Cre01.g025300	DNA repair (Rad51) family protein			TraesCS1B03G0193800.1	TraesCS1B02G075900	TraesCS1B02G075900.1
QZn.icg-1B.3	Chr1B	TraesCS1B03G0708600	AT1G32980	(1 of 1) IPR000209//IPR015500//IPR017945 - Peptidase S8/S53 domain // Peptidase S8, subtilisin-related // DHBP synthase RibB-like alpha/beta domain	EC:3.4.14.10	GO:0004252 GO:0006508	TraesCS1B03G0708600			PTHR10795 PTHR10795:SF429	PF00082			Subtilisin-like serine endopeptidase family protein			TraesCS1B03G0708600.1	TraesCS1B02G250400	TraesCS1B02G250400.1
QZn.icg-1B.3	Chr1B	TraesCS1B03G0708700		(1 of 43) PTHR10795//PTHR10795:SF429 - PROPROTEIN CONVERTASE SUBTILISIN/KEXIN // SUBFAMILY NOT NAMED	EC:3.4.14.10	GO:0004252 GO:0006508	TraesCS1B03G0708700			PTHR10795 PTHR10795:SF429	PF00082 PF05922		Cre10.g459450				TraesCS1B03G0708700.1	TraesCS1B02G250500	TraesCS1B02G250500.1
QZn.icg-1B.3	Chr1B	TraesCS1B03G0708800	AT5G64250	(1 of 7) 1.3.1.9 - Enoyl-[acyl-carrier-protein] reductase (NADH) / NADH-specific enoyl-ACP reductase		GO:0003824 GO:0016491 GO:0018580 GO:0055114	TraesCS1B03G0708800			PTHR32332 PTHR32332:SF20	PF01070 PF03060			Aldolase-type TIM barrel family protein			TraesCS1B03G0708800.1	TraesCS1B02G250600	TraesCS1B02G250600.1
QZn.icg-1B.3	Chr1B	TraesCS1B03G0709000	AT2G07505	(1 of 430) PF06839 - GRF zinc finger (zf-GRF)		GO:0008270	TraesCS1B03G0709000				PF06839			zinc ion binding			TraesCS1B03G0709000.1	TraesCS1B02G250700	TraesCS1B02G250700.1
QZn.icg-1B.3	Chr1B	TraesCS1B03G0709200		(1 of 90) PF00999 - Sodium/hydrogen exchanger family (Na_H_Exchanger)		GO:0006812 GO:0015299 GO:0016021 GO:0055085	TraesCS1B03G0709200			PTHR32468 PTHR32468:SF36	PF00999						TraesCS1B03G0709200.1	TraesCS1B02G250800	TraesCS1B02G250800.1
QZn.icg-1B.3	Chr1B	TraesCS1B03G0709400	AT1G24620	(1 of 3) PTHR10891//PTHR10891:SF635 - EF-HAND CALCIUM-BINDING DOMAIN CONTAINING PROTEIN // SUBFAMILY NOT NAMED		GO:0005509	TraesCS1B03G0709400	K13448	KOG0027	PTHR10891 PTHR10891:SF635	PF13499			EF hand calcium-binding protein family			TraesCS1B03G0709400.1	TraesCS1B02G250900	TraesCS1B02G250900.1
QZn.icg-1B.3	Chr1B	TraesCS1B03G0709800	AT3G23640		EC:3.2.1.20	GO:0003824 GO:0004553 GO:0005975 GO:0030246	TraesCS1B03G0709800	K01187	KOG1065	PTHR22762 PTHR22762:SF7	PF01055 PF13802			heteroglycan glucosidase 1	100.0	100.0	TraesCS1B03G0709800.1	TraesCS1B02G251000	TraesCS1B02G251000.1
QZn.icg-1B.3	Chr1B	TraesCS1B03G0710000	AT2G27080	(1 of 4) PTHR31852:SF0 - LATE EMBRYOGENESIS ABUNDANT HYDROXYPROLINE-RICH GLYCOPROTEIN			TraesCS1B03G0710000			PTHR31852 PTHR31852:SF0	PF03168			Late embryogenesis abundant (LEA) hydroxyproline-rich glycoprotein family			TraesCS1B03G0710000.1	TraesCS1B02G251100	TraesCS1B02G251100.1
QZn.icg-1B.3	Chr1B	TraesCS1B03G0710100	AT2G38780	(1 of 1430) IPR011990 - Tetratricopeptide-like helical domain		GO:0005515	TraesCS1B03G0710100			PTHR35482 PTHR35482:SF1			Cre13.g607900				TraesCS1B03G0710100.1	TraesCS1B02G251200	TraesCS1B02G251200.1
QZn.icg-1B.3	Chr1B	TraesCS1B03G0710600	AT5G04020	(1 of 23) 2.7.11.17 - Calcium/calmodulin-dependent protein kinase / Microtubule-associated protein 2 kinase	EC:2.7.11.17	GO:0005516	TraesCS1B03G0710600			PTHR33923 PTHR33923:SF1	PF07839			calmodulin binding			TraesCS1B03G0710600.1	TraesCS1B02G251300	TraesCS1B02G251300.1
QZn.icg-1B.3	Chr1B	TraesCS1B03G0710700		(1 of 3) PTHR23180//PTHR23180:SF272 - CENTAURIN/ARF // SUBFAMILY NOT NAMED		GO:0005515	TraesCS1B03G0710700		KOG1030	PTHR23180 PTHR23180:SF272	PF00168						TraesCS1B03G0710700.1	TraesCS1B02G251400	TraesCS1B02G251400.1
QZn.icg-1B.3	Chr1B	TraesCS1B03G0710800		(1 of 90) PF00999 - Sodium/hydrogen exchanger family (Na_H_Exchanger)		GO:0006812 GO:0015299 GO:0016021 GO:0055085	TraesCS1B03G0710800			PTHR32468 PTHR32468:SF36	PF00999				100.0	100.0	TraesCS1B03G0710800.1	TraesCS1B02G251500	TraesCS1B02G251500.1
QZn.icg-1B.3	Chr1B	TraesCS1B03G0711100		(1 of 118) IPR001128//IPR002401 - Cytochrome P450 // Cytochrome P450, E-class, group I		GO:0005506 GO:0016705 GO:0020037 GO:0055114	TraesCS1B03G0711100		KOG0157	PTHR24296 PTHR24296:SF36	PF00067		Cre01.g003850				TraesCS1B03G0711100.1	TraesCS1B02G251600	TraesCS1B02G251600.1
QZn.icg-1B.3	Chr1B	TraesCS1B03G0711600		(1 of 10) PTHR27002//PTHR27002:SF84 - FAMILY NOT NAMED // ATP BINDING / PROTEIN KINASE-RELATED	EC:2.7.11.1	GO:0004672 GO:0004674 GO:0004713 GO:0005524 GO:0006468 GO:0048544	TraesCS1B03G0711600			PTHR27002 PTHR27002:SF84	PF00954 PF01453 PF07714 PF08276						TraesCS1B03G0711600.1	TraesCS1B02G251700	TraesCS1B02G251700.1
QZn.icg-1B.3	Chr1B	TraesCS1B03G0711800	AT2G38750	(1 of 3) K17099 - annexin A13 (ANXA13)		GO:0005509 GO:0005544	TraesCS1B03G0711800	K17099	KOG0819	PTHR10502 PTHR10502:SF124	PF00191			annexin 4			TraesCS1B03G0711800.1	TraesCS1B02G251800	TraesCS1B02G251800.1
QZn.icg-1B.3	Chr1B	TraesCS1B03G0711900	AT2G38760	(1 of 3) PTHR10502:SF99 - ANNEXIN D3		GO:0005509 GO:0005544	TraesCS1B03G0711900		KOG0819	PTHR10502 PTHR10502:SF99	PF00191			annexin 3			TraesCS1B03G0711900.1	TraesCS1B02G251900	TraesCS1B02G251900.1
QZn.icg-1B.3	Chr1B	TraesCS1B03G0712000	AT3G57090	(1 of 3) PTHR13247//PTHR13247:SF3 - TETRATRICOPEPTIDE REPEAT PROTEIN 11 TPR REPEAT PROTEIN 11 // SUBFAMILY NOT NAMED		GO:0000266 GO:0005515	TraesCS1B03G0712000	K17969	KOG3364	PTHR13247 PTHR13247:SF3	PF14852 PF14853		Cre15.g635200	Tetratricopeptide repeat (TPR)-like superfamily protein			TraesCS1B03G0712000.1	TraesCS1B02G252000	TraesCS1B02G252000.1
QZn.icg-1B.3	Chr1B	TraesCS1B03G0712400	AT1G56590	(1 of 3) K12398 - AP-3 complex subunit mu (AP3M)		GO:0006810 GO:0006886 GO:0016192 GO:0030131	TraesCS1B03G0712400	K12398	KOG2740	PTHR10529	PF00928 PF01217			Clathrin adaptor complexes medium subunit family protein	100.0	100.0	TraesCS1B03G0712400.1	TraesCS1B02G252100	TraesCS1B02G252100.1
QZn.icg-1B.3	Chr1B	TraesCS1B03G0712500		(1 of 2) IPR006904//IPR019557//IPR023214 - Protein of unknown function DUF716 (TMEM45) // Aminotransferase-like, plant mobile domain // HAD-like domain	EC:3.1.3.16		TraesCS1B03G0712500			PTHR16007 PTHR16007:SF32	PF10536						TraesCS1B03G0712500.2	TraesCS1B02G252200	TraesCS1B02G252200.2
QZn.icg-1B.3	Chr1B	TraesCS1B03G0712900					TraesCS1B03G0712900										TraesCS1B03G0712900.1	TraesCS1B02G252300	TraesCS1B02G252300.1
QZn.icg-1B.3	Chr1B	TraesCS1B03G0713100	AT2G01210	(1 of 69) PF00560//PF07714//PF08263//PF13855 - Leucine Rich Repeat (LRR_1) // Protein tyrosine kinase (Pkinase_Tyr) // Leucine rich repeat N-terminal domain (LRRNT_2) // Leucine rich repeat (LRR_8)	EC:2.7.11.1	GO:0004672 GO:0004713 GO:0005515 GO:0005524 GO:0006468	TraesCS1B03G0713100		KOG1187	PTHR27008 PTHR27008:SF11	PF00560 PF07714 PF08263 PF13855		Cre04.g231614	Leucine-rich repeat protein kinase family protein			TraesCS1B03G0713100.1	TraesCS1B02G252400	TraesCS1B02G252400.1
QZn.icg-1B.3	Chr1B	TraesCS1B03G0713300		(1 of 63) K08818 - cell division cycle 2-like [EC:2.7.11.22] (CDC2L)	EC:2.7.11.22	GO:0004672 GO:0004713 GO:0005524 GO:0006468	TraesCS1B03G0713300	K08818	KOG0663	PTHR24056 PTHR24056:SF195	PF07714						TraesCS1B03G0713300.1	TraesCS1B02G252500	TraesCS1B02G252500.1
QZn.icg-1B.3	Chr1B	TraesCS1B03G0713800	AT5G19410	(1 of 3) PTHR19241//PTHR19241:SF158 - ATP-BINDING CASSETTE TRANSPORTER // ABC TRANSPORTER G FAMILY MEMBER 23	EC:3.6.3.25	GO:0005524 GO:0016020 GO:0016887	TraesCS1B03G0713800		KOG0061	PTHR19241 PTHR19241:SF158	PF00005 PF01061			ABC-2 type transporter family protein			TraesCS1B03G0713800.1	TraesCS1B02G252600	TraesCS1B02G252600.1
QZn.icg-1B.3	Chr1B	TraesCS1B03G0714000	AT5G19420	(1 of 5) PTHR22870//PTHR22870:SF212 - REGULATOR OF CHROMOSOME CONDENSATION // SUBFAMILY NOT NAMED			TraesCS1B03G0714000		KOG1427	PTHR22870 PTHR22870:SF212	PF00415 PF08381 PF13713 PF16627		Cre16.g691050	Regulator of chromosome condensation (RCC1) family with FYVE zinc finger domain			TraesCS1B03G0714000.4	TraesCS1B02G252700	TraesCS1B02G252700.1
QZn.icg-1B.3	Chr1B	TraesCS1B03G0714200		(1 of 398) IPR009009 - RlpA-like double-psi beta-barrel domain			TraesCS1B03G0714200			PTHR33191							TraesCS1B03G0714200.1	TraesCS1B02G252800	TraesCS1B02G252800.1
QZn.icg-1B.3	Chr1B	TraesCS1B03G0714500	AT1G04620	(1 of 3) 1.17.7.2 - 7-hydroxymethyl chlorophyll a reductase	EC:1.17.7.2	GO:0003824 GO:0016491 GO:0055114	TraesCS1B03G0714500	K18010		PTHR31332 PTHR31332:SF0	PF04422 PF04432		Cre11.g468700	coenzyme F420 hydrogenase family / dehydrogenase, beta subunit family			TraesCS1B03G0714500.1	TraesCS1B02G252900	TraesCS1B02G252900.1
QZn.icg-1B.3	Chr1B	TraesCS1B03G0714800	AT5G12340	(1 of 147) PF14009 - Domain of unknown function (DUF4228) (DUF4228)			TraesCS1B03G0714800			PTHR33052 PTHR33052:SF4	PF14009			(1 of 28) PF14009 - Domain of unknown function (DUF4228) (DUF4228)			TraesCS1B03G0714800.1	TraesCS1B02G253000	TraesCS1B02G253000.1
QZn.icg-1B.3	Chr1B	TraesCS1B03G0714900	AT5G13500				TraesCS1B03G0714900			PTHR31485 PTHR31485:SF5			Cre01.g032600				TraesCS1B03G0714900.1	TraesCS1B02G253100	TraesCS1B02G253100.1
QZn.icg-1B.3	Chr1B	TraesCS1B03G0715000	AT5G12330	(1 of 15) PF05142 - Domain of unknown function (DUF702) (DUF702)			TraesCS1B03G0715000			PTHR31604 PTHR31604:SF7	PF05142			Lateral root primordium (LRP) protein-related			TraesCS1B03G0715000.1	TraesCS1B02G253200	TraesCS1B02G253200.1
QZn.icg-1B.3	Chr1B	TraesCS1B03G0715200	AT4G25330	(1 of 31) PF16719 - SAWADEE domain (SAWADEE)			TraesCS1B03G0715200			PTHR36384	PF16719			(1 of 3) PF16719 - SAWADEE domain (SAWADEE)			TraesCS1B03G0715200.1	TraesCS1B02G253300	TraesCS1B02G253300.1
QZn.icg-1B.3	Chr1B	TraesCS1B03G0715700	AT4G01220	(1 of 3) K11714 - rhamnogalacturonan II specific xylosyltransferase [EC:2.4.2.-] Xyl a1-3 Fuc (RGXT)	EC:2.4.1.37		TraesCS1B03G0715700	K11714		PTHR10994 PTHR10994:SF60	PF03407			Nucleotide-diphospho-sugar transferase family protein			TraesCS1B03G0715700.1	TraesCS1B02G253400	TraesCS1B02G253400.1
QZn.icg-1B.3	Chr1B	TraesCS1B03G0716000	AT4G33030	(1 of 3) 3.13.1.1 - UDP-sulfoquinovose synthase / Sulfite:UDP-glucose sulfotransferase	EC:3.13.1.1	GO:0003824 GO:0050662	TraesCS1B03G0716000	K06118	KOG1371	PTHR10366 PTHR10366:SF337	PF01370		Cre16.g656400	sulfoquinovosyldiacylglycerol 1			TraesCS1B03G0716000.1	TraesCS1B02G253500	TraesCS1B02G253500.1
QZn.icg-1B.3	Chr1B	TraesCS1B03G0716100	AT3G48280	(1 of 890) IPR001128//IPR002401//IPR002403 - Cytochrome P450 // Cytochrome P450, E-class, group I // Cytochrome P450, E-class, group IV		GO:0004497 GO:0005506 GO:0016705 GO:0020037 GO:0055114	TraesCS1B03G0716100			PTHR24298 PTHR24298:SF148	PF00067			cytochrome P450, family 71, subfamily A, polypeptide 25			TraesCS1B03G0716100.1	TraesCS1B02G253600	TraesCS1B02G253600.1
QZn.icg-1B.3	Chr1B	TraesCS1B03G0716500	AT2G41760	(1 of 3) KOG3261 - Uncharacterized conserved protein		GO:0016811	TraesCS1B03G0716500		KOG3261	PTHR13035	PF09764		Cre04.g217912	(1 of 1) PTHR13035:SF0 - PROTEIN N-TERMINAL GLUTAMINE AMIDOHYDROLASE			TraesCS1B03G0716500.1	TraesCS1B02G253700	TraesCS1B02G253700.1
QZn.icg-1B.3	Chr1B	TraesCS1B03G0716800					TraesCS1B03G0716800										TraesCS1B03G0716800.1	TraesCS1B02G253800	TraesCS1B02G253800.2
QZn.icg-1B.3	Chr1B	TraesCS1B03G0716900	AT3G21070	(1 of 8) 2.7.1.23//2.7.1.86 - NAD(+) kinase / DPN kinase // NADH kinase	EC:2.7.1.23 EC:2.7.1.86	GO:0003951 GO:0006741 GO:0008152 GO:0019674	TraesCS1B03G0716900	K00858	KOG2178	PTHR20275 PTHR20275:SF10	PF01513		Cre07.g322950	NAD kinase 1			TraesCS1B03G0716900.1	TraesCS1B02G253900	TraesCS1B02G253900.1
QZn.icg-1B.3	Chr1B	TraesCS1B03G0717200	AT3G63490	(1 of 2) K02863 - large subunit ribosomal protein L1 (RP-L1, MRPL1, rplA)		GO:0003723 GO:0003735 GO:0006412 GO:0015934	TraesCS1B03G0717200	K02863	KOG1569	PTHR23105 PTHR23105:SF5	PF00687		Cre02.g088900	Ribosomal protein L1p/L10e family			TraesCS1B03G0717200.1	TraesCS1B02G254000	TraesCS1B02G254000.1
QZn.icg-1B.3	Chr1B	TraesCS1B03G0717300	AT5G12470	(1 of 3) IPR021825//IPR025543 - Protein RETICULATA-related // Dodecin-like			TraesCS1B03G0717300			PTHR31620 PTHR31620:SF7	PF11891		Cre03.g177350	Protein of unknown function (DUF3411)			TraesCS1B03G0717300.1	TraesCS1B02G254100	TraesCS1B02G254100.1
QZn.icg-1B.3	Chr1B	TraesCS1B03G0718000					TraesCS1B03G0718000										TraesCS1B03G0718000.1	TraesCS1B02G254200	TraesCS1B02G254200.1
QZn.icg-1B.3	Chr1B	TraesCS1B03G0718200	AT2G41710	(1 of 43) K09285 - AP2-like factor, ANT lineage (OVM, ANT)		GO:0003677 GO:0003700 GO:0006355 GO:0007275	TraesCS1B03G0718200	K09285		PTHR32467 PTHR32467:SF32	PF00847			Integrase-type DNA-binding superfamily protein			TraesCS1B03G0718200.1	TraesCS1B02G254300	TraesCS1B02G254300.1
QZn.icg-1B.3	Chr1B	TraesCS1B03G0718300	AT5G48870	(1 of 3) K12624 - U6 snRNA-associated Sm-like protein LSm5 (LSM5)			TraesCS1B03G0718300	K12624	KOG1775	PTHR20971 PTHR20971:SF0	PF01423			Small nuclear ribonucleoprotein family protein			TraesCS1B03G0718300.1	TraesCS1B02G254400	TraesCS1B02G254400.1
QZn.icg-1B.3	Chr1B	TraesCS1B03G0718600	AT1G64890	(1 of 3) PTHR31585//PTHR31585:SF2 - FAMILY NOT NAMED // FOLATE-BIOPTERIN TRANSPORTER 7-RELATED		GO:0016021 GO:0055085	TraesCS1B03G0718600			PTHR31585 PTHR31585:SF2	PF07690			Major facilitator superfamily protein			TraesCS1B03G0718600.1	TraesCS1B02G254500	TraesCS1B02G254500.1
QZn.icg-1B.3	Chr1B	TraesCS1B03G0718700	AT1G31500	(1 of 3) PTHR12121//PTHR12121:SF42 - CARBON CATABOLITE REPRESSOR PROTEIN 4 // CARBON CATABOLITE REPRESSOR PROTEIN 4 HOMOLOG 4-RELATED	EC:3.1.13.4		TraesCS1B03G0718700	K12603	KOG0620	PTHR12121 PTHR12121:SF42	PF03372			DNAse I-like superfamily protein			TraesCS1B03G0718700.1	TraesCS1B02G254600	TraesCS1B02G254600.1
QZn.icg-1B.3	Chr1B	TraesCS1B03G0718900	AT5G45290	(1 of 3) PTHR14155:SF153 - RING/U-BOX DOMAIN-CONTAINING PROTEIN		GO:0005515 GO:0008270	TraesCS1B03G0718900		KOG1493	PTHR14155 PTHR14155:SF153	PF13639			RING/U-box superfamily protein			TraesCS1B03G0718900.1	TraesCS1B02G254700	TraesCS1B02G254700.1
QZn.icg-1B.3	Chr1B	TraesCS1B03G0719800	AT5G10270	(1 of 5) PTHR24056//PTHR24056:SF187 - CELL DIVISION PROTEIN KINASE // SUBFAMILY NOT NAMED	EC:2.7.11.22 EC:2.7.11.23	GO:0004672 GO:0004713 GO:0005524 GO:0006468	TraesCS1B03G0719800	K08819		PTHR24056 PTHR24056:SF187	PF00069		Cre08.g385850	cyclin-dependent kinase C;1			TraesCS1B03G0719800.1	TraesCS1B02G254800	TraesCS1B02G254800.1
QZn.icg-1B.3	Chr1B	TraesCS1B03G0719900		(1 of 5) K12813 - pre-mRNA-splicing factor ATP-dependent RNA helicase DHX16 (DHX16)	EC:3.6.4.13	GO:0003676 GO:0004386 GO:0005524	TraesCS1B03G0719900	K12813		PTHR18934 PTHR18934:SF117	PF00270 PF00271 PF04408 PF07717		Cre07.g349100				TraesCS1B03G0719900.1	TraesCS1B02G254900	TraesCS1B02G254900.1
QZn.icg-1B.3	Chr1B	TraesCS1B03G0720000	AT1G06800	(1 of 2) 3.1.1.26//3.1.1.3//3.1.1.32 - Galactolipase // Triacylglycerol lipase / Triglyceride lipase // Phospholipase A(1) / Phospholipase A1	EC:3.1.1.26 EC:3.1.1.3 EC:3.1.1.32	GO:0006629	TraesCS1B03G0720000		KOG4569	PTHR31403 PTHR31403:SF7	PF01764		Cre09.g391986	alpha/beta-Hydrolases superfamily protein			TraesCS1B03G0720000.1	TraesCS1B02G255000	TraesCS1B02G255000.1
QZn.icg-1B.3	Chr1B	TraesCS1B03G0720100	AT1G03160	(1 of 1) PF01926//PF02581 - 50S ribosome-binding GTPase (MMR_HSR1) // Thiamine monophosphate synthase/TENI (TMP-TENI)	EC:3.6.5.5	GO:0003824 GO:0004789 GO:0005525 GO:0009228	TraesCS1B03G0720100		KOG0448	PTHR11649 PTHR11649:SF36	PF01926 PF02581		Cre14.g616600	FZO-like			TraesCS1B03G0720100.1	TraesCS1B02G255100	TraesCS1B02G255100.1
QZn.icg-1B.3	Chr1B	TraesCS1B03G0720300		(1 of 1) IPR021410//IPR029062 - The fantastic four family // Class I glutamine amidotransferase-like			TraesCS1B03G0720300			PTHR33155 PTHR33155:SF2	PF11250						TraesCS1B03G0720300.1	TraesCS1B02G255200	TraesCS1B02G255200.1
QZn.icg-1B.3	Chr1B	TraesCS1B03G0720800		(1 of 42) PF11250 - Fantastic Four meristem regulator (FAF)			TraesCS1B03G0720800			PTHR33155 PTHR33155:SF2	PF11250						TraesCS1B03G0720800.1	TraesCS1B02G255300	TraesCS1B02G255300.1
QZn.icg-1B.3	Chr1B	TraesCS1B03G0721000		(1 of 42) PF11250 - Fantastic Four meristem regulator (FAF)			TraesCS1B03G0721000			PTHR33155 PTHR33155:SF2	PF11250						TraesCS1B03G0721000.1	TraesCS1B02G255400	TraesCS1B02G255400.1
QZn.icg-1B.3	Chr1B	TraesCS1B03G0721300	AT5G58003	(1 of 12) PF00533//PF03031 - BRCA1 C Terminus (BRCT) domain (BRCT) // NLI interacting factor-like phosphatase (NIF)	EC:3.1.3.16	GO:0004721 GO:0005634	TraesCS1B03G0721300			PTHR23081	PF00533 PF03031		Cre02.g102950	C-terminal domain phosphatase-like 4			TraesCS1B03G0721300.1	TraesCS1B02G255500	TraesCS1B02G255500.1
QZn.icg-1B.3	Chr1B	TraesCS1B03G0721400	AT5G58003	(1 of 12) PF00533//PF03031 - BRCA1 C Terminus (BRCT) domain (BRCT) // NLI interacting factor-like phosphatase (NIF)	EC:3.1.3.16	GO:0004721 GO:0005634	TraesCS1B03G0721400			PTHR23081	PF00533 PF03031		Cre02.g102950	C-terminal domain phosphatase-like 4			TraesCS1B03G0721400.1	TraesCS1B02G255600	TraesCS1B02G255600.1
QZn.icg-1B.3	Chr1B	TraesCS1B03G0721700	AT5G26230	(1 of 3) PTHR33312//PTHR33312:SF5 - FAMILY NOT NAMED // MEMBRANE-ASSOCIATED KINASE REGULATOR 1-RELATED			TraesCS1B03G0721700			PTHR33312 PTHR33312:SF5				(1 of 1) PTHR33312:SF5 - MEMBRANE-ASSOCIATED KINASE REGULATOR 1-RELATED			TraesCS1B03G0721700.1	TraesCS1B02G255700	TraesCS1B02G255700.1
QZn.icg-1B.3	Chr1B	TraesCS1B03G0722200	AT3G57420	(1 of 5) PTHR31362:SF1 - EXPRESSED PROTEIN			TraesCS1B03G0722200			PTHR31362 PTHR31362:SF1	PF03385			Protein of unknown function (DUF288)			TraesCS1B03G0722200.1	TraesCS1B02G255800	TraesCS1B02G255800.1
QZn.icg-1B.3	Chr1B	TraesCS1B03G0722400	AT1G09010	(1 of 3) 3.2.1.152 - Mannosylglycoprotein endo-beta-mannosidase / Endo-beta-mannosidase	EC:3.2.1.152	GO:0004553 GO:0005975 GO:0033947	TraesCS1B03G0722400	K18577		PTHR10066 PTHR10066:SF56	PF00703 PF02836 PF02837			glycoside hydrolase family 2 protein			TraesCS1B03G0722400.1	TraesCS1B02G255900	TraesCS1B02G255900.1
QZn.icg-1B.3	Chr1B	TraesCS1B03G0722600	AT1G75490	(1 of 573) PF00847 - AP2 domain (AP2)		GO:0003677 GO:0003700 GO:0006355	TraesCS1B03G0722600			PTHR31241 PTHR31241:SF8	PF00847			Integrase-type DNA-binding superfamily protein			TraesCS1B03G0722600.1	TraesCS1B02G256000	TraesCS1B02G256000.1
QZn.icg-1B.3	Chr1B	TraesCS1B03G0722900		(1 of 3) PTHR20961//PTHR20961:SF18 - GLYCOSYLTRANSFERASE // SUBFAMILY NOT NAMED		GO:0016757	TraesCS1B03G0722900		KOG4698	PTHR20961 PTHR20961:SF18	PF04577						TraesCS1B03G0722900.1	TraesCS1B02G256100	TraesCS1B02G256100.1
QZn.icg-1B.3	Chr1B	TraesCS1B03G0723100	AT5G13530	(1 of 1) KOG0198//KOG0502//KOG0508 - MEKK and related serine/threonine protein kinases // Integral membrane ankyrin-repeat protein Kidins220 (protein kinase D substrate) // Ankyrin repeat protein	EC:2.7.11.1	GO:0004672 GO:0004713 GO:0005515 GO:0005524 GO:0006468 GO:0008270 GO:0046872	TraesCS1B03G0723100	K16279	KOG0198	PTHR22967 PTHR22967:SF69	PF00097 PF07714 PF12796			protein kinases;ubiquitin-protein ligases	100.0	100.0	TraesCS1B03G0723100.2	TraesCS1B02G256200	TraesCS1B02G256200.2
QZn.icg-1B.3	Chr1B	TraesCS1B03G0723300	AT4G17620	(1 of 3) K14845 - RAT1-interacting protein (RAI1, DOM3Z)		GO:0003676 GO:0004518	TraesCS1B03G0723300	K14845	KOG1982	PTHR12395 PTHR12395:SF9	PF08652			glycine-rich protein	100.0	100.0	TraesCS1B03G0723300.1	TraesCS1B02G256300	TraesCS1B02G256300.1
QZn.icg-1B.3	Chr1B	TraesCS1B03G0723400		(1 of 42) PF08224 - Domain of unknown function (DUF1719) (DUF1719)			TraesCS1B03G0723400			PTHR33377 PTHR33377:SF3	PF08224						TraesCS1B03G0723400.1	TraesCS1B02G256400	TraesCS1B02G256400.1
QZn.icg-1B.3	Chr1B	TraesCS1B03G0723500		(1 of 16) 3.4.24.71 - Endothelin-converting enzyme 1 / ECE-1	EC:3.4.24.71	GO:0008152 GO:0008168	TraesCS1B03G0723500			PTHR12176 PTHR12176:SF14	PF08241		Cre08.g362700		100.0	100.0	TraesCS1B03G0723500.2	TraesCS1B02G256500	TraesCS1B02G256500.2
QZn.icg-1B.3	Chr1B	TraesCS1B03G0723700	AT1G73690	(1 of 3) K02202 - cyclin-dependent kinase 7 (CDK7)	EC:2.7.11.22 EC:2.7.11.23	GO:0004672 GO:0004713 GO:0005524 GO:0006468	TraesCS1B03G0723700	K02202		PTHR24056 PTHR24056:SF0	PF07714		Cre09.g388000	cyclin-dependent kinase D1;1			TraesCS1B03G0723700.1	TraesCS1B02G256600	TraesCS1B02G256600.1
QZn.icg-1B.3	Chr1B	TraesCS1B03G0723800	AT1G05490	(1 of 9) PTHR10799//PTHR10799:SF43 - SWI/SNF-RELATED MATRIX-ASSOCIATED ACTIN-DEPENDENT REGULATOR OF CHROMATIN SUBFAMILY-RELATED // WD-40 REPEAT-CONTAINING PROTEIN	EC:3.6.4.12	GO:0005524	TraesCS1B03G0723800	K10875	KOG0390	PTHR10799 PTHR10799:SF43	PF00176 PF00271			chromatin remodeling 31			TraesCS1B03G0723800.1	TraesCS1B02G256700	TraesCS1B02G256700.1
QZn.icg-1B.3	Chr1B	TraesCS1B03G0724100	AT3G17560	(1 of 1583) PF00646 - F-box domain (F-box)		GO:0005515	TraesCS1B03G0724100			PTHR32133 PTHR32133:SF92	PF00646			F-box and associated interaction domains-containing protein			TraesCS1B03G0724100.1	TraesCS1B02G256800	TraesCS1B02G256800.1
QZn.icg-1B.3	Chr1B	TraesCS1B03G0724200		(1 of 5) PTHR23270//PTHR23270:SF10 - PROGRAMMED CELL DEATH PROTEIN 11 PRE-RRNA PROCESSING PROTEIN RRP5 // PROTEIN RRP5 HOMOLOG		GO:0005515 GO:0005622 GO:0005634 GO:0006396 GO:0006397	TraesCS1B03G0724200			PTHR23270 PTHR23270:SF10	PF05843						TraesCS1B03G0724200.1	TraesCS1B02G256900	TraesCS1B02G256900.1
QZn.icg-1B.3	Chr1B	TraesCS1B03G0724600		(1 of 192) 1.14.13.121 - Premnaspirodiene oxygenase / Hyoscymus muticus premnaspirodiene oxygenase	EC:1.14.13.121	GO:0004497 GO:0005506 GO:0016705 GO:0020037 GO:0055114	TraesCS1B03G0724600		KOG0156	PTHR24298 PTHR24298:SF181	PF00067		Cre03.g166900				TraesCS1B03G0724600.1	TraesCS1B02G257000	TraesCS1B02G257000.1
QZn.icg-1B.3	Chr1B	TraesCS1B03G0724700	AT3G05290	(1 of 3) PTHR24089:SF282 - PEROXISOMAL ADENINE NUCLEOTIDE CARRIER 1-RELATED			TraesCS1B03G0724700		KOG0769	PTHR24089 PTHR24089:SF282	PF00153			peroxisomal adenine nucleotide carrier 1			TraesCS1B03G0724700.1	TraesCS1B02G257100	TraesCS1B02G257100.1
QZn.icg-1B.3	Chr1B	TraesCS1B03G0724900		(1 of 153) PF12819 - Carbohydrate-binding protein of the ER (Malectin_like)	EC:2.7.11.1		TraesCS1B03G0724900			PTHR27003 PTHR27003:SF115	PF12819				100.0	100.0	TraesCS1B03G0724900.1	TraesCS1B02G257200	TraesCS1B02G257200.1
QZn.icg-1B.3	Chr1B	TraesCS1B03G0725000	AT4G24830	(1 of 3) 6.3.4.5 - Argininosuccinate synthase / Citrulline--aspartate ligase	EC:6.3.4.5	GO:0004055 GO:0005524 GO:0006526	TraesCS1B03G0725000	K01940		PTHR11587 PTHR11587:SF2	PF00764		Cre09.g416050	arginosuccinate synthase family			TraesCS1B03G0725000.1	TraesCS1B02G257300	TraesCS1B02G257300.1
QZn.icg-1B.3	Chr1B	TraesCS1B03G0725400	AT2G48120	(1 of 2) PTHR37219//PTHR37219:SF1 - FAMILY NOT NAMED // PROTEIN PALE CRESS, CHLOROPLASTIC			TraesCS1B03G0725400			PTHR37219 PTHR37219:SF1				pale cress protein (PAC)			TraesCS1B03G0725400.1	TraesCS1B02G257400	TraesCS1B02G257400.1
QZn.icg-1B.3	Chr1B	TraesCS1B03G0725800	AT5G05010	(1 of 6) PTHR10121 - COATOMER SUBUNIT DELTA		GO:0006810	TraesCS1B03G0725800			PTHR10121 PTHR10121:SF1	PF00928		Cre02.g089100	clathrin adaptor complexes medium subunit family protein			TraesCS1B03G0725800.1	TraesCS1B02G257500	TraesCS1B02G257500.1
QZn.icg-1B.3	Chr1B	TraesCS1B03G0726600					TraesCS1B03G0726600										TraesCS1B03G0726600.1	TraesCS1B02G257600	TraesCS1B02G257600.1
QZn.icg-1B.3	Chr1B	TraesCS1B03G0726800	AT1G03310	(1 of 3) PTHR10357//PTHR10357:SF115 - ALPHA-AMYLASE // ISOAMYLASE 2, CHLOROPLASTIC	EC:3.2.1.68	GO:0003824 GO:0004553 GO:0005975 GO:0043169	TraesCS1B03G0726800		KOG0470	PTHR10357 PTHR10357:SF115	PF00128 PF02922			debranching enzyme 1			TraesCS1B03G0726800.1	TraesCS1B02G257700	TraesCS1B02G257700.1
QZn.icg-1B.3	Chr1B	TraesCS1B03G0726900	AT1G07210	(1 of 7) PTHR13479//PTHR13479:SF44 - 30S RIBOSOMAL PROTEIN S18 // F10K1.8 PROTEIN		GO:0003735 GO:0005622 GO:0005840 GO:0006412	TraesCS1B03G0726900			PTHR13479 PTHR13479:SF44	PF01084			Ribosomal protein S18			TraesCS1B03G0726900.1	TraesCS1B02G257800	TraesCS1B02G257800.1
QZn.icg-1B.3	Chr1B	TraesCS1B03G0727000	AT4G02900	(1 of 6) PTHR13018//PTHR13018:SF29 - PROBABLE MEMBRANE PROTEIN DUF221-RELATED // ERD (EARLY-RESPONSIVE TO DEHYDRATION STRESS) FAMILY PROTEIN		GO:0016020	TraesCS1B03G0727000			PTHR13018 PTHR13018:SF29	PF02714 PF13967 PF14703		Cre08.g360600	ERD (early-responsive to dehydration stress) family protein			TraesCS1B03G0727000.1	TraesCS1B02G257900	TraesCS1B02G257900.1
QZn.icg-1B.3	Chr1B	TraesCS1B03G0727100		(1 of 56) PF12854//PF13041 - PPR repeat (PPR_1) // PPR repeat family (PPR_2)		GO:0005515	TraesCS1B03G0727100			PTHR24015 PTHR24015:SF652	PF12854 PF13041						TraesCS1B03G0727100.1	TraesCS1B02G258000	TraesCS1B02G258000.1
QZn.icg-1B.3	Chr1B	TraesCS1B03G0727300	AT5G25590	(1 of 2) PTHR21450//PTHR21450:SF22 - UNCHARACTERIZED // PROTEIN, PUTATIVE, 48652-45869-RELATED			TraesCS1B03G0727300			PTHR21450 PTHR21450:SF22	PF04782 PF04783			Protein of unknown function (DUF630 and DUF632)			TraesCS1B03G0727300.1	TraesCS1B02G258100	TraesCS1B02G258100.1
QZn.icg-1B.3	Chr1B	TraesCS1B03G0728100	AT5G05480	(1 of 46) 3.5.1.52 - Peptide-N(4)-(N-acetyl-beta-glucosaminyl)asparagine amidase / N-oligosaccharide glycopeptidase	EC:3.5.1.52		TraesCS1B03G0728100			PTHR31104 PTHR31104:SF2	PF12222			Peptide-N4-(N-acetyl-beta-glucosaminyl)asparagine amidase A protein			TraesCS1B03G0728100.1	TraesCS1B02G258200	TraesCS1B02G258200.1
QZn.icg-1B.3	Chr1B	TraesCS1B03G0728600	AT4G14240	(1 of 9) K16302 - metal transporter CNNM (CNNM)			TraesCS1B03G0728600	K16302	KOG2118	PTHR12064 PTHR12064:SF32	PF01595		Cre17.g719250	CBS domain-containing protein with a domain of unknown function (DUF21)			TraesCS1B03G0728600.1	TraesCS1B02G258300	TraesCS1B02G258300.1
QZn.icg-1B.3	Chr1B	TraesCS1B03G0728700		(1 of 8) IPR006591//IPR029040 - RNA polymerase archaeal subunit P/eukaryotic subunit RPABC4 // RNA polymerase subunit RPABC4/transcription elongation factor Spt4		GO:0003677 GO:0003899 GO:0006351	TraesCS1B03G0728700										TraesCS1B03G0728700.1	TraesCS1B02G258400	TraesCS1B02G258400.1
QZn.icg-1B.3	Chr1B	TraesCS1B03G0728800		(1 of 3) 4.1.3.17 - 4-hydroxy-4-methyl-2-oxoglutarate aldolase / HMG aldolase	EC:4.1.3.17	GO:0005515	TraesCS1B03G0728800			PTHR31264 PTHR31264:SF6							TraesCS1B03G0728800.1	TraesCS1B02G258500	TraesCS1B02G258500.1
QZn.icg-1B.3	Chr1B	TraesCS1B03G0729000	AT3G06150	(1 of 2) PTHR35124:SF1 - F28L1.9 PROTEIN			TraesCS1B03G0729000			PTHR35124 PTHR35124:SF1							TraesCS1B03G0729000.1	TraesCS1B02G258600	TraesCS1B02G258600.1
QZn.icg-1B.3	Chr1B	TraesCS1B03G0729200	AT3G17611	(1 of 6) K09651 - rhomboid domain-containing protein 1 [EC:3.4.21.-] (RHBDD1)	EC:3.4.21.105	GO:0004252 GO:0008270 GO:0016021	TraesCS1B03G0729200	K09651	KOG2632	PTHR12917 PTHR12917:SF18	PF01694		Cre03.g144727	RHOMBOID-like protein 14			TraesCS1B03G0729200.1	TraesCS1B02G258700	TraesCS1B02G258700.1
QZn.icg-1B.3	Chr1B	TraesCS1B03G0729500	AT3G06070				TraesCS1B03G0729500			PTHR34956 PTHR34956:SF2							TraesCS1B03G0729500.1	TraesCS1B02G258800	TraesCS1B02G258800.1
QZn.icg-1B.3	Chr1B	TraesCS1B03G0729600		(1 of 1) PTHR22996:SF4 - E3 UBIQUITIN-PROTEIN LIGASE LUL3-RELATED		GO:0005515 GO:0008270	TraesCS1B03G0729600		KOG4172	PTHR22996 PTHR22996:SF4	PF13920						TraesCS1B03G0729600.1	TraesCS1B02G258900	TraesCS1B02G258900.1
QZn.icg-1B.3	Chr1B	TraesCS1B03G0729700	AT1G65540	(1 of 9) K17800 - LETM1 and EF-hand domain-containing protein 1, mitochondrial (LETM1, MDM38)		GO:0005509	TraesCS1B03G0729700	K17800	KOG1043	PTHR14009 PTHR14009:SF12	PF07766		Cre15.g639150	LETM1-like protein			TraesCS1B03G0729700.1	TraesCS1B02G259000	TraesCS1B02G259000.1
QZn.icg-1B.3	Chr1B	TraesCS1B03G0729800		(1 of 3915) IPR001810 - F-box domain		GO:0005515	TraesCS1B03G0729800			PTHR32212 PTHR32212:SF102							TraesCS1B03G0729800.1	TraesCS1B02G259100	TraesCS1B02G259100.1
QZn.icg-1B.3	Chr1B	TraesCS1B03G0729900		(1 of 26) K13525 - transitional endoplasmic reticulum ATPase (VCP, CDC48)	EC:3.6.4.6	GO:0005524 GO:0006281 GO:0006310 GO:0009378 GO:0016787	TraesCS1B03G0729900	K13525		PTHR23077 PTHR23077:SF83	PF02359 PF02933 PF05496 PF07724						TraesCS1B03G0729900.1	TraesCS1B02G259200	TraesCS1B02G259200.1
QZn.icg-1B.3	Chr1B	TraesCS1B03G0730000	AT2G31530	(1 of 3) PTHR10906:SF2 - PREPROTEIN TRANSLOCASE SUBUNIT SCY2, CHLOROPLASTIC		GO:0015031 GO:0016020	TraesCS1B03G0730000			PTHR10906 PTHR10906:SF2	PF00344		Cre03.g158250	SecY protein transport family protein	100.0	100.0	TraesCS1B03G0730000.2	TraesCS1B02G259300	TraesCS1B02G259300.2
QZn.icg-1B.3	Chr1B	TraesCS1B03G0730100	AT3G06390	(1 of 3) PTHR11615//PTHR11615:SF113 - NITRATE, FROMATE, IRON DEHYDROGENASE // SUBFAMILY NOT NAMED			TraesCS1B03G0730100			PTHR11615 PTHR11615:SF113	PF04535			Uncharacterised protein family (UPF0497)			TraesCS1B03G0730100.1	TraesCS1B02G259400	TraesCS1B02G259400.1
QZn.icg-1B.3	Chr1B	TraesCS1B03G0730300	AT2G26570	(1 of 3) PTHR32054:SF2 - PROTEIN WEAK CHLOROPLAST MOVEMENT UNDER BLUE LIGHT 1-RELATED			TraesCS1B03G0730300			PTHR32054 PTHR32054:SF2	PF05701			Plant protein of unknown function (DUF827)			TraesCS1B03G0730300.1	TraesCS1B02G259500	TraesCS1B02G259500.1
QZn.icg-1B.3	Chr1B	TraesCS1B03G0730400	AT3G05345	(1 of 3) PF00226//PF13459 - DnaJ domain (DnaJ) // 4Fe-4S single cluster domain (Fer4_15)			TraesCS1B03G0730400				PF00226 PF13459			Chaperone DnaJ-domain superfamily protein			TraesCS1B03G0730400.1	TraesCS1B02G259600	TraesCS1B02G259600.1
QZn.icg-1B.3	Chr1B	TraesCS1B03G0730700	AT3G21800	(1 of 5) PTHR11926//PTHR11926:SF274 - GLUCOSYL/GLUCURONOSYL TRANSFERASES // SUBFAMILY NOT NAMED		GO:0008152 GO:0016758	TraesCS1B03G0730700		KOG1192	PTHR11926 PTHR11926:SF274	PF00201			UDP-glucosyl transferase 71B8			TraesCS1B03G0730700.1	TraesCS1B02G259700	TraesCS1B02G259700.1
QZn.icg-1B.3	Chr1B	TraesCS1B03G0730900	AT5G27550	(1 of 2) KOG0246 - Kinesin-like protein	EC:3.6.4.5	GO:0003777 GO:0005524 GO:0005871 GO:0007018 GO:0008017	TraesCS1B03G0730900	K10406	KOG0246	PTHR24115 PTHR24115:SF449	PF00225		Cre03.g145107	P-loop containing nucleoside triphosphate hydrolases superfamily protein			TraesCS1B03G0730900.1	TraesCS1B02G259800	TraesCS1B02G259800.1
QZn.icg-1B.3	Chr1B	TraesCS1B03G0731000	AT1G43980	(1 of 825) IPR002885//IPR011990 - Pentatricopeptide repeat // Tetratricopeptide-like helical domain		GO:0005515	TraesCS1B03G0731000			PTHR24015 PTHR24015:SF613	PF01535			Tetratricopeptide repeat (TPR)-like superfamily protein			TraesCS1B03G0731000.1	TraesCS1B02G259900	TraesCS1B02G259900.1
QZn.icg-1B.3	Chr1B	TraesCS1B03G0731100	AT3G63120	(1 of 3) PTHR15615//PTHR15615:SF20 - UNCHARACTERIZED // CYCLIN FAMILY PROTEIN-RELATED			TraesCS1B03G0731100		KOG1674	PTHR15615 PTHR15615:SF20	PF00134		Cre02.g118050	cyclin p1;1			TraesCS1B03G0731100.1	TraesCS1B02G260000	TraesCS1B02G260000.1
QZn.icg-1B.3	Chr1B	TraesCS1B03G0731200	AT5G19330	(1 of 3) PTHR23315:SF84 - ANKYRIN AND ARMADILLO REPEAT-CONTAINING PROTEIN		GO:0005488 GO:0005515	TraesCS1B03G0731200			PTHR23315 PTHR23315:SF84	PF00514 PF00651		Cre04.g231516	ARM repeat protein interacting with ABF2			TraesCS1B03G0731200.1	TraesCS1B02G260100	TraesCS1B02G260100.1
QZn.icg-1B.3	Chr1B	TraesCS1B03G0731400		(1 of 2) 2.4.1.313 - Protein O-mannose beta-1,3-N-acetylgalactosaminyltransferase	EC:2.4.1.313	GO:0006486 GO:0008378 GO:0016020	TraesCS1B03G0731400			PTHR11214 PTHR11214:SF128	PF01762						TraesCS1B03G0731400.1	TraesCS1B02G260200	TraesCS1B02G260200.1
QZn.icg-1B.3	Chr1B	TraesCS1B03G0731600	AT1G54820	(1 of 3) PTHR27001:SF92 - PROTEIN KINASE DOMAIN-CONTAINING PROTEIN	EC:2.7.11.1	GO:0004672 GO:0004713 GO:0005524 GO:0006468	TraesCS1B03G0731600		KOG1187	PTHR27001 PTHR27001:SF92	PF07714		Cre12.g517600	Protein kinase superfamily protein			TraesCS1B03G0731600.1	TraesCS1B02G260300	TraesCS1B02G260300.1
QZn.icg-1B.3	Chr1B	TraesCS1B03G0731800	AT3G23600	(1 of 5) PF01738//PF12695 - Dienelactone hydrolase family (DLH) // Alpha/beta hydrolase family (Abhydrolase_5)			TraesCS1B03G0731800		KOG3043	PTHR17630 PTHR17630:SF53	PF12695		Cre16.g679750	alpha/beta-Hydrolases superfamily protein			TraesCS1B03G0731800.2	TraesCS1B02G260400	TraesCS1B02G260400.1
QZn.icg-1B.3	Chr1B	TraesCS1B03G0732200	AT3G23600	(1 of 10) PTHR17630//PTHR17630:SF53 - DIENELACTONE HYDROLASE // SUBFAMILY NOT NAMED			TraesCS1B03G0732200		KOG3043	PTHR17630 PTHR17630:SF53	PF12695		Cre16.g679750	alpha/beta-Hydrolases superfamily protein	100.0	99.8	TraesCS1B03G0732200.1	TraesCS1B02G260500	TraesCS1B02G260500.1
QZn.icg-1B.3	Chr1B	TraesCS1B03G0732400	AT3G12500	(1 of 19) PTHR22595//PTHR22595:SF53 - CHITINASE-RELATED // SUBFAMILY NOT NAMED	EC:3.2.1.14	GO:0004568 GO:0005975 GO:0006032 GO:0008061 GO:0016998	TraesCS1B03G0732400	K01183	KOG4742	PTHR22595 PTHR22595:SF53	PF00182 PF00187			basic chitinase			TraesCS1B03G0732400.1	TraesCS1B02G260600	TraesCS1B02G260600.1
QZn.icg-1B.3	Chr1B	TraesCS1B03G0732500	AT3G12500	(1 of 19) PTHR22595//PTHR22595:SF53 - CHITINASE-RELATED // SUBFAMILY NOT NAMED	EC:3.2.1.14	GO:0004568 GO:0005975 GO:0006032 GO:0008061 GO:0016998	TraesCS1B03G0732500	K01183	KOG4742	PTHR22595 PTHR22595:SF53	PF00182 PF00187			basic chitinase			TraesCS1B03G0732500.1	TraesCS1B02G260700	TraesCS1B02G260700.1
QZn.icg-1B.3	Chr1B	TraesCS1B03G0732700		(1 of 3) PTHR17630//PTHR17630:SF57 - DIENELACTONE HYDROLASE // SUBFAMILY NOT NAMED			TraesCS1B03G0732700	K01061	KOG3043	PTHR17630 PTHR17630:SF57	PF12695	Ribosomal frameshift occurs at positions 464211742-464211744.	Cre16.g679750				TraesCS1B03G0732700.1	TraesCS1B02G260800	TraesCS1B02G260800.1
QZn.icg-1B.3	Chr1B	TraesCS1B03G0733000	AT3G52730	(1 of 3) K00419 - ubiquinol-cytochrome c reductase subunit 9 (QCR9, UCRC)		GO:0005743 GO:0005750 GO:0006122	TraesCS1B03G0733000	K00419	KOG3494	PTHR12980	PF05365		Cre11.g468950	ubiquinol-cytochrome C reductase UQCRX/QCR9-like family protein			TraesCS1B03G0733000.1	TraesCS1B02G260900	TraesCS1B02G260900.1
QZn.icg-1B.3	Chr1B	TraesCS1B03G0733100					TraesCS1B03G0733100			PTHR36751							TraesCS1B03G0733100.1	TraesCS1B02G261000	TraesCS1B02G261000.1
QZn.icg-1B.3	Chr1B	TraesCS1B03G0733300	AT5G18970	(1 of 3) PTHR33294:SF3 - AWPM-19-LIKE PROTEIN			TraesCS1B03G0733300			PTHR33294 PTHR33294:SF3	PF05512			AWPM-19-like family protein			TraesCS1B03G0733300.1	TraesCS1B02G261100	TraesCS1B02G261100.1
QZn.icg-1B.3	Chr1B	TraesCS1B03G0733400		(1 of 18) 2.3.1.98 - Chlorogenate--glucarate O-hydroxycinnamoyltransferase	EC:2.3.1.98	GO:0016788	TraesCS1B03G0733400			PTHR22835 PTHR22835:SF194	PF00657		Cre02.g144005				TraesCS1B03G0733400.1	TraesCS1B02G261200	TraesCS1B02G261200.1
QZn.icg-1B.3	Chr1B	TraesCS1B03G0733800		(1 of 46) PF00685 - Sulfotransferase domain (Sulfotransfer_1)		GO:0008146	TraesCS1B03G0733800			PTHR32175 PTHR32175:SF4	PF00685						TraesCS1B03G0733800.1	TraesCS1B02G261300	TraesCS1B02G261300.1
QZn.icg-1B.3	Chr1B	TraesCS1B03G0733900	AT3G21580	(1 of 3) PTHR33514:SF3 - PROTEIN ABCI12, CHLOROPLASTIC			TraesCS1B03G0733900			PTHR33514 PTHR33514:SF3	PF02361		Cre12.g533950	cobalt ion transmembrane transporters			TraesCS1B03G0733900.1	TraesCS1B02G261400	TraesCS1B02G261400.1
QZn.icg-1B.3	Chr1B	TraesCS1B03G0734000	AT5G59180	(1 of 3) K03015 - DNA-directed RNA polymerase II subunit RPB7 (RPB7, POLR2G)	EC:2.7.7.6	GO:0003676 GO:0003899 GO:0006351	TraesCS1B03G0734000	K03015	KOG3298	PTHR12709	PF00575 PF03876		Cre16.g667750	DNA-directed RNA polymerase II			TraesCS1B03G0734000.1	TraesCS1B02G261500	TraesCS1B02G261500.1
QZn.icg-1B.3	Chr1B	TraesCS1B03G0734100	AT2G36230	(1 of 3) 5.3.1.16 - 1-(5-phosphoribosyl)-5- ((5-phosphoribosylamino)methylideneamino)imidazole-4-carboxamide isomerase / Phosphoribosylformimino-5-aminoimidazole carboxamide ribotide isomerase	EC:5.3.1.16	GO:0000105 GO:0003824 GO:0003949 GO:0008152	TraesCS1B03G0734100	K01814	KOG3055	PTHR21235 PTHR21235:SF23	PF00977		Cre12.g495300	Aldolase-type TIM barrel family protein			TraesCS1B03G0734100.1	TraesCS1B02G261600	TraesCS1B02G261600.1
QZn.icg-1B.3	Chr1B	TraesCS1B03G0734200	AT1G54790	(1 of 3) PTHR22835//PTHR22835:SF208 - ZINC FINGER FYVE DOMAIN CONTAINING PROTEIN // SUBFAMILY NOT NAMED	EC:3.2.1.51	GO:0016788	TraesCS1B03G0734200			PTHR22835 PTHR22835:SF208	PF00657		Cre02.g144005	GDSL-like Lipase/Acylhydrolase superfamily protein			TraesCS1B03G0734200.1	TraesCS1B02G261700	TraesCS1B02G261700.1
QZn.icg-1B.3	Chr1B	TraesCS1B03G0734300	AT1G54780	(1 of 2) PTHR30373:SF2 - UPF0603 PROTEIN YGCG	EC:3.1.3.2		TraesCS1B03G0734300			PTHR30373 PTHR30373:SF2	PF04536		Cre03.g182150	thylakoid lumen 18.3 kDa protein			TraesCS1B03G0734300.1	TraesCS1B02G261800	TraesCS1B02G261800.1
QZn.icg-1B.3	Chr1B	TraesCS1B03G0734500		(1 of 430) PF06839 - GRF zinc finger (zf-GRF)		GO:0008270	TraesCS1B03G0734500			PTHR35163	PF06839						TraesCS1B03G0734500.1	TraesCS1B02G261900	TraesCS1B02G261900.1
QZn.icg-1B.3	Chr1B	TraesCS1B03G0734800	AT4G02940	(1 of 3) PTHR31447:SF2 - OXIDOREDUCTASE, 2OG-FE(II) OXYGENASE FAMILY PROTEIN		GO:0016491 GO:0055114	TraesCS1B03G0734800			PTHR31447 PTHR31447:SF2	PF03171			oxidoreductase, 2OG-Fe(II) oxygenase family protein			TraesCS1B03G0734800.1	TraesCS1B02G262000	TraesCS1B02G262000.1
QZn.icg-1B.3	Chr1B	TraesCS1B03G0734900	AT2G42080	(1 of 303) PF00226 - DnaJ domain (DnaJ)			TraesCS1B03G0734900				PF00226			Chaperone DnaJ-domain superfamily protein	100.0	100.0	TraesCS1B03G0734900.2	TraesCS1B02G262100	TraesCS1B02G262100.2
QZn.icg-1B.3	Chr1B	TraesCS1B03G0735000	AT4G15470	(1 of 6) PTHR23291//PTHR23291:SF31 - BAX INHIBITOR-RELATED // BAX INHIBITOR-1 MOTIF-CONTAINING PROTEIN-RELATED			TraesCS1B03G0735000	K06890	KOG2322	PTHR23291 PTHR23291:SF31	PF01027		Cre06.g252401	Bax inhibitor-1 family protein			TraesCS1B03G0735000.1	TraesCS1B02G262200	TraesCS1B02G262200.1
QZn.icg-1B.3	Chr1B	TraesCS1B03G0735200	AT5G45520	(1 of 8) PTHR23155//PTHR23155:SF638 - LEUCINE-RICH REPEAT-CONTAINING PROTEIN // SUBFAMILY NOT NAMED		GO:0043531	TraesCS1B03G0735200			PTHR23155 PTHR23155:SF638	PF00931			Leucine-rich repeat (LRR) family protein			TraesCS1B03G0735200.1	TraesCS1B02G262300	TraesCS1B02G262300.1
QZn.icg-1B.3	Chr1B	TraesCS1B03G0735500		(1 of 2) PTHR23155//PTHR23155:SF602 - LEUCINE-RICH REPEAT-CONTAINING PROTEIN // SUBFAMILY NOT NAMED		GO:0005515 GO:0043531	TraesCS1B03G0735500			PTHR23155 PTHR23155:SF602	PF00931 PF13855						TraesCS1B03G0735500.1	TraesCS1B02G262400	TraesCS1B02G262400.1
QZn.icg-1B.3	Chr1B	TraesCS1B03G0735800	AT5G45540	(1 of 348) PF04578//PF13968 - Protein of unknown function, DUF594 (DUF594) // Domain of unknown function (DUF4220) (DUF4220)			TraesCS1B03G0735800			PTHR31325 PTHR31325:SF11	PF04578 PF13968			Protein of unknown function (DUF594)			TraesCS1B03G0735800.1	TraesCS1B02G262500	TraesCS1B02G262500.1
QZn.icg-1B.3	Chr1B	TraesCS1B03G0735900	AT5G23630	(1 of 3) K14950 - cation-transporting ATPase 13A1 (ATP13A1)	EC:3.6.3.8	GO:0000166 GO:0006812 GO:0016021 GO:0016887 GO:0046872	TraesCS1B03G0735900	K14950		PTHR24093 PTHR24093:SF82	PF00122 PF12710		Cre17.g744447	phosphate deficiency response 2	100.0	100.0	TraesCS1B03G0735900.3	TraesCS1B02G262600	TraesCS1B02G262600.3
QZn.icg-1B.3	Chr1B	TraesCS1B03G0736200		(1 of 8) PTHR11831:SF12 - RIBOSOMAL PROTEIN S4, MITOCHONDRIAL		GO:0003723	TraesCS1B03G0736200			PTHR11831 PTHR11831:SF12	PF01479						TraesCS1B03G0736200.1	TraesCS1B02G262700	TraesCS1B02G262700.1
QZn.icg-1B.3	Chr1B	TraesCS1B03G0736600					TraesCS1B03G0736600										TraesCS1B03G0736600.1	TraesCS1B02G262800	TraesCS1B02G262800.1
QZn.icg-1B.3	Chr1B	TraesCS1B03G0736700		(1 of 14) K03935 - NADH dehydrogenase (ubiquinone) Fe-S protein 2 (NDUFS2)	EC:1.6.5.3 EC:1.6.99.3	GO:0016651 GO:0048038 GO:0051287 GO:0055114	TraesCS1B03G0736700	K03935		PTHR11993 PTHR11993:SF10	PF00346						TraesCS1B03G0736700.1	TraesCS1B02G262900	TraesCS1B02G262900.1
QZn.icg-1B.3	Chr1B	TraesCS1B03G0737500	AT5G42570	(1 of 1) IPR008417//IPR015866 - B-cell receptor-associated protein 29/31 // Serine-tRNA synthetase, type1, N-terminal		GO:0005783 GO:0006886 GO:0016021	TraesCS1B03G0737500	K14009	KOG1962	PTHR12701 PTHR12701:SF16	PF05529			B-cell receptor-associated 31-like			TraesCS1B03G0737500.1	TraesCS1B02G263000	TraesCS1B02G263000.1
QZn.icg-1B.3	Chr1B	TraesCS1B03G0737600	AT1G03220	(1 of 3) PTHR13683:SF268 - EUKARYOTIC ASPARTYL PROTEASE FAMILY PROTEIN	EC:3.4.23.12	GO:0004190 GO:0006508	TraesCS1B03G0737600		KOG1339	PTHR13683 PTHR13683:SF268	PF14541 PF14543			Eukaryotic aspartyl protease family protein			TraesCS1B03G0737600.1	TraesCS1B02G263100	TraesCS1B02G263100.1
QZn.icg-1B.3	Chr1B	TraesCS1B03G0737700	AT5G07900	(1 of 4) PTHR13068//PTHR13068:SF34 - CGI-12 PROTEIN-RELATED // SUBFAMILY NOT NAMED		GO:0003690 GO:0005739 GO:0006355	TraesCS1B03G0737700	K15032	KOG1267	PTHR13068 PTHR13068:SF34	PF02536		Cre10.g427000	Mitochondrial transcription termination factor family protein			TraesCS1B03G0737700.1	TraesCS1B02G263200	TraesCS1B02G263200.1
QZn.icg-1B.3	Chr1B	TraesCS1B03G0737900	AT5G07900	(1 of 4) PTHR13068//PTHR13068:SF34 - CGI-12 PROTEIN-RELATED // SUBFAMILY NOT NAMED		GO:0003690 GO:0005739 GO:0006355	TraesCS1B03G0737900	K15032	KOG1267	PTHR13068 PTHR13068:SF34	PF02536		Cre10.g427000	Mitochondrial transcription termination factor family protein			TraesCS1B03G0737900.1	TraesCS1B02G263300	TraesCS1B02G263300.1
QZn.icg-1B.3	Chr1B	TraesCS1B03G0738000	AT4G03020	(1 of 9) K11801 - WD repeat-containing protein 23 (WDR23)		GO:0005515	TraesCS1B03G0738000	K11801	KOG0266	PTHR19847 PTHR19847:SF9	PF00400		Cre05.g234500	transducin family protein / WD-40 repeat family protein			TraesCS1B03G0738000.2	TraesCS1B02G263400	TraesCS1B02G263400.2
QZn.icg-1B.3	Chr1B	TraesCS1B03G0738300	AT1G03440	(1 of 66) KOG0617 - Ras suppressor protein (contains leucine-rich repeats)	EC:2.7.11.1	GO:0005515	TraesCS1B03G0738300		KOG0617	PTHR27000 PTHR27000:SF105	PF00560 PF08263			Leucine-rich repeat (LRR) family protein			TraesCS1B03G0738300.1	TraesCS1B02G263500	TraesCS1B02G263500.1
QZn.icg-1B.3	Chr1B	TraesCS1B03G0738700		(1 of 3) PTHR12304//PTHR12304:SF18 - INOSINE-URIDINE PREFERRING NUCLEOSIDE HYDROLASE // SUBFAMILY NOT NAMED			TraesCS1B03G0738700		KOG2938	PTHR12304 PTHR12304:SF18	PF01156						TraesCS1B03G0738700.1	TraesCS1B02G263600	TraesCS1B02G263600.1
QZn.icg-1B.3	Chr1B	TraesCS1B03G0738800		(1 of 8) PTHR12304//PTHR12304:SF6 - INOSINE-URIDINE PREFERRING NUCLEOSIDE HYDROLASE // INOSINE-URIDINE PREFERRING NUCLEOSIDE HYDROLASE FAMILY PROTEIN			TraesCS1B03G0738800		KOG2938	PTHR12304 PTHR12304:SF6	PF01156						TraesCS1B03G0738800.1	TraesCS1B02G263700	TraesCS1B02G263700.1
QZn.icg-1B.3	Chr1B	TraesCS1B03G0738900		(1 of 8) PTHR12304//PTHR12304:SF6 - INOSINE-URIDINE PREFERRING NUCLEOSIDE HYDROLASE // INOSINE-URIDINE PREFERRING NUCLEOSIDE HYDROLASE FAMILY PROTEIN			TraesCS1B03G0738900		KOG2938	PTHR12304 PTHR12304:SF6	PF01156						TraesCS1B03G0738900.1	TraesCS1B02G263800	TraesCS1B02G263800.1
QZn.icg-1B.3	Chr1B	TraesCS1B03G0739000	AT4G15545	(1 of 197) IPR030184 - WAT1-related protein		GO:0016021 GO:0022857	TraesCS1B03G0739000			PTHR31218 PTHR31218:SF43			Cre02.g097300				TraesCS1B03G0739000.1	TraesCS1B02G263900	TraesCS1B02G263900.1
QZn.icg-1B.3	Chr1B	TraesCS1B03G0739200	AT1G54710	(1 of 3) PTHR13268//PTHR13268:SF0 - BREAST CARCINOMA AMPLIFIED SEQUENCE 3 // BREAST CARCINOMA-AMPLIFIED SEQUENCE 3		GO:0005515	TraesCS1B03G0739200		KOG2109	PTHR13268 PTHR13268:SF0	PF12490			homolog of yeast autophagy 18 (ATG18) H			TraesCS1B03G0739200.2	TraesCS1B02G264000	TraesCS1B02G264000.2
QZn.icg-1B.3	Chr1B	TraesCS1B03G0739600					TraesCS1B03G0739600										TraesCS1B03G0739600.1	TraesCS1B02G264100	TraesCS1B02G264100.1
QZn.icg-1B.3	Chr1B	TraesCS1B03G0739700	AT1G75130	(1 of 10) PTHR24282//PTHR24282:SF30 - CYTOCHROME P450 FAMILY MEMBER // SUBFAMILY NOT NAMED		GO:0004497 GO:0005506 GO:0016705 GO:0020037 GO:0055114	TraesCS1B03G0739700		KOG0157	PTHR24282 PTHR24282:SF30	PF00067			cytochrome P450, family 721, subfamily A, polypeptide 1			TraesCS1B03G0739700.1	TraesCS1B02G264200	TraesCS1B02G264200.1
QZn.icg-1B.3	Chr1B	TraesCS1B03G0739900	AT1G75130	(1 of 10) PTHR24282//PTHR24282:SF30 - CYTOCHROME P450 FAMILY MEMBER // SUBFAMILY NOT NAMED		GO:0004497 GO:0005506 GO:0016705 GO:0020037 GO:0055114	TraesCS1B03G0739900		KOG0157	PTHR24282 PTHR24282:SF30	PF00067			cytochrome P450, family 721, subfamily A, polypeptide 1			TraesCS1B03G0739900.1	TraesCS1B02G264300	TraesCS1B02G264300.1
QZn.icg-1B.3	Chr1B	TraesCS1B03G0740000	AT1G75130	(1 of 10) PTHR24282//PTHR24282:SF30 - CYTOCHROME P450 FAMILY MEMBER // SUBFAMILY NOT NAMED		GO:0004497 GO:0005506 GO:0016705 GO:0020037 GO:0055114	TraesCS1B03G0740000		KOG0157	PTHR24282 PTHR24282:SF30	PF00067			cytochrome P450, family 721, subfamily A, polypeptide 1			TraesCS1B03G0740000.1	TraesCS1B02G264400	TraesCS1B02G264400.1
QZn.icg-1B.3	Chr1B	TraesCS1B03G0740300	AT3G21570	(1 of 31) 3.6.5.5 - Dynamin GTPase	EC:3.6.5.5		TraesCS1B03G0740300			PTHR33670				(1 of 2) PF15365 - Proline-rich nuclear receptor coactivator (PNRC)			TraesCS1B03G0740300.1	TraesCS1B02G264500	TraesCS1B02G264500.1
QZn.icg-1B.3	Chr1B	TraesCS1B03G0740400		(1 of 38) K01507 - inorganic pyrophosphatase (ppa)	EC:3.6.1.1	GO:0004427 GO:0009678 GO:0015992 GO:0016020	TraesCS1B03G0740400	K01507		PTHR31998 PTHR31998:SF9	PF03030		Cre09.g394436				TraesCS1B03G0740400.1	TraesCS1B02G264600	TraesCS1B02G264600.1
QZn.icg-1B.3	Chr1B	TraesCS1B03G0740500		(1 of 2) IPR004158//IPR027417 - Protein of unknown function DUF247, plant // P-loop containing nucleoside triphosphate hydrolase			TraesCS1B03G0740500			PTHR31549 PTHR31549:SF19	PF03140						TraesCS1B03G0740500.1	TraesCS1B02G264700	TraesCS1B02G264700.1
QZn.icg-1B.3	Chr1B	TraesCS1B03G0740900					TraesCS1B03G0740900										TraesCS1B03G0740900.1	TraesCS1B02G264800	TraesCS1B02G264800.1
QZn.icg-1B.3	Chr1B	TraesCS1B03G0741000	AT4G15530	(1 of 4) 2.7.9.1 - Pyruvate, phosphate dikinase / Pyruvate,phosphate dikinase	EC:2.7.9.1	GO:0003824 GO:0005524 GO:0006090 GO:0016301 GO:0016310 GO:0016772 GO:0050242	TraesCS1B03G0741000	K01006		PTHR22931 PTHR22931:SF9	PF00391 PF01326 PF02896		Cre17.g734548	pyruvate orthophosphate dikinase	100.0	100.0	TraesCS1B03G0741000.1	TraesCS1B02G264900	TraesCS1B02G264900.1
QZn.icg-1B.3	Chr1B	TraesCS1B03G0741100	AT4G22745	(1 of 17) PF01429//PF07496 - Methyl-CpG binding domain (MBD) // CW-type Zinc Finger (zf-CW)		GO:0003677 GO:0005634 GO:0008270	TraesCS1B03G0741100			PTHR12396	PF01429 PF07496			methyl-CPG-binding domain 1			TraesCS1B03G0741100.1	TraesCS1B02G265000	TraesCS1B02G265000.1
QZn.icg-1B.3	Chr1B	TraesCS1B03G0741200		(1 of 53) 1.1.3.37//1.1.3.8 - D-arabinono-1,4-lactone oxidase / D-arabinono-gamma-lactone oxidase // L-gulonolactone oxidase / L-gulono-gamma-lactone oxidase	EC:1.1.3.37 EC:1.1.3.8	GO:0003824 GO:0003885 GO:0016020 GO:0016491 GO:0016614 GO:0050660 GO:0055114	TraesCS1B03G0741200		KOG4730	PTHR13878 PTHR13878:SF54	PF01565 PF04030		Cre03.g177600				TraesCS1B03G0741200.1	TraesCS1B02G265100	TraesCS1B02G265100.1
QZn.icg-1B.3	Chr1B	TraesCS1B03G0741500	AT4G22745	(1 of 17) PF01429//PF07496 - Methyl-CpG binding domain (MBD) // CW-type Zinc Finger (zf-CW)		GO:0003677 GO:0005634 GO:0008270	TraesCS1B03G0741500			PTHR12396	PF01429 PF07496			methyl-CPG-binding domain 1			TraesCS1B03G0741500.1	TraesCS1B02G265200	TraesCS1B02G265200.1
QZn.icg-1B.3	Chr1B	TraesCS1B03G0741600	AT2G48070	(1 of 3) PTHR36359//PTHR36359:SF1 - FAMILY NOT NAMED // RESISTANCE TO PHYTOPHTHORA 1 PROTEIN			TraesCS1B03G0741600			PTHR36359 PTHR36359:SF1			Cre03.g145207	resistance to phytophthora 1			TraesCS1B03G0741600.1	TraesCS1B02G265300	TraesCS1B02G265300.2
QZn.icg-1B.3	Chr1B	TraesCS1B03G0741700		(1 of 3) PTHR10641//PTHR10641:SF520 - MYB-LIKE DNA-BINDING PROTEIN MYB // SUBFAMILY NOT NAMED		GO:0003677	TraesCS1B03G0741700	K09422	KOG0048	PTHR10641 PTHR10641:SF520	PF00249						TraesCS1B03G0741700.1	TraesCS1B02G265400	TraesCS1B02G265400.1
QZn.icg-1B.3	Chr1B	TraesCS1B03G0741800	AT5G18920	(1 of 3) K18177 - cytochrome c oxidase assembly factor 4 (COA4)			TraesCS1B03G0741800	K18177		PTHR13639				Cox19-like CHCH family protein			TraesCS1B03G0741800.1	TraesCS1B02G265500	TraesCS1B02G265500.1
QZn.icg-1B.3	Chr1B	TraesCS1B03G0741900	AT4G21860	(1 of 8) 1.8.4.12 - Peptide-methionine (R)-S-oxide reductase / Selenoprotein R	EC:1.8.4.12	GO:0006979 GO:0016671 GO:0030091 GO:0033743 GO:0055114	TraesCS1B03G0741900	K07305	KOG0856	PTHR10173 PTHR10173:SF19	PF01641		Cre14.g615000	methionine sulfoxide reductase B 2			TraesCS1B03G0741900.1	TraesCS1B02G265600	TraesCS1B02G265600.1
QZn.icg-1B.3	Chr1B	TraesCS1B03G0742100	AT4G02990	(1 of 4) PTHR13068//PTHR13068:SF24 - CGI-12 PROTEIN-RELATED // MITOCHONDRIAL TRANSCRIPTION TERMINATION FACTOR-LIKE PROTEIN BELAYA SMERT		GO:0003690 GO:0005739 GO:0006355	TraesCS1B03G0742100	K15032	KOG1267	PTHR13068 PTHR13068:SF24	PF02536			Mitochondrial transcription termination factor family protein			TraesCS1B03G0742100.1	TraesCS1B02G265700	TraesCS1B02G265700.1
QZn.icg-1B.3	Chr1B	TraesCS1B03G0742300		(1 of 1) IPR006094//IPR007173//IPR016166//IPR016167//IPR016169 - FAD linked oxidase, N-terminal // D-arabinono-1,4-lactone oxidase // FAD-binding, type 2 // FAD-binding, type 2, subdomain 1 // CO dehydrogenase flavoprotein-like, FAD-binding, subdomain 2	EC:1.1.3.37 EC:1.1.3.8	GO:0003824 GO:0003885 GO:0016020 GO:0016491 GO:0016614 GO:0050660 GO:0055114	TraesCS1B03G0742300		KOG4730	PTHR13878 PTHR13878:SF54	PF01565 PF04030	Ribosomal frameshift occurs at positions 472159758-472159760.	Cre03.g177600				TraesCS1B03G0742300.1	TraesCS1B02G265800	TraesCS1B02G265800.1
QZn.icg-1B.3	Chr1B	TraesCS1B03G0743300	AT5G27320	(1 of 3) K14493 - gibberellin receptor GID1 (GID1)	EC:3.1.1.1	GO:0008152 GO:0016787	TraesCS1B03G0743300	K14493	KOG1515	PTHR23024 PTHR23024:SF98	PF07859			alpha/beta-Hydrolases superfamily protein			TraesCS1B03G0743300.1	TraesCS1B02G265900	TraesCS1B02G265900.1
QZn.icg-1B.3	Chr1B	TraesCS1B03G0743500	AT2G30780	(1 of 600) PF01535//PF13041 - PPR repeat (PPR) // PPR repeat family (PPR_2)		GO:0005515	TraesCS1B03G0743500			PTHR24015 PTHR24015:SF826	PF01535 PF13041			Tetratricopeptide repeat (TPR)-like superfamily protein			TraesCS1B03G0743500.1	TraesCS1B02G266000	TraesCS1B02G266000.1
QZn.icg-1B.3	Chr1B	TraesCS1B03G0743900	AT5G18830	(1 of 3) PTHR31251:SF2 - SQUAMOSA PROMOTER-BINDING-LIKE PROTEIN 7		GO:0003677 GO:0005634	TraesCS1B03G0743900			PTHR31251 PTHR31251:SF2	PF03110			squamosa promoter binding protein-like 7			TraesCS1B03G0743900.1	TraesCS1B02G266100	TraesCS1B02G266100.1
QZn.icg-1B.3	Chr1B	TraesCS1B03G0744200	AT1G10740	(1 of 5) 3.1.1.3//3.1.1.32 - Triacylglycerol lipase / Triglyceride lipase // Phospholipase A(1) / Phospholipase A1	EC:3.1.1.3 EC:3.1.1.32		TraesCS1B03G0744200			PTHR34043				alpha/beta-Hydrolases superfamily protein			TraesCS1B03G0744200.1	TraesCS1B02G266200	TraesCS1B02G266200.1
QZn.icg-1B.3	Chr1B	TraesCS1B03G0744600	AT5G02750	(1 of 3) PTHR22763//PTHR22763:SF80 - RING ZINC FINGER PROTEIN // SUBFAMILY NOT NAMED		GO:0005515 GO:0008270	TraesCS1B03G0744600			PTHR22763 PTHR22763:SF80	PF13639			RING/U-box superfamily protein			TraesCS1B03G0744600.1	TraesCS1B02G266300	TraesCS1B02G266300.1
QZn.icg-1B.3	Chr1B	TraesCS1B03G0744700	AT1G63660	(1 of 2) K01951 - GMP synthase (glutamine-hydrolysing) (guaA, GMPS)	EC:6.3.5.2	GO:0003922 GO:0005524 GO:0006164 GO:0006177 GO:0006541 GO:0016462 GO:0016787	TraesCS1B03G0744700	K01951		PTHR11922 PTHR11922:SF2	PF00958 PF07722		Cre02.g092900	GMP synthase (glutamine-hydrolyzing), putative / glutamine amidotransferase, putative			TraesCS1B03G0744700.1	TraesCS1B02G266400	TraesCS1B02G266400.1
QZn.icg-1B.3	Chr1B	TraesCS1B03G0745100	AT4G15560	(1 of 9) 2.2.1.7 - 1-deoxy-D-xylulose-5-phosphate synthase / DXP-synthase	EC:2.2.1.7	GO:0003824 GO:0008152 GO:0008661 GO:0016114	TraesCS1B03G0745100	K01662		PTHR11624 PTHR11624:SF83	PF02779 PF02780 PF13292		Cre07.g356350	Deoxyxylulose-5-phosphate synthase	100.0	100.0	TraesCS1B03G0745100.1	TraesCS1B02G266500	TraesCS1B02G266500.1
QZn.icg-1B.3	Chr1B	TraesCS1B03G0745200	AT2G26920	(1 of 2) IPR009060//IPR012889 - UBA-like // L-fucose isomerase, N-terminal-2		GO:0005515 GO:0005737 GO:0006004 GO:0008736	TraesCS1B03G0745200			PTHR35294 PTHR35294:SF1				Ubiquitin-associated/translation elongation factor EF1B protein			TraesCS1B03G0745200.1	TraesCS1B02G266600	TraesCS1B02G266600.1
QZn.icg-1B.3	Chr1B	TraesCS1B03G0745500	AT5G50290	(1 of 581) PF13947 - Wall-associated receptor kinase galacturonan-binding (GUB_WAK_bind)		GO:0030247	TraesCS1B03G0745500			PTHR33355 PTHR33355:SF3	PF13947			(1 of 32) PF13947 - Wall-associated receptor kinase galacturonan-binding (GUB_WAK_bind)			TraesCS1B03G0745500.1	TraesCS1B02G266700	TraesCS1B02G266700.1
QZn.icg-1B.3	Chr1B	TraesCS1B03G0745700	AT5G18860	(1 of 8) PTHR12304//PTHR12304:SF6 - INOSINE-URIDINE PREFERRING NUCLEOSIDE HYDROLASE // INOSINE-URIDINE PREFERRING NUCLEOSIDE HYDROLASE FAMILY PROTEIN			TraesCS1B03G0745700		KOG2938	PTHR12304 PTHR12304:SF6	PF01156			inosine-uridine preferring nucleoside hydrolase family protein			TraesCS1B03G0745700.2	TraesCS1B02G266800	TraesCS1B02G266800.2
QZn.icg-1B.3	Chr1B	TraesCS1B03G0745800	AT5G19320	(1 of 6) K14319 - Ran GTPase-activating protein 1 (RANGAP1)			TraesCS1B03G0745800	K14319	KOG1909	PTHR24106 PTHR24106:SF156	PF13943		Cre11.g479250	RAN GTPase activating protein 2			TraesCS1B03G0745800.1	TraesCS1B02G266900	TraesCS1B02G266900.1
QZn.icg-1B.3	Chr1B	TraesCS1B03G0745900	AT1G03290	(1 of 6) PTHR16223//PTHR16223:SF12 - FAMILY NOT NAMED // F15K9.11 PROTEIN		GO:0005515	TraesCS1B03G0745900			PTHR16223 PTHR16223:SF12				(1 of 2) PTHR16223:SF12 - F15K9.11 PROTEIN			TraesCS1B03G0745900.1	TraesCS1B02G267000	TraesCS1B02G267000.6
QZn.icg-1B.3	Chr1B	TraesCS1B03G0746000		(1 of 3) PTHR11413//PTHR11413:SF62 - CYSTATIN FAMILY MEMBER // SUBFAMILY NOT NAMED		GO:0004869	TraesCS1B03G0746000			PTHR11413 PTHR11413:SF62	PF16845				100.0	100.0	TraesCS1B03G0746000.1	TraesCS1B02G267100	TraesCS1B02G267100.1
QZn.icg-1B.3	Chr1B	TraesCS1B03G0746100		(1 of 3) PTHR19321//PTHR19321:SF4 - PROTEIN REGULATOR OF CYTOKINESIS 1 PRC1-RELATED // 65-KDA MICROTUBULE-ASSOCIATED PROTEIN 5		GO:0000226 GO:0000910 GO:0008017	TraesCS1B03G0746100	K16732	KOG4302	PTHR19321 PTHR19321:SF4	PF03999		Cre14.g614050				TraesCS1B03G0746100.2	TraesCS1B02G267200	TraesCS1B02G267200.2
QZn.icg-1B.3	Chr1B	TraesCS1B03G0746200	AT5G07050	(1 of 204) PF00892 - EamA-like transporter family (EamA)		GO:0016020 GO:0016021 GO:0022857	TraesCS1B03G0746200			PTHR31218 PTHR31218:SF9	PF00892			nodulin MtN21 /EamA-like transporter family protein			TraesCS1B03G0746200.1	TraesCS1B02G267300	TraesCS1B02G267300.1
QZn.icg-1B.3	Chr1B	TraesCS1B03G0746300					TraesCS1B03G0746300										TraesCS1B03G0746300.1	TraesCS1B02G267400	TraesCS1B02G267400.1
QZn.icg-1B.3	Chr1B	TraesCS1B03G0747600	AT4G14170	(1 of 1) PF01535//PF13041//PF13374//PF13812 - PPR repeat (PPR) // PPR repeat family (PPR_2) // Tetratricopeptide repeat (TPR_10) // Pentatricopeptide repeat domain (PPR_3)		GO:0005515	TraesCS1B03G0747600			PTHR24015 PTHR24015:SF816	PF01535 PF13041 PF13374 PF13812			Pentatricopeptide repeat (PPR) superfamily protein			TraesCS1B03G0747600.1	TraesCS1B02G267500	TraesCS1B02G267500.1
QZn.icg-1B.3	Chr1B	TraesCS1B03G0747800		(1 of 6) PTHR23024//PTHR23024:SF168 - MEMBER OF 'GDXG' FAMILY OF LIPOLYTIC ENZYMES // SUBFAMILY NOT NAMED	EC:3.1.1.1		TraesCS1B03G0747800		KOG1515	PTHR23024 PTHR23024:SF168	PF12695						TraesCS1B03G0747800.1	TraesCS1B02G267600	TraesCS1B02G267600.1
QZn.icg-1B.3	Chr1B	TraesCS1B03G0748100	AT5G40010	(1 of 25) PTHR23070:SF5 - AAA-TYPE ATPASE FAMILY PROTEIN-RELATED		GO:0005524	TraesCS1B03G0748100			PTHR23070 PTHR23070:SF5	PF00004 PF14363		Cre05.g234661	AAA-ATPase 1			TraesCS1B03G0748100.1	TraesCS1B02G267700	TraesCS1B02G267700.1
QZn.icg-1B.3	Chr1B	TraesCS1B03G0748200	AT3G18170	(1 of 3) PTHR20961:SF5 - GENOMIC DNA, CHROMOSOME 3, P1 CLONE: MRC8	EC:2.4.1.255	GO:0016757	TraesCS1B03G0748200		KOG4698	PTHR20961 PTHR20961:SF5	PF04577			Glycosyltransferase family 61 protein			TraesCS1B03G0748200.1	TraesCS1B02G267800	TraesCS1B02G267800.1
QZn.icg-1B.3	Chr1B	TraesCS1B03G0749300		(1 of 3) PTHR11654//PTHR11654:SF160 - OLIGOPEPTIDE TRANSPORTER-RELATED // SUBFAMILY NOT NAMED		GO:0005215 GO:0006810 GO:0016020 GO:0016021 GO:0055085	TraesCS1B03G0749300	K14638		PTHR11654 PTHR11654:SF160	PF07690						TraesCS1B03G0749300.1	TraesCS1B02G267900	TraesCS1B02G267900.1
QZn.icg-1B.3	Chr1B	TraesCS1B03G0749400		(1 of 6) PTHR23024//PTHR23024:SF168 - MEMBER OF 'GDXG' FAMILY OF LIPOLYTIC ENZYMES // SUBFAMILY NOT NAMED	EC:3.1.1.1	GO:0008152 GO:0016787	TraesCS1B03G0749400		KOG1515	PTHR23024 PTHR23024:SF168	PF07859						TraesCS1B03G0749400.1	TraesCS1B02G268000	TraesCS1B02G268000.1
QZn.icg-1D	Chr1D	TraesCS1D03G0936400		(1 of 10) IPR008598//IPR013083//IPR027935 - Drought induced 19 protein type, zinc-binding domain // Zinc finger, RING/FYVE/PHD-type // Protein dehydration-induced 19, C-terminal			TraesCS1D03G0936400			PTHR31875 PTHR31875:SF4	PF05605 PF14571						TraesCS1D03G0936400.1	TraesCS1D02G403400	TraesCS1D02G403400.1
QZnFe.icg-2A	Chr2A	TraesCS2A03G0345900	AT3G50360	(1 of 5) PTHR23050//PTHR23050:SF167 - CALCIUM BINDING PROTEIN // SUBFAMILY NOT NAMED		GO:0005509	TraesCS2A03G0345900	K13448	KOG0028	PTHR23050 PTHR23050:SF167	PF13499		Cre11.g468450	centrin2			TraesCS2A03G0345900.1	TraesCS2A02G166500	TraesCS2A02G166500.1
QZnFe.icg-2A	Chr2A	TraesCS2A03G0346000					TraesCS2A03G0346000			PTHR33676 PTHR33676:SF1							TraesCS2A03G0346000.1	TraesCS2A02G166600	TraesCS2A02G166600.1
QZnFe.icg-2A	Chr2A	TraesCS2A03G0346100	AT2G26210	(1 of 3) PTHR13856//PTHR13856:SF97 - VHS DOMAIN CONTAINING PROTEIN FAMILY // SUBFAMILY NOT NAMED		GO:0005515 GO:0046872	TraesCS2A03G0346100			PTHR13856 PTHR13856:SF97	PF01363 PF13857			Ankyrin repeat family protein	100.0	100.0	TraesCS2A03G0346100.1	TraesCS2A02G166700	TraesCS2A02G166700.1
QZnFe.icg-2A	Chr2A	TraesCS2A03G0346200	AT4G30000	(1 of 3) 2.7.6.3 - 2-amino-4-hydroxy-6-hydroxymethyldihydropteridine diphosphokinase / 7,8-dihydro-6-hydroxymethylpterin pyrophosphokinase	EC:2.5.1.15 EC:2.7.6.3	GO:0003848 GO:0004156 GO:0009396 GO:0042558 GO:0044237	TraesCS2A03G0346200	K13941		PTHR20941 PTHR20941:SF1	PF00809 PF01288		Cre10.g428550	Dihydropterin pyrophosphokinase / Dihydropteroate synthase			TraesCS2A03G0346200.1	TraesCS2A02G166800	TraesCS2A02G166800.1
QZnFe.icg-2A	Chr2A	TraesCS2A03G0346300		(1 of 180) 2.7.10.2 - Non-specific protein-tyrosine kinase / Cytoplasmic protein tyrosine kinase	EC:2.7.10.2	GO:0004672 GO:0004713 GO:0005515 GO:0005524 GO:0006468	TraesCS2A03G0346300		KOG1187	PTHR27001 PTHR27001:SF198	PF00069 PF08263 PF13855						TraesCS2A03G0346300.1	TraesCS2A02G166900	TraesCS2A02G166900.1
QZnFe.icg-2A	Chr2A	TraesCS2A03G0346500	AT1G73350				TraesCS2A03G0346500			PTHR37202 PTHR37202:SF1							TraesCS2A03G0346500.1	TraesCS2A02G167000	TraesCS2A02G167000.1
QZnFe.icg-2A	Chr2A	TraesCS2A03G0346700		(1 of 2) PTHR10788//PTHR10788:SF39 - TREHALOSE-6-PHOSPHATE SYNTHASE // SUBFAMILY NOT NAMED	EC:3.1.3.12	GO:0003824 GO:0005992 GO:0008152	TraesCS2A03G0346700			PTHR10788 PTHR10788:SF39	PF02358				100.0	100.0	TraesCS2A03G0346700.1	TraesCS2A02G167100	TraesCS2A02G167100.1
QZnFe.icg-2A	Chr2A	TraesCS2A03G0347100		(1 of 12) PTHR32099//PTHR32099:SF2 - CYSTEINE-RICH REPEAT SECRETORY PROTEIN // SUBFAMILY NOT NAMED			TraesCS2A03G0347100			PTHR32099 PTHR32099:SF2	PF01657				96.6	100.0	TraesCS2A03G0347100.1	TraesCS2A02G167200	TraesCS2A02G167200.1
QZnFe.icg-2A	Chr2A	TraesCS2A03G0347500		(1 of 6) PTHR14155//PTHR14155:SF109 - RING FINGER DOMAIN-CONTAINING // SUBFAMILY NOT NAMED		GO:0005515 GO:0008270	TraesCS2A03G0347500			PTHR14155 PTHR14155:SF109	PF13639						TraesCS2A03G0347500.1	TraesCS2A02G167300	TraesCS2A02G167300.1
QZnFe.icg-2A	Chr2A	TraesCS2A03G0347800	AT4G33160	(1 of 25) IPR001810//IPR011043//IPR015916 - F-box domain // Galactose oxidase/kelch, beta-propeller // Galactose oxidase, beta-propeller		GO:0005515	TraesCS2A03G0347800			PTHR32133 PTHR32133:SF90	PF00646			F-box family protein			TraesCS2A03G0347800.1	TraesCS2A02G167400	TraesCS2A02G167400.1
QZnFe.icg-2A	Chr2A	TraesCS2A03G0347900	AT1G72330	(1 of 6) PTHR11751//PTHR11751:SF393 - SUBGROUP I AMINOTRANSFERASE RELATED // SUBFAMILY NOT NAMED	EC:2.6.1.2	GO:0003824 GO:0009058 GO:0030170	TraesCS2A03G0347900	K00814		PTHR11751 PTHR11751:SF393	PF00155		Cre06.g284700	alanine aminotransferase 2			TraesCS2A03G0347900.1	TraesCS2A02G167500	TraesCS2A02G167500.1
QZnFe.icg-2A	Chr2A	TraesCS2A03G0348000		(1 of 18) PTHR21495//PTHR21495:SF64 - NUCLEOPORIN-RELATED // SUBFAMILY NOT NAMED			TraesCS2A03G0348000			PTHR21495 PTHR21495:SF64	PF03018						TraesCS2A03G0348000.1	TraesCS2A02G167600	TraesCS2A02G167600.1
QZnFe.icg-2A	Chr2A	TraesCS2A03G0348500		(1 of 26) PTHR32099//PTHR32099:SF5 - CYSTEINE-RICH REPEAT SECRETORY PROTEIN // SUBFAMILY NOT NAMED			TraesCS2A03G0348500			PTHR32099 PTHR32099:SF5	PF01657						TraesCS2A03G0348500.1	TraesCS2A02G167700	TraesCS2A02G167700.1
QZnFe.icg-2A	Chr2A	TraesCS2A03G0348600		(1 of 7) PTHR21495//PTHR21495:SF61 - NUCLEOPORIN-RELATED // SUBFAMILY NOT NAMED			TraesCS2A03G0348600			PTHR21495 PTHR21495:SF61	PF03018						TraesCS2A03G0348600.1	TraesCS2A02G167800	TraesCS2A02G167800.1
QZnFe.icg-2A	Chr2A	TraesCS2A03G0348800		(1 of 7) PTHR21495//PTHR21495:SF61 - NUCLEOPORIN-RELATED // SUBFAMILY NOT NAMED			TraesCS2A03G0348800			PTHR21495 PTHR21495:SF61	PF03018						TraesCS2A03G0348800.1	TraesCS2A02G167900	TraesCS2A02G167900.1
QZnFe.icg-2A	Chr2A	TraesCS2A03G0349000					TraesCS2A03G0349000			PTHR33087 PTHR33087:SF2							TraesCS2A03G0349000.1	TraesCS2A02G168000	TraesCS2A02G168000.1
QZnFe.icg-2A	Chr2A	TraesCS2A03G0349100		(1 of 3) PTHR15629//PTHR15629:SF12 - SH3YL1 PROTEIN // SUBFAMILY NOT NAMED		GO:0046872	TraesCS2A03G0349100		KOG1843	PTHR15629 PTHR15629:SF12	PF01363 PF04366						TraesCS2A03G0349100.1	TraesCS2A02G168100	TraesCS2A02G168100.1
QZnFe.icg-2A	Chr2A	TraesCS2A03G0349200	AT3G43190	(1 of 6) PTHR12526//PTHR12526:SF398 - GLYCOSYLTRANSFERASE // SUBFAMILY NOT NAMED	EC:2.4.1.13	GO:0005985 GO:0016157	TraesCS2A03G0349200	K00695	KOG0853	PTHR12526 PTHR12526:SF398	PF00534 PF00862			sucrose synthase 4			TraesCS2A03G0349200.1	TraesCS2A02G168200	TraesCS2A02G168200.1
QZnFe.icg-2A	Chr2A	TraesCS2A03G0349300	AT1G72370	(1 of 6) K02998 - small subunit ribosomal protein SAe (RP-SAe, RPSA)		GO:0003735 GO:0005622 GO:0005840 GO:0006412 GO:0015935	TraesCS2A03G0349300	K02998	KOG0830	PTHR11489	PF00318 PF16122		Cre10.g432800	40s ribosomal protein SA			TraesCS2A03G0349300.1	TraesCS2A02G168300	TraesCS2A02G168300.1
QZnFe.icg-2A	Chr2A	TraesCS2A03G0349500	AT3G14130	(1 of 6) PTHR10578//PTHR10578:SF67 - S -2-HYDROXY-ACID OXIDASE-RELATED // PEROXISOMAL (S)-2-HYDROXY-ACID OXIDASE GLO3-RELATED	EC:1.1.3.15	GO:0003824 GO:0010181 GO:0016491 GO:0055114	TraesCS2A03G0349500	K11517		PTHR10578 PTHR10578:SF67	PF01070		Cre03.g171300	Aldolase-type TIM barrel family protein			TraesCS2A03G0349500.1	TraesCS2A02G168400	TraesCS2A02G168400.1
QZnFe.icg-2A	Chr2A	TraesCS2A03G0349600	AT1G74960	(1 of 6) 2.3.1.179 - Beta-ketoacyl-[acyl-carrier-protein] synthase II / KASII	EC:2.3.1.179	GO:0003824 GO:0006633 GO:0008152 GO:0016747	TraesCS2A03G0349600	K09458		PTHR11712 PTHR11712:SF287	PF00109 PF02801		Cre07.g335300	fatty acid biosynthesis 1			TraesCS2A03G0349600.1	TraesCS2A02G168500	TraesCS2A02G168500.2
QZnFe.icg-2A	Chr2A	TraesCS2A03G0350000	AT3G14172	(1 of 3) PTHR31008:SF3 - COP1-INTERACTING PROTEIN-RELATED PROTEIN-RELATED			TraesCS2A03G0350000			PTHR31008 PTHR31008:SF3				(1 of 3) PTHR31008:SF3 - COP1-INTERACTING PROTEIN-RELATED PROTEIN-RELATED			TraesCS2A03G0350000.1	TraesCS2A02G168600	TraesCS2A02G168600.1
QZnFe.icg-2A	Chr2A	TraesCS2A03G0350300		(1 of 6) PTHR22763//PTHR22763:SF11 - RING ZINC FINGER PROTEIN // SUBFAMILY NOT NAMED		GO:0005515 GO:0008270	TraesCS2A03G0350300		KOG0320	PTHR22763 PTHR22763:SF11	PF13639						TraesCS2A03G0350300.1	TraesCS2A02G168700	TraesCS2A02G168700.1
QZnFe.icg-2A	Chr2A	TraesCS2A03G0350500		(1 of 1) IPR001222//IPR001529 - Zinc finger, TFIIS-type // DNA-directed RNA polymerase, M/15kDa subunit	EC:2.7.7.6	GO:0003676 GO:0003677 GO:0003899 GO:0006351 GO:0008270	TraesCS2A03G0350500	K03017	KOG2691	PTHR11239 PTHR11239:SF16	PF01096 PF02150		Cre12.g505750		100.0	100.0	TraesCS2A03G0350500.1	TraesCS2A02G168800	TraesCS2A02G168800.1
QZnFe.icg-2A	Chr2A	TraesCS2A03G0351000	AT2G27880	(1 of 3) PTHR22891//PTHR22891:SF36 - EUKARYOTIC TRANSLATION INITIATION FACTOR 2C // SUBFAMILY NOT NAMED		GO:0003676 GO:0005515	TraesCS2A03G0351000	K11593		PTHR22891 PTHR22891:SF36	PF02170 PF02171 PF08699 PF16486 PF16487 PF16488		Cre16.g689647	Argonaute family protein			TraesCS2A03G0351000.1	TraesCS2A02G168900	TraesCS2A02G168900.2
QZnFe.icg-2A	Chr2A	TraesCS2A03G0352100	AT5G11470	(1 of 3) PTHR12505:SF19 - BROMO-ADJACENT HOMOLOGY (BAH) DOMAIN-CONTAINING PROTEIN-RELATED		GO:0000166 GO:0003682	TraesCS2A03G0352100			PTHR12505 PTHR12505:SF19	PF01426			bromo-adjacent homology (BAH) domain-containing protein			TraesCS2A03G0352100.1	TraesCS2A02G169000	TraesCS2A02G169000.1
QZnFe.icg-2A	Chr2A	TraesCS2A03G0352500		(1 of 9) K13201 - nucleolysin TIA-1/TIAR (TIA1, TIAL1)		GO:0000166 GO:0003676	TraesCS2A03G0352500	K13201	KOG0148	PTHR24012 PTHR24012:SF379	PF00076						TraesCS2A03G0352500.1	TraesCS2A02G169100	TraesCS2A02G169100.1
QZnFe.icg-2A	Chr2A	TraesCS2A03G0352700		(1 of 29) 1.17.4.1 - Ribonucleoside-diphosphate reductase / Ribonucleotide reductase	EC:1.17.4.1		TraesCS2A03G0352700			PTHR11573 PTHR11573:SF16							TraesCS2A03G0352700.1	TraesCS2A02G169200	TraesCS2A02G169200.1
QZnFe.icg-2A	Chr2A	TraesCS2A03G0353000	AT1G19180	(1 of 32) K13464 - jasmonate ZIM domain-containing protein (JAZ)			TraesCS2A03G0353000	K13464		PTHR33077 PTHR33077:SF9	PF06200 PF09425			jasmonate-zim-domain protein 1			TraesCS2A03G0353000.1	TraesCS2A02G169300	TraesCS2A02G169300.1
QZnFe.icg-2A	Chr2A	TraesCS2A03G0353400	AT1G08530				TraesCS2A03G0353400			PTHR33825 PTHR33825:SF5			Cre02.g108200				TraesCS2A03G0353400.2	TraesCS2A02G169400	TraesCS2A02G169400.2
QZnFe.icg-2A	Chr2A	TraesCS2A03G0353500		(1 of 600) PF01535//PF13041 - PPR repeat (PPR) // PPR repeat family (PPR_2)			TraesCS2A03G0353500			PTHR24015 PTHR24015:SF280	PF01535 PF13041						TraesCS2A03G0353500.1	TraesCS2A02G169500	TraesCS2A02G169500.1
QZnFe.icg-2A	Chr2A	TraesCS2A03G0353600		(1 of 825) IPR002885//IPR011990 - Pentatricopeptide repeat // Tetratricopeptide-like helical domain		GO:0005515	TraesCS2A03G0353600			PTHR24015	PF13041						TraesCS2A03G0353600.1	TraesCS2A02G169511	TraesCS2A02G169511.1
QZnFe.icg-2A	Chr2A	TraesCS2A03G0353700		(1 of 10) PTHR10783//PTHR10783:SF26 - XENOTROPIC AND POLYTROPIC RETROVIRUS RECEPTOR 1-RELATED // SPX DOMAIN-CONTAINING PROTEIN 3		GO:0016036	TraesCS2A03G0353700		KOG1161	PTHR10783 PTHR10783:SF26	PF03105		Cre07.g325950				TraesCS2A03G0353700.1	TraesCS2A02G169600	TraesCS2A02G169600.1
QZnFe.icg-2A	Chr2A	TraesCS2A03G0354000		(1 of 3) PTHR21229//PTHR21229:SF20 - LUNG SEVEN TRANSMEMBRANE RECEPTOR // SUBFAMILY NOT NAMED		GO:0016021	TraesCS2A03G0354000		KOG2568	PTHR21229 PTHR21229:SF20	PF06814						TraesCS2A03G0354000.1	TraesCS2A02G169700	TraesCS2A02G169700.1
QZnFe.icg-2A	Chr2A	TraesCS2A03G0354100	AT1G30230	(1 of 3) PTHR11595//PTHR11595:SF27 - ELONGATION FACTOR 1-BETA // SUBFAMILY NOT NAMED		GO:0003746 GO:0005853 GO:0006414	TraesCS2A03G0354100		KOG1668	PTHR11595 PTHR11595:SF27	PF00736			Glutathione S-transferase, C-terminal-like;Translation elongation factor EF1B/ribosomal protein S6			TraesCS2A03G0354100.1	TraesCS2A02G169800	TraesCS2A02G169800.2
QZnFe.icg-2A	Chr2A	TraesCS2A03G0354200	AT1G17400				TraesCS2A03G0354200			PTHR34045 PTHR34045:SF4							TraesCS2A03G0354200.1	TraesCS2A02G169900	TraesCS2A02G169900.1
QZnFe.icg-2A	Chr2A	TraesCS2A03G0354300	AT1G19110	(1 of 6) PTHR10338//PTHR10338:SF125 - VON WILLEBRAND FACTOR, TYPE A DOMAIN CONTAINING // SUBFAMILY NOT NAMED			TraesCS2A03G0354300			PTHR10338 PTHR10338:SF125	PF13768		Cre08.g364300	inter-alpha-trypsin inhibitor heavy chain-related			TraesCS2A03G0354300.1	TraesCS2A02G170000	TraesCS2A02G170000.1
QZnFe.icg-2A	Chr2A	TraesCS2A03G0354400		(1 of 5) K02730 - 20S proteasome subunit alpha 1 (PSMA6)	EC:3.4.25.1	GO:0004175 GO:0004298 GO:0005839 GO:0006511 GO:0019773 GO:0051603	TraesCS2A03G0354400	K02730	KOG0182	PTHR11599 PTHR11599:SF54	PF00227 PF10584				100.0	100.0	TraesCS2A03G0354400.1	TraesCS2A02G170100	TraesCS2A02G170100.1
QZnFe.icg-2A	Chr2A	TraesCS2A03G0354500		(1 of 6) PTHR10426//PTHR10426:SF35 - STRICTOSIDINE SYNTHASE-RELATED // SUBFAMILY NOT NAMED	EC:4.3.3.2	GO:0009058 GO:0016844	TraesCS2A03G0354500		KOG1520	PTHR10426 PTHR10426:SF35	PF03088		Cre12.g549050				TraesCS2A03G0354500.1	TraesCS2A02G170200	TraesCS2A02G170200.2
QZnFe.icg-2A	Chr2A	TraesCS2A03G0354700		(1 of 6) PTHR10426//PTHR10426:SF35 - STRICTOSIDINE SYNTHASE-RELATED // SUBFAMILY NOT NAMED	EC:4.3.3.2	GO:0009058 GO:0016844	TraesCS2A03G0354700		KOG1520	PTHR10426 PTHR10426:SF35	PF03088		Cre12.g549050				TraesCS2A03G0354700.1	TraesCS2A02G170300	TraesCS2A02G170300.1
QZnFe.icg-2A	Chr2A	TraesCS2A03G0354800	AT1G72510	(1 of 45) PF07911 - Protein of unknown function (DUF1677) (DUF1677)			TraesCS2A03G0354800			PTHR33108 PTHR33108:SF1	PF07911			Protein of unknown function (DUF1677)			TraesCS2A03G0354800.1	TraesCS2A02G170400	TraesCS2A02G170400.1
QZnFe.icg-2A	Chr2A	TraesCS2A03G0355100		(1 of 2) IPR000504//IPR001878//IPR012677//IPR017334 - RNA recognition motif domain // Zinc finger, CCHC-type // Nucleotide-binding alpha-beta plait domain // Eukaryotic translation initiation factor 3 subunit G		GO:0000166 GO:0003676 GO:0003743 GO:0005737 GO:0005852 GO:0008270	TraesCS2A03G0355100			PTHR10352 PTHR10352:SF1	PF00076						TraesCS2A03G0355100.1	TraesCS2A02G170500	TraesCS2A02G170500.1
QZnFe.icg-2A	Chr2A	TraesCS2A03G0355400			EC:2.7.11.1	GO:0004672 GO:0004713 GO:0005524 GO:0006468	TraesCS2A03G0355400		KOG1187	PTHR27001 PTHR27001:SF185	PF07714		Cre12.g517600				TraesCS2A03G0355400.1	TraesCS2A02G170600	TraesCS2A02G170600.1
QZnFe.icg-2A	Chr2A	TraesCS2A03G0355500	AT1G72560	(1 of 4) IPR011989//IPR013598//IPR016024 - Armadillo-like helical // Exportin-1/Importin-beta-like // Armadillo-type fold		GO:0005488	TraesCS2A03G0355500			PTHR15952	PF08389		Cre12.g496200	ARM repeat superfamily protein			TraesCS2A03G0355500.1	TraesCS2A02G170700	TraesCS2A02G170700.1
QZnFe.icg-2A	Chr2A	TraesCS2A03G0355700	AT1G70600	(1 of 3) K02900 - large subunit ribosomal protein L27Ae (RP-L27Ae, RPL27A)			TraesCS2A03G0355700	K02900	KOG1742	PTHR11721 PTHR11721:SF5	PF00828		Cre02.g115200	Ribosomal protein L18e/L15 superfamily protein			TraesCS2A03G0355700.1	TraesCS2A02G170800	TraesCS2A02G170800.1
QZnFe.icg-2A	Chr2A	TraesCS2A03G0355800		(1 of 3) PTHR21262//PTHR21262:SF15 - GUANOSINE-3',5'-BIS DIPHOSPHATE 3'-PYROPHOSPHOHYDROLASE // SUBFAMILY NOT NAMED	EC:2.7.6.5	GO:0015969	TraesCS2A03G0355800		KOG1157	PTHR21262 PTHR21262:SF15	PF01966 PF04607		Cre03.g159800				TraesCS2A03G0355800.1	TraesCS2A02G170900	TraesCS2A02G170900.2
QZnFe.icg-2A	Chr2A	TraesCS2A03G0356100	AT5G21950	(1 of 2) 3.1.1.23//3.1.1.3 - Acylglycerol lipase / Monoacylglycerol lipase // Triacylglycerol lipase / Triglyceride lipase	EC:3.1.1.3		TraesCS2A03G0356100		KOG1454	PTHR10992 PTHR10992:SF799	PF12697			alpha/beta-Hydrolases superfamily protein			TraesCS2A03G0356100.1	TraesCS2A02G171000	TraesCS2A02G171000.1
QZnFe.icg-2A	Chr2A	TraesCS2A03G0356200	AT4G01590	(1 of 3) K03024 - DNA-directed RNA polymerase III subunit RPC7 (RPC7, POLR3G)		GO:0006359	TraesCS2A03G0356200	K03024			PF11705			(1 of 2) PF11705 - DNA-directed RNA polymerase III subunit Rpc31 (RNA_pol_3_Rpc31)			TraesCS2A03G0356200.1	TraesCS2A02G171100	TraesCS2A02G171100.1
QZnFe.icg-2A	Chr2A	TraesCS2A03G0356400		(1 of 48) PF12442 - Protein of unknown function (DUF3681) (DUF3681)			TraesCS2A03G0356400			PTHR33530 PTHR33530:SF4	PF12442						TraesCS2A03G0356400.1	TraesCS2A02G171300	TraesCS2A02G171300.1
QZnFe.icg-2A	Chr2A	TraesCS2A03G0356500					TraesCS2A03G0356500										TraesCS2A03G0356500.1	TraesCS2A02G171400	TraesCS2A02G171400.1
QZnFe.icg-2A	Chr2A	TraesCS2A03G0356700	AT4G34360	(1 of 3) PTHR12176//PTHR12176:SF16 - UNCHARACTERIZED // PROTEIN C17E4.11	EC:3.4.24.71		TraesCS2A03G0356700		KOG1271	PTHR12176 PTHR12176:SF16	PF13847			S-adenosyl-L-methionine-dependent methyltransferases superfamily protein			TraesCS2A03G0356700.1	TraesCS2A02G171500	TraesCS2A02G171500.1
QZnFe.icg-2A	Chr2A	TraesCS2A03G0357100	AT2G31670	(1 of 17) PF07876 - Stress responsive A/B Barrel Domain (Dabb)			TraesCS2A03G0357100			PTHR33178 PTHR33178:SF3	PF07876			Stress responsive alpha-beta barrel domain protein			TraesCS2A03G0357100.1	TraesCS2A02G171600	TraesCS2A02G171600.1
QZnFe.icg-2A	Chr2A	TraesCS2A03G0357200	AT2G26350	(1 of 2) K13346 - peroxin-10 (PEX10)		GO:0005515 GO:0005779 GO:0007031 GO:0008270 GO:0016558	TraesCS2A03G0357200	K13346	KOG0317	PTHR23350	PF04757 PF13920		Cre07.g337050	peroxin 10			TraesCS2A03G0357200.1	TraesCS2A02G171700	TraesCS2A02G171700.1
QZnFe.icg-2A	Chr2A	TraesCS2A03G0357400	AT3G11500	(1 of 2) K11099 - small nuclear ribonucleoprotein G (SNRPG, SMG)			TraesCS2A03G0357400	K11099	KOG1780	PTHR10553 PTHR10553:SF9	PF01423		Cre13.g566050	Small nuclear ribonucleoprotein family protein			TraesCS2A03G0357400.1	TraesCS2A02G171800	TraesCS2A02G171800.1
QZnFe.icg-2A	Chr2A	TraesCS2A03G0357500	AT4G17380	(1 of 2) K08740 - DNA mismatch repair protein MSH4 (MSH4)		GO:0005524 GO:0006298 GO:0030983	TraesCS2A03G0357500	K08740		PTHR11361 PTHR11361:SF21	PF00488 PF05190 PF05192		Cre16.g692550	MUTS-like protein 4			TraesCS2A03G0357500.1	TraesCS2A02G171900	TraesCS2A02G171900.1
QZnFe.icg-2A	Chr2A	TraesCS2A03G0357600	AT5G35530	(1 of 6) K02985 - small subunit ribosomal protein S3e (RP-S3e, RPS3)		GO:0003723 GO:0003735 GO:0005840 GO:0006412 GO:0015935	TraesCS2A03G0357600	K02985	KOG3181	PTHR11760 PTHR11760:SF20	PF00189 PF07650		Cre02.g102250	Ribosomal protein S3 family protein			TraesCS2A03G0357600.1	TraesCS2A02G172000	TraesCS2A02G172000.1
QZnFe.icg-2A	Chr2A	TraesCS2A03G0357800	AT5G26210	(1 of 3) PTHR12321//PTHR12321:SF54 - CPG BINDING PROTEIN // SUBFAMILY NOT NAMED		GO:0005515 GO:0006355 GO:0008270 GO:0042393	TraesCS2A03G0357800		KOG1632	PTHR12321 PTHR12321:SF54	PF00628 PF12165		Cre10.g441050	alfin-like 4			TraesCS2A03G0357800.1	TraesCS2A02G172100	TraesCS2A02G172100.2
QZnFe.icg-2A	Chr2A	TraesCS2A03G0357900		(1 of 637) PF12937 - F-box-like (F-box-like)		GO:0005515	TraesCS2A03G0357900			PTHR32212 PTHR32212:SF66	PF12937						TraesCS2A03G0357900.1	TraesCS2A02G172200	TraesCS2A02G172200.1
QZnFe.icg-2A	Chr2A	TraesCS2A03G0358000		(1 of 5594) IPR027417 - P-loop containing nucleoside triphosphate hydrolase			TraesCS2A03G0358000										TraesCS2A03G0358000.1	TraesCS2A02G172300	TraesCS2A02G172300.1
QZnFe.icg-2A	Chr2A	TraesCS2A03G0358100	AT5G20520	(1 of 5) K06889 - uncharacterized protein (K06889)			TraesCS2A03G0358100	K06889	KOG4391	PTHR12277	PF12695		Cre03.g160100	alpha/beta-Hydrolases superfamily protein			TraesCS2A03G0358100.1	TraesCS2A02G172400	TraesCS2A02G172400.3
QZnFe.icg-2A	Chr2A	TraesCS2A03G0358600	AT1G54160	(1 of 2) PTHR12632//PTHR12632:SF11 - TRANSCRIPTION FACTOR NF-Y ALPHA-RELATED // SUBFAMILY NOT NAMED		GO:0003700 GO:0006355	TraesCS2A03G0358600	K08064	KOG1561	PTHR12632 PTHR12632:SF11	PF02045			nuclear factor Y, subunit A5			TraesCS2A03G0358600.1	TraesCS2A02G172500	TraesCS2A02G172500.1
QZnFe.icg-2A	Chr2A	TraesCS2A03G0358800	AT2G04039	(1 of 3) PF11210 - Protein of unknown function (DUF2996) (DUF2996)			TraesCS2A03G0358800			PTHR36341 PTHR36341:SF2	PF11210			(1 of 1) PF11210 - Protein of unknown function (DUF2996)			TraesCS2A03G0358800.1	TraesCS2A02G172600	TraesCS2A02G172600.1
QZnFe.icg-2A	Chr2A	TraesCS2A03G0359300	AT3G50690	(1 of 6) K18647 - acidic leucine-rich nuclear phosphoprotein 32 family member B (ANP32B)		GO:0005515	TraesCS2A03G0359300	K18647		PTHR11375	PF14580		Cre08.g363700	Leucine-rich repeat (LRR) family protein			TraesCS2A03G0359300.1	TraesCS2A02G172700	TraesCS2A02G172700.1
QZnFe.icg-2A	Chr2A	TraesCS2A03G0359700					TraesCS2A03G0359700										TraesCS2A03G0359700.1	TraesCS2A02G172800	TraesCS2A02G172800.1
QZnFe.icg-2A	Chr2A	TraesCS2A03G0360100					TraesCS2A03G0360100										TraesCS2A03G0360100.1	TraesCS2A02G172900	TraesCS2A02G172900.1
QZnFe.icg-2A	Chr2A	TraesCS2A03G0360500		(1 of 119) IPR026961//IPR027001 - PGG domain // Caskin/Ankyrin repeat-containing protein			TraesCS2A03G0360500			PTHR24177 PTHR24177:SF24	PF13962						TraesCS2A03G0360500.1	TraesCS2A02G173000	TraesCS2A02G173000.1
QZnFe.icg-2A	Chr2A	TraesCS2A03G0360600	AT5G65650	(1 of 6) PF06708 - Protein of unknown function (DUF1195) (DUF1195)			TraesCS2A03G0360600			PTHR34358 PTHR34358:SF3	PF06708			Protein of unknown function (DUF1195)			TraesCS2A03G0360600.1	TraesCS2A02G173100	TraesCS2A02G173100.1
QZnFe.icg-2A	Chr2A	TraesCS2A03G0360700	AT5G55590	(1 of 3) PTHR31321//PTHR31321:SF31 - FAMILY NOT NAMED // PECTINESTERASE QRT1	EC:3.1.1.11	GO:0005618 GO:0030599 GO:0042545	TraesCS2A03G0360700	K01051		PTHR31321 PTHR31321:SF31	PF01095			Pectin lyase-like superfamily protein			TraesCS2A03G0360700.1	TraesCS2A02G173200	TraesCS2A02G173200.1
QZnFe.icg-2A	Chr2A	TraesCS2A03G0361100	AT5G55600	(1 of 8) IPR001025//IPR008395//IPR014002 - Bromo adjacent homology (BAH) domain // Agenet-like domain // Agenet domain, plant type		GO:0003682	TraesCS2A03G0361100			PTHR31917 PTHR31917:SF3	PF05641			agenet domain-containing protein / bromo-adjacent homology (BAH) domain-containing protein			TraesCS2A03G0361100.1	TraesCS2A02G173300	TraesCS2A02G173300.1
QZnFe.icg-2A	Chr2A	TraesCS2A03G0361400		(1 of 3) PTHR23024//PTHR23024:SF155 - MEMBER OF 'GDXG' FAMILY OF LIPOLYTIC ENZYMES // SUBFAMILY NOT NAMED	EC:3.1.1.1		TraesCS2A03G0361400		KOG1515	PTHR23024 PTHR23024:SF155	PF12695						TraesCS2A03G0361400.1	TraesCS2A02G173400	TraesCS2A02G173400.1
QZnFe.icg-2A	Chr2A	TraesCS2A03G0361500	AT4G14540	(1 of 8) PTHR11064//PTHR11064:SF45 - CCAAT-BINDING TRANSCRIPTION FACTOR-RELATED // SUBFAMILY NOT NAMED		GO:0046982	TraesCS2A03G0361500		KOG0869	PTHR11064 PTHR11064:SF45	PF00808			nuclear factor Y, subunit B3			TraesCS2A03G0361500.1	TraesCS2A02G173500	TraesCS2A02G173500.1
QZnFe.icg-2A	Chr2A	TraesCS2A03G0361600	AT5G08110	(1 of 5) K06877 - DEAD/DEAH box helicase domain-containing protein (K06877)	EC:3.6.4.12	GO:0003676 GO:0005524	TraesCS2A03G0361600	K06877		PTHR24031 PTHR24031:SF252	PF00270 PF00271 PF09369		Cre03.g187700	nucleic acid binding;ATP-dependent helicases;ATP binding;helicases;ATP-dependent helicases			TraesCS2A03G0361600.1	TraesCS2A02G173600	TraesCS2A02G173600.1
QZnFe.icg-2A	Chr2A	TraesCS2A03G0361800					TraesCS2A03G0361800			PTHR33333							TraesCS2A03G0361800.1	TraesCS2A02G173700	TraesCS2A02G173700.1
QZnFe.icg-2A	Chr2A	TraesCS2A03G0362000		(1 of 40) IPR029017 - Enolase N-terminal domain-like			TraesCS2A03G0362000			PTHR33333 PTHR33333:SF1							TraesCS2A03G0362000.1	TraesCS2A02G173800	TraesCS2A02G173800.1
QZnFe.icg-2A	Chr2A	TraesCS2A03G0362600					TraesCS2A03G0362600			PTHR33333 PTHR33333:SF1							TraesCS2A03G0362600.1	TraesCS2A02G174000	TraesCS2A02G174000.1
QZnFe.icg-2A	Chr2A	TraesCS2A03G0362700		(1 of 15) 1.1.1.219 - Dihydrokaempferol 4-reductase / NADPH-dihydromyricetin reductase	EC:1.1.1.219	GO:0003824 GO:0050662	TraesCS2A03G0362700		KOG1502	PTHR10366 PTHR10366:SF363	PF01370	Ribosomal frameshift occurs at positions 136815150-136815152.					TraesCS2A03G0362700.1	TraesCS2A02G174100	TraesCS2A02G174100.1
QZnFe.icg-2A	Chr2A	TraesCS2A03G0362800		(1 of 6) PTHR23077:SF9 - PEROXISOME ASSEMBLY FACTOR 2		GO:0005524	TraesCS2A03G0362800			PTHR23077 PTHR23077:SF9	PF00004						TraesCS2A03G0362800.1	TraesCS2A02G174200	TraesCS2A02G174200.1
QZnFe.icg-2A	Chr2A	TraesCS2A03G0362900		(1 of 1) IPR002100//IPR002487//IPR012340//IPR023319 - Transcription factor, MADS-box // Transcription factor, K-box // Nucleic acid-binding, OB-fold // Tex-like protein, HTH domain		GO:0003677 GO:0003700 GO:0005634 GO:0006355 GO:0046983	TraesCS2A03G0362900		KOG0014	PTHR11945 PTHR11945:SF155	PF00319 PF01486						TraesCS2A03G0362900.3	TraesCS2A02G174300	TraesCS2A02G174300.3
QZnFe.icg-2A	Chr2A	TraesCS2A03G0363200	AT5G15650	(1 of 12) K13379 - reversibly glycosylated polypeptide / UDP-arabinopyranose mutase (RGP, UTM)	EC:5.4.99.30	GO:0016866 GO:0030244	TraesCS2A03G0363200	K13379		PTHR31682 PTHR31682:SF3	PF03214		Cre13.g565800	reversibly glycosylated polypeptide 2	100.0	100.0	TraesCS2A03G0363200.1	TraesCS2A02G174400	TraesCS2A02G174400.1
QZnFe.icg-2A	Chr2A	TraesCS2A03G0363300	AT1G13680	(1 of 9) PTHR13593:SF46 - F21F23.12 PROTEIN		GO:0006629 GO:0008081	TraesCS2A03G0363300			PTHR13593 PTHR13593:SF46				PLC-like phosphodiesterases superfamily protein			TraesCS2A03G0363300.1	TraesCS2A02G174500	TraesCS2A02G174500.1
QZnFe.icg-2A	Chr2A	TraesCS2A03G0363400	AT3G29970	(1 of 3) PTHR33417:SF1 - B12D PROTEIN			TraesCS2A03G0363400			PTHR33417 PTHR33417:SF1	PF06522			B12D protein			TraesCS2A03G0363400.1	TraesCS2A02G174600	TraesCS2A02G174600.1
QZnFe.icg-2A	Chr2A	TraesCS2A03G0363500	AT2G37410	(1 of 5) K17795 - mitochondrial import inner membrane translocase subunit TIM17 (TIM17)		GO:0005744 GO:0006886 GO:0015450	TraesCS2A03G0363500	K17795	KOG1652	PTHR10485 PTHR10485:SF0	PF02466		Cre10.g452650	translocase inner membrane subunit 17-2			TraesCS2A03G0363500.1	TraesCS2A02G174700	TraesCS2A02G174700.1
QZnFe.icg-2A	Chr2A	TraesCS2A03G0363600	AT2G37410	(1 of 16) PTHR10485:SF0 - AT05822P-RELATED		GO:0005744 GO:0006886 GO:0015450	TraesCS2A03G0363600		KOG1652	PTHR10485 PTHR10485:SF0	PF02466		Cre10.g452650	translocase inner membrane subunit 17-2			TraesCS2A03G0363600.1	TraesCS2A02G174800	TraesCS2A02G174800.1
QZnFe.icg-2A	Chr2A	TraesCS2A03G0363800		(1 of 16) PTHR10485//PTHR10485:SF0 - MITOCHONDRIAL IMPORT INNER MEMBRANE TRANSLOCASE SUBUNIT TIM-17 // AT05822P-RELATED		GO:0005744 GO:0006886 GO:0015450	TraesCS2A03G0363800		KOG1652	PTHR10485 PTHR10485:SF0	PF02466		Cre10.g452650				TraesCS2A03G0363800.1	TraesCS2A02G174900	TraesCS2A02G174900.1
QZnFe.icg-2A	Chr2A	TraesCS2A03G0364600		(1 of 3) PTHR31673//PTHR31673:SF2 - FAMILY NOT NAMED // COBRA-LIKE PROTEIN 4		GO:0004553 GO:0010215 GO:0016049 GO:0030246 GO:0030247 GO:0031225	TraesCS2A03G0364600			PTHR31673 PTHR31673:SF2	PF04833						TraesCS2A03G0364600.1	TraesCS2A02G175000	TraesCS2A02G175000.1
QZnFe.icg-2A	Chr2A	TraesCS2A03G0364700		(1 of 11) IPR006918//IPR012291 - COBRA, plant // Cellulose-binding family II/chitobiase, carbohydrate-binding domain		GO:0004553 GO:0010215 GO:0016049 GO:0030247 GO:0031225	TraesCS2A03G0364700			PTHR31673 PTHR31673:SF7	PF04833						TraesCS2A03G0364700.1	TraesCS2A02G175100	TraesCS2A02G175100.1
QZnFe.icg-2A	Chr2A	TraesCS2A03G0364800	AT2G41500	(1 of 3) PTHR19846//PTHR19846:SF0 - WD40 REPEAT PROTEIN // U4/U6 SMALL NUCLEAR RIBONUCLEOPROTEIN PRP4		GO:0005515 GO:0008380	TraesCS2A03G0364800	K12662		PTHR19846 PTHR19846:SF0	PF00400 PF08799		Cre16.g662800	WD-40 repeat family protein / small nuclear ribonucleoprotein Prp4p-related			TraesCS2A03G0364800.1	TraesCS2A02G175200	TraesCS2A02G175200.1
QZnFe.icg-2A	Chr2A	TraesCS2A03G0365200					TraesCS2A03G0365200			PTHR33157 PTHR33157:SF3							TraesCS2A03G0365200.1	TraesCS2A02G175300	TraesCS2A02G175300.1
QZnFe.icg-2A	Chr2A	TraesCS2A03G0365400	AT1G13700	(1 of 3) PTHR11054//PTHR11054:SF5 - 6-PHOSPHOGLUCONOLACTONASE // SUBFAMILY NOT NAMED	EC:3.1.1.31	GO:0005975 GO:0006098 GO:0017057	TraesCS2A03G0365400	K01057	KOG3147	PTHR11054 PTHR11054:SF5	PF01182		Cre01.g034400	6-phosphogluconolactonase 1			TraesCS2A03G0365400.1	TraesCS2A02G175400	TraesCS2A02G175400.1
QZnFe.icg-2A	Chr2A	TraesCS2A03G0365600	AT5G60960	(1 of 600) PF01535//PF13041 - PPR repeat (PPR) // PPR repeat family (PPR_2)			TraesCS2A03G0365600			PTHR24015 PTHR24015:SF822	PF01535 PF13041			Pentatricopeptide repeat (PPR) superfamily protein			TraesCS2A03G0365600.1	TraesCS2A02G175500	TraesCS2A02G175500.1
QZnFe.icg-2A	Chr2A	TraesCS2A03G0365800		(1 of 2) PTHR11654//PTHR11654:SF122 - OLIGOPEPTIDE TRANSPORTER-RELATED // SUBFAMILY NOT NAMED		GO:0005215 GO:0006810 GO:0016020	TraesCS2A03G0365800	K14638	KOG1237	PTHR11654 PTHR11654:SF122	PF00854		Cre04.g224700				TraesCS2A03G0365800.1	TraesCS2A02G175600	TraesCS2A02G175600.1
QZnFe.icg-2A	Chr2A	TraesCS2A03G0366000	AT1G74110	(1 of 279) IPR001128//IPR002397//IPR002401//IPR002403 - Cytochrome P450 // Cytochrome P450, B-class // Cytochrome P450, E-class, group I // Cytochrome P450, E-class, group IV		GO:0004497 GO:0005506 GO:0016705 GO:0020037 GO:0055114	TraesCS2A03G0366000		KOG0156	PTHR24298 PTHR24298:SF50	PF00067		Cre03.g166900	cytochrome P450, family 78, subfamily A, polypeptide 10			TraesCS2A03G0366000.1	TraesCS2A02G175700	TraesCS2A02G175700.1
QZnFe.icg-2A	Chr2A	TraesCS2A03G0366700					TraesCS2A03G0366700										TraesCS2A03G0366700.1	TraesCS2A02G175800	TraesCS2A02G175800.1
QZnFe.icg-2A	Chr2A	TraesCS2A03G0366800	AT3G29770	(1 of 3) PTHR10992:SF872 - METHYLESTERASE 13, CHLOROPLASTIC-RELATED			TraesCS2A03G0366800		KOG1454	PTHR10992 PTHR10992:SF872	PF00561			methyl esterase 11			TraesCS2A03G0366800.1	TraesCS2A02G175900	TraesCS2A02G175900.1
QZnFe.icg-2A	Chr2A	TraesCS2A03G0367000		(1 of 66) PF14309 - Domain of unknown function (DUF4378) (DUF4378)			TraesCS2A03G0367000			PTHR31680 PTHR31680:SF5	PF14309						TraesCS2A03G0367000.1	TraesCS2A02G176000	TraesCS2A02G176000.1
QZnFe.icg-2A	Chr2A	TraesCS2A03G0367200		(1 of 6) PTHR10693//PTHR10693:SF26 - RAS GTPASE-ACTIVATING PROTEIN-BINDING PROTEIN // SUBFAMILY NOT NAMED		GO:0000166 GO:0003676 GO:0005622 GO:0006810	TraesCS2A03G0367200		KOG0116	PTHR10693 PTHR10693:SF26	PF00076 PF02136		Cre02.g092400				TraesCS2A03G0367200.1	TraesCS2A02G176100	TraesCS2A02G176100.1
QZnFe.icg-2A	Chr2A	TraesCS2A03G0367400	AT1G63110	(1 of 3) K05293 - phosphatidylinositol glycan, class U (PIGU)		GO:0006506 GO:0016021	TraesCS2A03G0367400	K05293	KOG2552	PTHR13121 PTHR13121:SF0	PF06728		Cre03.g150400	GPI transamidase subunit PIG-U			TraesCS2A03G0367400.1	TraesCS2A02G176200	TraesCS2A02G176200.1
QZnFe.icg-2A	Chr2A	TraesCS2A03G0367800	AT1G13740	(1 of 2) IPR010919//IPR012463//IPR031307 - SAND domain-like // Ethylene-responsive binding factor-associated repression // Ninja family		GO:0007165	TraesCS2A03G0367800			PTHR31413 PTHR31413:SF9	PF07897 PF16135 PF16136			ABI five binding protein 2			TraesCS2A03G0367800.1	TraesCS2A02G176300	TraesCS2A02G176300.1
QZnFe.icg-2A	Chr2A	TraesCS2A03G0367900		(1 of 3) PTHR23344//PTHR23344:SF22 - GLYCEROPHOSPHORYL DIESTER PHOSPHODIESTERASE // SUBFAMILY NOT NAMED	EC:3.1.4.46	GO:0006629 GO:0008081 GO:0008889	TraesCS2A03G0367900	K01126	KOG2258	PTHR23344 PTHR23344:SF22	PF03009		Cre17.g699850				TraesCS2A03G0367900.1	TraesCS2A02G176400	TraesCS2A02G176400.1
QZnFe.icg-2A	Chr2A	TraesCS2A03G0368000	AT3G02130	(1 of 4) PTHR27000//PTHR27000:SF205 - FAMILY NOT NAMED // LRR RECEPTOR-LIKE SERINE/THREONINE-PROTEIN KINASE RPK2	EC:2.7.11.1	GO:0004672 GO:0004713 GO:0005515 GO:0005524 GO:0006468	TraesCS2A03G0368000		KOG1187	PTHR27000 PTHR27000:SF205	PF00069 PF00560 PF08263 PF13855		Cre03.g144324	receptor-like protein kinase 2			TraesCS2A03G0368000.1	TraesCS2A02G176500	TraesCS2A02G176500.1
QZnFe.icg-2A	Chr2A	TraesCS2A03G0368100		(1 of 42) PF08224 - Domain of unknown function (DUF1719) (DUF1719)			TraesCS2A03G0368100			PTHR33377	PF08224						TraesCS2A03G0368100.1	TraesCS2A02G176600	TraesCS2A02G176600.1
QZnFe.icg-2A	Chr2A	TraesCS2A03G0368400	AT5G61030	(1 of 28) K12741 - heterogeneous nuclear ribonucleoprotein A1/A3 (HNRNPA1_3)		GO:0000166 GO:0003676	TraesCS2A03G0368400	K12741		PTHR24012	PF00076		Cre02.g084750	glycine-rich RNA-binding protein 3	100.0	100.0	TraesCS2A03G0368400.2	TraesCS2A02G176700	TraesCS2A02G176700.2
QZnFe.icg-2A	Chr2A	TraesCS2A03G0368500		(1 of 84) PF02469 - Fasciclin domain (Fasciclin)			TraesCS2A03G0368500			PTHR32382 PTHR32382:SF11	PF02469						TraesCS2A03G0368500.1	TraesCS2A02G176800	TraesCS2A02G176800.1
QZnFe.icg-2A	Chr2A	TraesCS2A03G0368600		(1 of 84) PF02469 - Fasciclin domain (Fasciclin)			TraesCS2A03G0368600			PTHR32382 PTHR32382:SF11	PF02469						TraesCS2A03G0368600.1	TraesCS2A02G176900	TraesCS2A02G176900.1
QZnFe.icg-2A	Chr2A	TraesCS2A03G0368700	AT1G69800	(1 of 3) PTHR13780:SF47 - SNF1-RELATED PROTEIN KINASE REGULATORY SUBUNIT GAMMA-1-LIKE			TraesCS2A03G0368700		KOG1764	PTHR13780 PTHR13780:SF47	PF00571		Cre12.g528000	Cystathionine beta-synthase (CBS) protein	100.0	100.0	TraesCS2A03G0368700.1	TraesCS2A02G177000	TraesCS2A02G177000.1
QZnFe.icg-2A	Chr2A	TraesCS2A03G0368800	AT5G61060	(1 of 6) K11407 - histone deacetylase 6 (HDAC6)	EC:3.5.1.98		TraesCS2A03G0368800	K11407	KOG1342	PTHR10625 PTHR10625:SF102	PF00850		Cre11.g467785	histone deacetylase 5	100.0	100.0	TraesCS2A03G0368800.1	TraesCS2A02G177100	TraesCS2A02G177100.1
QFe.icg-2B.1	Chr2B	TraesCS2B03G0226300	AT5G60390	(1 of 20) K03231 - elongation factor 1-alpha (EEF1A)	EC:3.6.5.3	GO:0003746 GO:0003924 GO:0005525 GO:0005737 GO:0006414	TraesCS2B03G0226300	K03231		PTHR23115 PTHR23115:SF157	PF00009 PF03143 PF03144		Cre06.g263450	GTP binding Elongation factor Tu family protein			TraesCS2B03G0226300.1	TraesCS2B02G097300	TraesCS2B02G097300.1
QFe.icg-2B.1	Chr2B	TraesCS2B03G0226600	AT3G27020	(1 of 113) PF03169 - OPT oligopeptide transporter protein (OPT)		GO:0055085	TraesCS2B03G0226600			PTHR31645	PF03169			YELLOW STRIPE like 6	100.0	100.0	TraesCS2B03G0226600.2	TraesCS2B02G097400	TraesCS2B02G097400.2
QFe.icg-2B.1	Chr2B	TraesCS2B03G0226700					TraesCS2B03G0226700										TraesCS2B03G0226700.1	TraesCS2B02G097500	TraesCS2B02G097500.1
QFe.icg-2B.1	Chr2B	TraesCS2B03G0226800	AT3G27020	(1 of 113) PF03169 - OPT oligopeptide transporter protein (OPT)		GO:0055085	TraesCS2B03G0226800			PTHR31645	PF03169			YELLOW STRIPE like 6			TraesCS2B03G0226800.1	TraesCS2B02G097600	TraesCS2B02G097600.1
QFe.icg-2B.1	Chr2B	TraesCS2B03G0226900					TraesCS2B03G0226900										TraesCS2B03G0226900.1	TraesCS2B02G097700	TraesCS2B02G097700.1
QFe.icg-2B.1	Chr2B	TraesCS2B03G0227100		(1 of 41) K08472 - mlo protein (MLO)		GO:0006952 GO:0016021	TraesCS2B03G0227100	K08472		PTHR31942 PTHR31942:SF31	PF03094		Cre01.g016200				TraesCS2B03G0227100.1	TraesCS2B02G097800	TraesCS2B02G097800.1
QFe.icg-2B.2	Chr2B	TraesCS2B03G1023300	AT1G04000				TraesCS2B03G1023300			PTHR34657 PTHR34657:SF1				(1 of 2) PTHR34657:SF2 - F21M11.6 PROTEIN-RELATED			TraesCS2B03G1023300.1	TraesCS2B02G401800
QFe.icg-2B.2	Chr2B	TraesCS2B03G1023400		(1 of 4) IPR001357//IPR001841//IPR013083 - BRCT domain // Zinc finger, RING-type // Zinc finger, RING/FYVE/PHD-type	EC:2.1.1.43	GO:0005515 GO:0008270	TraesCS2B03G1023400			PTHR13763	PF00533 PF13771				100.0	100.0	TraesCS2B03G1023400.1	TraesCS2B02G401900
QFe.icg-2B.2	Chr2B	TraesCS2B03G1023500	AT2G33385	(1 of 3) PTHR12058//PTHR12058:SF1 - ARP2/3 COMPLEX 34 KDA SUBUNIT // ACTIN-RELATED PROTEIN 2/3 COMPLEX SUBUNIT 2B		GO:0005885 GO:0015629 GO:0030833 GO:0034314	TraesCS2B03G1023500	K05758	KOG2826	PTHR12058 PTHR12058:SF1	PF04045		Cre17.g747197	actin-related protein C2B			TraesCS2B03G1023500.1	TraesCS2B02G402000
QFe.icg-2B.2	Chr2B	TraesCS2B03G1023800		(1 of 8) PTHR11863//PTHR11863:SF38 - STEROL DESATURASE // SUBFAMILY NOT NAMED		GO:0005506 GO:0006633 GO:0016491 GO:0055114	TraesCS2B03G1023800	K15404		PTHR11863 PTHR11863:SF38	PF04116 PF12076						TraesCS2B03G1023800.1	TraesCS2B02G402100
QFe.icg-2B.2	Chr2B	TraesCS2B03G1024000	AT1G04030				TraesCS2B03G1024000			PTHR33318 PTHR33318:SF4							TraesCS2B03G1024000.1	TraesCS2B02G402200
QFe.icg-2B.2	Chr2B	TraesCS2B03G1024200	AT1G04790	(1 of 3) PTHR14155//PTHR14155:SF115 - RING FINGER DOMAIN-CONTAINING // SUBFAMILY NOT NAMED		GO:0005515 GO:0008270	TraesCS2B03G1024200			PTHR14155 PTHR14155:SF115	PF13639			RING/U-box superfamily protein	100.0	100.0	TraesCS2B03G1024200.1	TraesCS2B02G402300
QFe.icg-2B.2	Chr2B	TraesCS2B03G1024700	AT4G16480	(1 of 1) PF00083//PF06609 - Sugar (and other) transporter (Sugar_tr) // Fungal trichothecene efflux pump (TRI12) (TRI12)		GO:0016020 GO:0016021 GO:0022857 GO:0022891 GO:0055085	TraesCS2B03G1024700	K08150	KOG0254	PTHR23500 PTHR23500:SF149	PF00083			inositol transporter 4	99.9	100.0	TraesCS2B03G1024700.1	TraesCS2B02G402400
QFe.icg-2B.2	Chr2B	TraesCS2B03G1024900	AT2G33380	(1 of 45) 1.11.2.3 - Plant seed peroxygenase / Soybean peroxygenase	EC:1.11.2.3		TraesCS2B03G1024900			PTHR31495 PTHR31495:SF5	PF05042		Cre06.g287000	Caleosin-related family protein			TraesCS2B03G1024900.1	TraesCS2B02G402500
QFe.icg-2B.2	Chr2B	TraesCS2B03G1025100	AT2G33380	(1 of 27) K17991 - peroxygenase (PXG)	EC:1.11.2.3		TraesCS2B03G1025100	K17991		PTHR31495 PTHR31495:SF5	PF05042		Cre06.g287000	Caleosin-related family protein			TraesCS2B03G1025100.1	TraesCS2B02G402600
QFe.icg-2B.2	Chr2B	TraesCS2B03G1025400					TraesCS2B03G1025400										TraesCS2B03G1025400.1	TraesCS2B02G402700
QFe.icg-2B.2	Chr2B	TraesCS2B03G1025500	AT1G62710	(1 of 17) PTHR12000//PTHR12000:SF16 - HEMOGLOBINASE FAMILY MEMBER // SUBFAMILY NOT NAMED	EC:3.4.22.34	GO:0006508 GO:0008233	TraesCS2B03G1025500			PTHR12000 PTHR12000:SF16	PF01650		Cre12.g483550	beta vacuolar processing enzyme			TraesCS2B03G1025500.1	TraesCS2B02G402800
QFe.icg-2B.2	Chr2B	TraesCS2B03G1025600	AT4G16566	(1 of 3) 2.7.7.5 - Sulfate adenylyltransferase (ADP) / ADP-sulfurylase	EC:2.7.7.5	GO:0003824	TraesCS2B03G1025600		KOG3275	PTHR12486	PF11969		Cre03.g169200	histidine triad nucleotide-binding 4			TraesCS2B03G1025600.1	TraesCS2B02G402900
QFe.icg-2B.2	Chr2B	TraesCS2B03G1026200	AT1G12240	(1 of 45) K01193 - beta-fructofuranosidase (E3.2.1.26, sacA)	EC:3.2.1.26	GO:0004553 GO:0004564 GO:0004575 GO:0005975	TraesCS2B03G1026200	K01193		PTHR31953 PTHR31953:SF6	PF00251 PF08244 PF11837		Cre12.g488000	Glycosyl hydrolases family 32 protein			TraesCS2B03G1026200.1	TraesCS2B02G403000
QFe.icg-2B.2	Chr2B	TraesCS2B03G1026400	AT2G45190	(1 of 18) PF04690 - YABBY protein (YABBY)		GO:0007275	TraesCS2B03G1026400			PTHR31675 PTHR31675:SF7	PF04690			Plant-specific transcription factor YABBY family protein	94.0	100.0	TraesCS2B03G1026400.1	TraesCS2B02G403100
QFe.icg-2B.2	Chr2B	TraesCS2B03G1027100	AT1G12260	(1 of 451) PF02365 - No apical meristem (NAM) protein (NAM)		GO:0003677 GO:0006355	TraesCS2B03G1027100			PTHR31989 PTHR31989:SF30	PF02365			NAC 007			TraesCS2B03G1027100.1	TraesCS2B02G403300
QFe.icg-2B.2	Chr2B	TraesCS2B03G1027500		(1 of 216) PF12274 - Protein of unknown function (DUF3615) (DUF3615)			TraesCS2B03G1027500			PTHR34710 PTHR34710:SF1	PF12274						TraesCS2B03G1027500.1	TraesCS2B02G403400
QFe.icg-2B.2	Chr2B	TraesCS2B03G1027800					TraesCS2B03G1027800			PTHR35163 PTHR35163:SF1							TraesCS2B03G1027800.1	TraesCS2B02G403500
QFe.icg-2B.2	Chr2B	TraesCS2B03G1028100		(1 of 1) PTHR10334//PTHR10334:SF206 - CYSTEINE-RICH SECRETORY PROTEIN-RELATED // SUBFAMILY NOT NAMED			TraesCS2B03G1028100			PTHR10334 PTHR10334:SF206	PF00188		Cre06.g278160				TraesCS2B03G1028100.1	TraesCS2B02G403600
QFe.icg-2B.2	Chr2B	TraesCS2B03G1028200		(1 of 81) PTHR10334 - CYSTEINE-RICH SECRETORY PROTEIN-RELATED			TraesCS2B03G1028200			PTHR10334	PF00188						TraesCS2B03G1028200.1	TraesCS2B02G403700
QFe.icg-2B.2	Chr2B	TraesCS2B03G1028400	AT2G45210	(1 of 6) PTHR31374:SF56 - AUXIN-REGULATED PROTEIN-RELATED		GO:0009733	TraesCS2B03G1028400	K14488		PTHR31374 PTHR31374:SF56	PF02519			SAUR-like auxin-responsive protein family			TraesCS2B03G1028400.1	TraesCS2B02G403800
QFe.icg-2B.2	Chr2B	TraesCS2B03G1028600					TraesCS2B03G1028600										TraesCS2B03G1028600.2	TraesCS2B02G403900
QFe.icg-2B.2	Chr2B	TraesCS2B03G1028700		(1 of 17) PTHR12000//PTHR12000:SF16 - HEMOGLOBINASE FAMILY MEMBER // SUBFAMILY NOT NAMED	EC:3.4.22.34	GO:0006508 GO:0008233	TraesCS2B03G1028700			PTHR12000 PTHR12000:SF16	PF01650						TraesCS2B03G1028700.1	TraesCS2B02G404000
QFe.icg-2B.2	Chr2B	TraesCS2B03G1029100	AT3G60720	(1 of 265) PF01657 - Salt stress response/antifungal (Stress-antifung)			TraesCS2B03G1029100			PTHR32080 PTHR32080:SF7	PF01657			plasmodesmata-located protein 8			TraesCS2B03G1029100.2	TraesCS2B02G404100
QFe.icg-2B.2	Chr2B	TraesCS2B03G1029200		(1 of 17) PTHR12000//PTHR12000:SF16 - HEMOGLOBINASE FAMILY MEMBER // SUBFAMILY NOT NAMED	EC:3.4.22.34	GO:0006508 GO:0008233	TraesCS2B03G1029200			PTHR12000 PTHR12000:SF16	PF01650		Cre12.g483550				TraesCS2B03G1029200.1	TraesCS2B02G404200
QFe.icg-2B.2	Chr2B	TraesCS2B03G1029300	AT1G62710	(1 of 18) K01369 - legumain (LGMN)	EC:3.4.22.34	GO:0006508 GO:0008233	TraesCS2B03G1029300	K01369		PTHR12000 PTHR12000:SF16	PF01650		Cre12.g483550	beta vacuolar processing enzyme			TraesCS2B03G1029300.1	TraesCS2B02G404300
QFe.icg-2B.2	Chr2B	TraesCS2B03G1029400	AT1G62740	(1 of 9) K09553 - stress-induced-phosphoprotein 1 (STIP1)		GO:0005515	TraesCS2B03G1029400	K09553		PTHR22904 PTHR22904:SF371	PF00515 PF07719 PF13181 PF13414		Cre03.g189950	stress-inducible protein, putative			TraesCS2B03G1029400.1	TraesCS2B02G404400
QFe.icg-2B.2	Chr2B	TraesCS2B03G1029500					TraesCS2B03G1029500			PTHR33622 PTHR33622:SF4							TraesCS2B03G1029500.1	TraesCS2B02G404500
QFe.icg-2B.2	Chr2B	TraesCS2B03G1029600	AT1G62750	(1 of 6) K02355 - elongation factor G (fusA, GFM, EFG)		GO:0003746 GO:0003924 GO:0005525 GO:0005622 GO:0006414	TraesCS2B03G1029600	K02355		PTHR23115 PTHR23115:SF66	PF00009 PF00679 PF03144 PF03764 PF14492		Cre02.g076250	Translation elongation factor EFG/EF2 protein			TraesCS2B03G1029600.1	TraesCS2B02G404600
QFe.icg-2B.2	Chr2B	TraesCS2B03G1029700		(1 of 29) KOG4473 - Uncharacterized membrane protein			TraesCS2B03G1029700		KOG4473	PTHR31851 PTHR31851:SF14	PF01988		Cre02.g107550				TraesCS2B03G1029700.1	TraesCS2B02G404700
QFe.icg-2B.2	Chr2B	TraesCS2B03G1029800		(1 of 21) 2.8.1.7 - Cysteine desulfurase / Cysteine desulfurylase	EC:2.8.1.7	GO:0003824	TraesCS2B03G1029800			PTHR11601 PTHR11601:SF46	PF00266						TraesCS2B03G1029800.1	TraesCS2B02G404800
QFe.icg-2B.2	Chr2B	TraesCS2B03G1030000	AT3G49590	(1 of 9) K08331 - autophagy-related protein 13 (ATG13)			TraesCS2B03G1030000	K08331	KOG4573	PTHR13430 PTHR13430:SF5	PF10033			Autophagy-related protein 13			TraesCS2B03G1030000.1	TraesCS2B02G404900	yes
QFe.icg-2B.2	Chr2B	TraesCS2B03G1030100					TraesCS2B03G1030100										TraesCS2B03G1030100.1	TraesCS2B02G405000
QFe.icg-2B.2	Chr2B	TraesCS2B03G1030200					TraesCS2B03G1030200										TraesCS2B03G1030200.1	TraesCS2B02G405100
QFe.icg-2B.2	Chr2B	TraesCS2B03G1030300	AT4G38950	(1 of 6) PTHR24115:SF405 - ATP BINDING MICROTUBULE MOTOR FAMILY PROTEIN	EC:3.6.4.4	GO:0003777 GO:0005524 GO:0005871 GO:0007018 GO:0008017	TraesCS2B03G1030300	K11498	KOG0240	PTHR24115 PTHR24115:SF405	PF00225 PF11995		Cre10.g456350	ATP binding microtubule motor family protein			TraesCS2B03G1030300.1	TraesCS2B02G405200
QFe.icg-2B.2	Chr2B	TraesCS2B03G1030400		(1 of 11) K10728 - topoisomerase (DNA) II binding protein 1 (TOPBP1)			TraesCS2B03G1030400	K10728		PTHR13561 PTHR13561:SF5	PF12738						TraesCS2B03G1030400.1	TraesCS2B02G405300
QFe.icg-2B.2	Chr2B	TraesCS2B03G1030700		(1 of 1) IPR003386//IPR029033//IPR029058 - Lecithin:cholesterol/phospholipid:diacylglycerol acyltransferase // Histidine phosphatase superfamily // Alpha/Beta hydrolase fold	EC:2.3.1.43	GO:0006629 GO:0008374	TraesCS2B03G1030700	K06129		PTHR11440 PTHR11440:SF52	PF02450	Ribosomal frameshift occurs at positions 581533324-581533326.	Cre12.g559555				TraesCS2B03G1030700.1	TraesCS2B02G405400
QFe.icg-2B.2	Chr2B	TraesCS2B03G1030800		(1 of 3) PTHR10374//PTHR10374:SF13 - LACTOYLGLUTATHIONE LYASE GLYOXALASE I // SUBFAMILY NOT NAMED	EC:4.4.1.5		TraesCS2B03G1030800		KOG2944	PTHR10374 PTHR10374:SF13	PF12681						TraesCS2B03G1030800.1	TraesCS2B02G405500
QFe.icg-2B.2	Chr2B	TraesCS2B03G1030900	AT4G37925	(1 of 3) PF10664 - Cyanobacterial and plastid NDH-1 subunit M (NdhM)		GO:0016655 GO:0055114	TraesCS2B03G1030900			PTHR36900 PTHR36900:SF1	PF10664			subunit NDH-M of NAD(P)H:plastoquinone dehydrogenase complex			TraesCS2B03G1030900.1	TraesCS2B02G405600
QFe.icg-2B.2	Chr2B	TraesCS2B03G1031100	AT4G36740	(1 of 8) IPR000047//IPR001356//IPR009057 - Helix-turn-helix motif // Homeobox domain // Homeodomain-like		GO:0003677	TraesCS2B03G1031100			PTHR24326 PTHR24326:SF157	PF00046			homeobox protein 40			TraesCS2B03G1031100.1	TraesCS2B02G405700
QFe.icg-2B.2	Chr2B	TraesCS2B03G1031400					TraesCS2B03G1031400			PTHR34194 PTHR34194:SF4					100.0	99.9	TraesCS2B03G1031400.1	TraesCS2B02G405800
QFe.icg-2B.2	Chr2B	TraesCS2B03G1031600					TraesCS2B03G1031600										TraesCS2B03G1031600.1	TraesCS2B02G405900
QFe.icg-2B.2	Chr2B	TraesCS2B03G1031700					TraesCS2B03G1031700			PTHR34194 PTHR34194:SF4							TraesCS2B03G1031700.1	TraesCS2B02G406000
QFe.icg-2B.2	Chr2B	TraesCS2B03G1032000	AT1G21560				TraesCS2B03G1032000			PTHR34194 PTHR34194:SF1				(1 of 4) PTHR34194:SF3 - F14J8.16 PROTEIN-RELATED			TraesCS2B03G1032000.1	TraesCS2B02G406100
QFe.icg-2B.2	Chr2B	TraesCS2B03G1032100		(1 of 30) PTHR24298:SF60 - CYTOCHROME P450 84A1-RELATED		GO:0004497 GO:0005506 GO:0016705 GO:0020037 GO:0055114	TraesCS2B03G1032100		KOG0156	PTHR24298 PTHR24298:SF60	PF00067		Cre03.g166900				TraesCS2B03G1032100.1	TraesCS2B02G406200
QFe.icg-2B.2	Chr2B	TraesCS2B03G1032300					TraesCS2B03G1032300										TraesCS2B03G1032300.1	TraesCS2B02G406300
QFe.icg-2B.2	Chr2B	TraesCS2B03G1033300	AT5G66320	(1 of 6) PTHR10071//PTHR10071:SF163 - TRANSCRIPTION FACTOR GATA GATA BINDING FACTOR // GATA TRANSCRIPTION FACTOR 14-RELATED		GO:0003700 GO:0006355 GO:0008270 GO:0043565	TraesCS2B03G1033300			PTHR10071 PTHR10071:SF163	PF00320			GATA transcription factor 5			TraesCS2B03G1033300.1	TraesCS2B02G406400
QFe.icg-2B.2	Chr2B	TraesCS2B03G1033400	AT4G34660	(1 of 6) PTHR10663//PTHR10663:SF163 - GUANYL-NUCLEOTIDE EXCHANGE FACTOR // SUBFAMILY NOT NAMED		GO:0005515	TraesCS2B03G1033400		KOG1118	PTHR10663 PTHR10663:SF163	PF14604			SH3 domain-containing protein	100.0	100.0	TraesCS2B03G1033400.1	TraesCS2B02G406500
QFe.icg-2B.2	Chr2B	TraesCS2B03G1033800	AT4G39070	(1 of 61) PF00643 - B-box zinc finger (zf-B_box)		GO:0005622 GO:0008270	TraesCS2B03G1033800			PTHR31832 PTHR31832:SF10	PF00643			B-box zinc finger family protein			TraesCS2B03G1033800.1	TraesCS2B02G406600
QFe.icg-2B.2	Chr2B	TraesCS2B03G1033900		(1 of 7) PTHR31673:SF5 - COBRA-LIKE PROTEIN 6		GO:0004553 GO:0010215 GO:0016049 GO:0030247 GO:0031225	TraesCS2B03G1033900			PTHR31673 PTHR31673:SF5	PF04833						TraesCS2B03G1033900.1	TraesCS2B02G406700
QFe.icg-2B.2	Chr2B	TraesCS2B03G1034000	AT5G07740	(1 of 1) IPR000008//IPR000095//IPR014020//IPR015425//IPR029021 - C2 domain // CRIB domain // Tensin phosphatase, C2 domain // Formin, FH2 domain // Protein-tyrosine phosphatase-like		GO:0005515	TraesCS2B03G1034000			PTHR23213 PTHR23213:SF190	PF02181 PF10409			actin binding	100.0	99.9	TraesCS2B03G1034000.1	TraesCS2B02G406800
QFe.icg-2B.2	Chr2B	TraesCS2B03G1034100	AT4G36250	(1 of 3) PTHR11699//PTHR11699:SF117 - ALDEHYDE DEHYDROGENASE-RELATED // ALDEHYDE DEHYDROGENASE FAMILY 3 MEMBER F1	EC:1.2.1.5	GO:0004030 GO:0006081 GO:0008152 GO:0016491 GO:0016620 GO:0055114	TraesCS2B03G1034100	K00128		PTHR11699 PTHR11699:SF117	PF00171			aldehyde dehydrogenase 3F1			TraesCS2B03G1034100.1	TraesCS2B02G406900
QFe.icg-2B.2	Chr2B	TraesCS2B03G1034800	AT2G42680	(1 of 9) K03627 - putative transcription factor (MBF1)		GO:0003677 GO:0043565	TraesCS2B03G1034800	K03627	KOG3398	PTHR10245 PTHR10245:SF33	PF01381 PF08523		Cre02.g108450	multiprotein bridging factor 1A			TraesCS2B03G1034800.1	TraesCS2B02G407000
QFe.icg-2B.2	Chr2B	TraesCS2B03G1035000	AT1G33260	(1 of 186) 2.7.10.1//2.7.11.1 - Receptor protein-tyrosine kinase / Receptor protein tyrosine kinase // Non-specific serine/threonine protein kinase / Threonine-specific protein kinase	EC:2.7.10.1 EC:2.7.11.1	GO:0004672 GO:0004713 GO:0005524 GO:0006468	TraesCS2B03G1035000		KOG1187	PTHR27003 PTHR27003:SF98	PF00069			Protein kinase superfamily protein			TraesCS2B03G1035000.1	TraesCS2B02G407100
QFe.icg-2B.2	Chr2B	TraesCS2B03G1035400		(1 of 6) PF13243 - Squalene-hopene cyclase C-terminal domain (SQHop_cyclase_C)			TraesCS2B03G1035400			PTHR11764	PF13243				100.0	100.0	TraesCS2B03G1035400.1	TraesCS2B02G407200
QFe.icg-2B.2	Chr2B	TraesCS2B03G1035500		(1 of 33) IPR001330//IPR008930//IPR018333 - PFTB repeat // Terpenoid cyclases/protein prenyltransferase alpha-alpha toroid // Squalene cyclase		GO:0003824 GO:0016866	TraesCS2B03G1035500			PTHR11764	PF00432				100.0	100.0	TraesCS2B03G1035500.1	TraesCS2B02G407300
QFe.icg-2B.2	Chr2B	TraesCS2B03G1036300	AT1G33240	(1 of 1) IPR001005//IPR009057//IPR012897//IPR017877 - SANT/Myb domain // Homeodomain-like // Potassium channel, voltage dependent, Kv1.4, tandem inactivation domain // Myb-like domain		GO:0003677 GO:0005249 GO:0006813 GO:0016021 GO:0030955	TraesCS2B03G1036300		KOG4282	PTHR21654 PTHR21654:SF13	PF13837			GT-2-like 1			TraesCS2B03G1036300.1	TraesCS2B02G407400
QFe.icg-2B.2	Chr2B	TraesCS2B03G1036800	AT5G23450	(1 of 6) PTHR12358//PTHR12358:SF39 - SPHINGOSINE KINASE // SUBFAMILY NOT NAMED	EC:2.7.1.91	GO:0016301	TraesCS2B03G1036800		KOG1116	PTHR12358 PTHR12358:SF39	PF00781			long-chain base (LCB) kinase 1			TraesCS2B03G1036800.1	TraesCS2B02G407500
QFe.icg-2B.2	Chr2B	TraesCS2B03G1037000		(1 of 3) IPR000047//IPR001356//IPR003106//IPR009057//IPR011598 - Helix-turn-helix motif // Homeobox domain // Leucine zipper, homeobox-associated // Homeodomain-like // Myc-type, basic helix-loop-helix (bHLH) domain		GO:0003677 GO:0003700 GO:0006355 GO:0043565 GO:0046983	TraesCS2B03G1037000			PTHR24326 PTHR24326:SF234	PF00046 PF02183						TraesCS2B03G1037000.1	TraesCS2B02G407600
QFe.icg-2B.2	Chr2B	TraesCS2B03G1037800					TraesCS2B03G1037800			PTHR33709 PTHR33709:SF1							TraesCS2B03G1037800.1	TraesCS2B02G407700
QFe.icg-2B.2	Chr2B	TraesCS2B03G1037900	AT4G26950	(1 of 42) PF04520 - Senescence regulator (Senescence_reg)			TraesCS2B03G1037900			PTHR33083 PTHR33083:SF8	PF04520			Protein of unknown function, DUF584			TraesCS2B03G1037900.1	TraesCS2B02G407800
QFe.icg-2B.2	Chr2B	TraesCS2B03G1038000	AT5G53550	(1 of 7) PTHR31645//PTHR31645:SF4 - FAMILY NOT NAMED // METAL-NICOTIANAMINE TRANSPORTER YSL2		GO:0055085	TraesCS2B03G1038000			PTHR31645 PTHR31645:SF4	PF03169			YELLOW STRIPE like 3	100.0	100.0	TraesCS2B03G1038000.2	TraesCS2B02G407900
QFe.icg-2B.2	Chr2B	TraesCS2B03G1038100	AT5G53550	(1 of 7) PTHR31645//PTHR31645:SF4 - FAMILY NOT NAMED // METAL-NICOTIANAMINE TRANSPORTER YSL2		GO:0055085	TraesCS2B03G1038100			PTHR31645 PTHR31645:SF4	PF03169			YELLOW STRIPE like 3			TraesCS2B03G1038100.1	TraesCS2B02G408000
QFe.icg-2B.2	Chr2B	TraesCS2B03G1038200		(1 of 113) PF05678 - VQ motif (VQ)			TraesCS2B03G1038200			PTHR33179 PTHR33179:SF2	PF05678						TraesCS2B03G1038200.1	TraesCS2B02G408100
QFe.icg-2B.2	Chr2B	TraesCS2B03G1038300		(1 of 8) IPR005066//IPR010666 - Moybdenum cofactor oxidoreductase, dimerisation // Zinc finger, GRF-type		GO:0008270 GO:0016491 GO:0030151 GO:0055114	TraesCS2B03G1038300				PF06839				100.0	98.5	TraesCS2B03G1038300.1	TraesCS2B02G408200
QFe.icg-2B.2	Chr2B	TraesCS2B03G1039500		(1 of 343) PF07762 - Protein of unknown function (DUF1618) (DUF1618)			TraesCS2B03G1039500			PTHR33074 PTHR33074:SF18	PF07762				100.0	100.0	TraesCS2B03G1039500.1	TraesCS2B02G408300
QFe.icg-2B.2	Chr2B	TraesCS2B03G1040400		(1 of 25) IPR028881//IPR028889 - PAN2 domain // Ubiquitin specific protease domain	EC:3.4.19.12		TraesCS2B03G1040400			PTHR24006	PF13423						TraesCS2B03G1040400.1	TraesCS2B02G408400
QFe.icg-2B.2	Chr2B	TraesCS2B03G1040500	AT5G53550	(1 of 113) PF03169 - OPT oligopeptide transporter protein (OPT)		GO:0055085	TraesCS2B03G1040500			PTHR31645 PTHR31645:SF19	PF03169			YELLOW STRIPE like 3			TraesCS2B03G1040500.1	TraesCS2B02G408500
QFe.icg-2B.2	Chr2B	TraesCS2B03G1040700	AT4G17100	(1 of 3) K14648 - poly(U)-specific endoribonuclease (ENDOU, PP11)		GO:0016788	TraesCS2B03G1040700	K14648	KOG2849	PTHR12439 PTHR12439:SF11	PF09412		Cre14.g631900	(1 of 1) PTHR12439 - PLACENTAL PROTEIN 11-RELATED			TraesCS2B03G1040700.1	TraesCS2B02G408600
QFe.icg-2B.2	Chr2B	TraesCS2B03G1040800	AT5G47070	(1 of 68) K04730 - interleukin-1 receptor-associated kinase 1 (IRAK1)	EC:2.7.11.1	GO:0004672 GO:0004713 GO:0005524 GO:0006468	TraesCS2B03G1040800	K04730	KOG1187	PTHR27001 PTHR27001:SF195	PF07714		Cre12.g517600	Protein kinase superfamily protein			TraesCS2B03G1040800.1	TraesCS2B02G408700
QFe.icg-2B.2	Chr2B	TraesCS2B03G1041100		(1 of 7) K03260 - translation initiation factor 4G (EIF4G)		GO:0003723 GO:0005488 GO:0005515	TraesCS2B03G1041100	K03260	KOG0401	PTHR23253 PTHR23253:SF26	PF02847 PF02854		Cre17.g696250				TraesCS2B03G1041100.1	TraesCS2B02G408800
QFe.icg-2B.2	Chr2B	TraesCS2B03G1041200	AT5G47080	(1 of 7) K03115 - casein kinase II subunit beta (CSNK2B)		GO:0005956 GO:0019887	TraesCS2B03G1041200	K03115	KOG3092	PTHR11740 PTHR11740:SF4	PF01214		Cre01.g016556	casein kinase II beta chain 1			TraesCS2B03G1041200.1	TraesCS2B02G408900
QFe.icg-2B.2	Chr2B	TraesCS2B03G1041400	AT2G44710	(1 of 3) PTHR24012//PTHR24012:SF493 - FAMILY NOT NAMED // RNA-BINDING PROTEIN 28		GO:0000166 GO:0003676	TraesCS2B03G1041400		KOG0123 KOG0145	PTHR24012 PTHR24012:SF493	PF00076			RNA-binding (RRM/RBD/RNP motifs) family protein			TraesCS2B03G1041400.1	TraesCS2B02G409000
QFe.icg-2B.2	Chr2B	TraesCS2B03G1041700		(1 of 6) PTHR11785//PTHR11785:SF331 - AMINO ACID TRANSPORTER // SUBFAMILY NOT NAMED		GO:0003333 GO:0006810 GO:0015171 GO:0016020 GO:0055085	TraesCS2B03G1041700	K03294	KOG1286	PTHR11785 PTHR11785:SF331	PF00324 PF13906		Cre01.g041050				TraesCS2B03G1041700.1	TraesCS2B02G409100
QFe.icg-2B.2	Chr2B	TraesCS2B03G1041800		(1 of 3) PTHR10795//PTHR10795:SF384 - PROPROTEIN CONVERTASE SUBTILISIN/KEXIN // SUBFAMILY NOT NAMED	EC:3.4.21.25	GO:0004252 GO:0006508	TraesCS2B03G1041800			PTHR10795 PTHR10795:SF384	PF00082 PF02225 PF05922		Cre05.g242856				TraesCS2B03G1041800.1	TraesCS2B02G409200
QFe.icg-2B.2	Chr2B	TraesCS2B03G1042000	AT5G07440	(1 of 4) 1.4.1.3 - Glutamate dehydrogenase (NAD(P)(+)) / Glutamic dehydrogenase	EC:1.4.1.3	GO:0006520 GO:0016491 GO:0016639 GO:0055114	TraesCS2B03G1042000	K00261		PTHR11606 PTHR11606:SF12	PF00208 PF02812		Cre05.g232150	glutamate dehydrogenase 2			TraesCS2B03G1042000.1	TraesCS2B02G409300
QFe.icg-2B.2	Chr2B	TraesCS2B03G1042100		(1 of 1) PTHR11467//PTHR11467:SF41 - HISTONE H1/H5 // SUBFAMILY NOT NAMED		GO:0000785 GO:0000786 GO:0003677 GO:0005634 GO:0006334 GO:0006355	TraesCS2B03G1042100			PTHR11467 PTHR11467:SF41	PF00538						TraesCS2B03G1042100.1	TraesCS2B02G409400
QFe.icg-2B.2	Chr2B	TraesCS2B03G1042200					TraesCS2B03G1042200										TraesCS2B03G1042200.1	TraesCS2B02G409500
QFe.icg-2B.2	Chr2B	TraesCS2B03G1042400		(1 of 5) PTHR22884//PTHR22884:SF300 - SET DOMAIN PROTEINS // HISTONE-LYSINE N-METHYLTRANSFERASE, H3 LYSINE-9 SPECIFIC SUVH10-RELATED	EC:2.1.1.43	GO:0005515 GO:0005634 GO:0008270 GO:0018024 GO:0034968 GO:0042393	TraesCS2B03G1042400	K11420	KOG1082	PTHR22884 PTHR22884:SF300	PF00856 PF02182 PF05033						TraesCS2B03G1042400.1	TraesCS2B02G409600
QFe.icg-2B.2	Chr2B	TraesCS2B03G1043000			EC:2.7.11.1	GO:0004672 GO:0004713 GO:0004842 GO:0005524 GO:0006468 GO:0016567	TraesCS2B03G1043000		KOG1187	PTHR27003 PTHR27003:SF19	PF04564 PF07714 PF12436						TraesCS2B03G1043000.1	TraesCS2B02G409700
QFe.icg-2B.2	Chr2B	TraesCS2B03G1043200		(1 of 11) PTHR23024//PTHR23024:SF171 - MEMBER OF 'GDXG' FAMILY OF LIPOLYTIC ENZYMES // SUBFAMILY NOT NAMED	EC:3.1.1.1		TraesCS2B03G1043200		KOG1515	PTHR23024 PTHR23024:SF171	PF00135						TraesCS2B03G1043200.1	TraesCS2B02G409800
QFe.icg-2B.2	Chr2B	TraesCS2B03G1043400	AT5G40740	(1 of 6) PF14661 - HAUS augmin-like complex subunit 6 N-terminus (HAUS6_N)		GO:0051225 GO:0051297 GO:0070652	TraesCS2B03G1043400			PTHR16151	PF14661			(1 of 1) PF14661 - HAUS augmin-like complex subunit 6 N-terminus (HAUS6_N)			TraesCS2B03G1043400.1	TraesCS2B02G409900
QFe.icg-2B.2	Chr2B	TraesCS2B03G1043500	AT2G44740	(1 of 8) IPR013763//IPR013922 - Cyclin-like // Cyclin PHO80-like		GO:0000079 GO:0019901	TraesCS2B03G1043500		KOG1674	PTHR15615 PTHR15615:SF33	PF08613			cyclin p4;1			TraesCS2B03G1043500.1	TraesCS2B02G410000
QFe.icg-2B.2	Chr2B	TraesCS2B03G1043700	AT1G02150	(1 of 1) PF00515//PF01535//PF13181 - Tetratricopeptide repeat (TPR_1) // PPR repeat (PPR) // Tetratricopeptide repeat (TPR_8)		GO:0005515	TraesCS2B03G1043700			PTHR24015 PTHR24015:SF27	PF00515 PF01535 PF13181			Tetratricopeptide repeat (TPR)-like superfamily protein			TraesCS2B03G1043700.1	TraesCS2B02G410100
QFe.icg-2B.2	Chr2B	TraesCS2B03G1043800	AT4G17570	(1 of 11) PTHR10071:SF159 - GATA TRANSCRIPTION FACTOR 26-RELATED		GO:0003700 GO:0006355 GO:0008270 GO:0043565	TraesCS2B03G1043800			PTHR10071 PTHR10071:SF159	PF00320			GATA transcription factor 26			TraesCS2B03G1043800.1	TraesCS2B02G410200
QFe.icg-2B.2	Chr2B	TraesCS2B03G1043900	AT1G02145	(1 of 3) 2.4.1.260 - Dolichyl-P-Man:Man(7)GlcNAc(2)-PP-dolichol alpha-1,6-mannosyltransferase / Dolichyl-P-Man:Man(7)GlcNAc(2)-PP-dolichyl alpha-6-mannosyltransferase	EC:2.4.1.260	GO:0016757	TraesCS2B03G1043900	K03847	KOG2516	PTHR22760 PTHR22760:SF1	PF03901			homolog of asparagine-linked glycosylation 12	100.0	99.9	TraesCS2B03G1043900.1	TraesCS2B02G410300
QFe.icg-2B.2	Chr2B	TraesCS2B03G1044000	AT2G44745	(1 of 296) PF03106 - WRKY DNA -binding domain (WRKY)		GO:0003700 GO:0006355 GO:0043565	TraesCS2B03G1044000			PTHR31221	PF03106			WRKY family transcription factor			TraesCS2B03G1044000.1	TraesCS2B02G410400
QFe.icg-2B.2	Chr2B	TraesCS2B03G1044400	AT5G01840	(1 of 8) PF04844//PF13724 - Transcriptional repressor, ovate (Ovate) // DNA-binding domain (DNA_binding_2)		GO:0003677	TraesCS2B03G1044400			PTHR33057 PTHR33057:SF5	PF04844 PF13724			ovate family protein 1			TraesCS2B03G1044400.1	TraesCS2B02G410500
QFe.icg-2B.2	Chr2B	TraesCS2B03G1044500	AT2G44760	(1 of 1) IPR006816//IPR011038//IPR012674 - ELMO domain // Calycin-like // Calycin			TraesCS2B03G1044500			PTHR36025 PTHR36025:SF1	PF04727		Cre16.g684900	Domain of unknown function (DUF3598)			TraesCS2B03G1044500.1	TraesCS2B02G410600
QFe.icg-2B.2	Chr2B	TraesCS2B03G1044800					TraesCS2B03G1044800										TraesCS2B03G1044800.1	TraesCS2B02G410700
QFe.icg-2B.2	Chr2B	TraesCS2B03G1045200	AT5G07475	(1 of 3) PTHR33021:SF70 - UCLACYANIN I-RELATED		GO:0009055	TraesCS2B03G1045200			PTHR33021 PTHR33021:SF70	PF02298		Cre14.g629050	Cupredoxin superfamily protein			TraesCS2B03G1045200.1	TraesCS2B02G410800
QFe.icg-2B.2	Chr2B	TraesCS2B03G1045400	AT3G58520	(1 of 45) PF11955 - Plant organelle RNA recognition domain (PORR)			TraesCS2B03G1045400			PTHR31476 PTHR31476:SF10	PF11955			Ubiquitin carboxyl-terminal hydrolase family protein			TraesCS2B03G1045400.1	TraesCS2B02G410900
QFe.icg-2B.2	Chr2B	TraesCS2B03G1045500	AT2G44830	(1 of 6) PTHR24351//PTHR24351:SF106 - RIBOSOMAL PROTEIN S6 KINASE // PROTEIN KINASE	EC:2.7.11.1	GO:0004672 GO:0004713 GO:0005524 GO:0006468	TraesCS2B03G1045500			PTHR24351 PTHR24351:SF106	PF00069 PF07714			Protein kinase superfamily protein	100.0	100.0	TraesCS2B03G1045500.1	TraesCS2B02G411000
QFe.icg-2B.2	Chr2B	TraesCS2B03G1045600	AT4G17510	(1 of 7) K05609 - ubiquitin carboxyl-terminal hydrolase L3 [EC:3.4.19.12] (UCHL3, YUH1)	EC:3.4.19.12	GO:0004843 GO:0005622 GO:0006511	TraesCS2B03G1045600	K05609	KOG1415	PTHR10589	PF01088		Cre03.g194250	ubiquitin C-terminal hydrolase 3			TraesCS2B03G1045600.1	TraesCS2B02G411100
QFe.icg-2B.2	Chr2B	TraesCS2B03G1046000		(1 of 26) PTHR32099//PTHR32099:SF5 - CYSTEINE-RICH REPEAT SECRETORY PROTEIN // SUBFAMILY NOT NAMED			TraesCS2B03G1046000			PTHR32099 PTHR32099:SF5	PF01657						TraesCS2B03G1046000.1	TraesCS2B02G411200
QFe.icg-2B.2	Chr2B	TraesCS2B03G1046400		(1 of 26) PTHR32099//PTHR32099:SF5 - CYSTEINE-RICH REPEAT SECRETORY PROTEIN // SUBFAMILY NOT NAMED			TraesCS2B03G1046400			PTHR32099 PTHR32099:SF5	PF01657						TraesCS2B03G1046400.1	TraesCS2B02G411300
QFe.icg-2B.2	Chr2B	TraesCS2B03G1046700		(1 of 26) PTHR32099//PTHR32099:SF5 - CYSTEINE-RICH REPEAT SECRETORY PROTEIN // SUBFAMILY NOT NAMED			TraesCS2B03G1046700			PTHR32099 PTHR32099:SF5	PF01657						TraesCS2B03G1046700.1	TraesCS2B02G411400
QFe.icg-2B.2	Chr2B	TraesCS2B03G1047000	AT3G23240	(1 of 573) PF00847 - AP2 domain (AP2)		GO:0003677 GO:0003700 GO:0006355	TraesCS2B03G1047000			PTHR31190 PTHR31190:SF3	PF00847			ethylene response factor 1			TraesCS2B03G1047000.1	TraesCS2B02G411500
QFe.icg-2B.2	Chr2B	TraesCS2B03G1047100	AT5G59690	(1 of 141) K11254 - histone H4 (H4)		GO:0000786 GO:0003677 GO:0005634 GO:0046982	TraesCS2B03G1047100	K11254	KOG3467	PTHR10484	PF15511		Cre17.g708200	Histone superfamily protein			TraesCS2B03G1047100.1	TraesCS2B02G411600
QFe.icg-2B.2	Chr2B	TraesCS2B03G1047200	AT3G03220	(1 of 3) PTHR31867:SF3 - EXPANSIN-A13		GO:0005576 GO:0009664	TraesCS2B03G1047200			PTHR31867 PTHR31867:SF3	PF01357 PF03330		Cre08.g381600	expansin A13			TraesCS2B03G1047200.1	TraesCS2B02G411700
QFe.icg-2B.2	Chr2B	TraesCS2B03G1047500					TraesCS2B03G1047500			PTHR33172 PTHR33172:SF1							TraesCS2B03G1047500.1	TraesCS2B02G411800
QFe.icg-2B.2	Chr2B	TraesCS2B03G1047700	AT5G13770	(1 of 11) PF12854//PF13041//PF13812 - PPR repeat (PPR_1) // PPR repeat family (PPR_2) // Pentatricopeptide repeat domain (PPR_3)		GO:0005515	TraesCS2B03G1047700			PTHR24015 PTHR24015:SF785	PF12854 PF13041 PF13812			Pentatricopeptide repeat (PPR-like) superfamily protein			TraesCS2B03G1047700.1	TraesCS2B02G411900
QFe.icg-2B.2	Chr2B	TraesCS2B03G1048200		(1 of 5) PTHR10887//PTHR10887:SF358 - DNA2/NAM7 HELICASE FAMILY // P-LOOP CONTAINING NUCLEOSIDE TRIPHOSPHATE HYDROLASES SUPERFAMILY PROTEIN	EC:3.6.4.12		TraesCS2B03G1048200	K10706	KOG1801	PTHR10887 PTHR10887:SF358	PF13087 PF13245						TraesCS2B03G1048200.1	TraesCS2B02G412000
QFe.icg-2B.2	Chr2B	TraesCS2B03G1048300		(1 of 5) PTHR10887//PTHR10887:SF358 - DNA2/NAM7 HELICASE FAMILY // P-LOOP CONTAINING NUCLEOSIDE TRIPHOSPHATE HYDROLASES SUPERFAMILY PROTEIN			TraesCS2B03G1048300	K10706	KOG1801	PTHR10887 PTHR10887:SF358	PF13086 PF13087						TraesCS2B03G1048300.1	TraesCS2B02G412100
QFe.icg-2B.2	Chr2B	TraesCS2B03G1048500	AT1G65780	(1 of 5) PTHR10887//PTHR10887:SF373 - DNA2/NAM7 HELICASE FAMILY // SUBFAMILY NOT NAMED			TraesCS2B03G1048500	K10706	KOG1801	PTHR10887 PTHR10887:SF373	PF13086 PF13087			P-loop containing nucleoside triphosphate hydrolases superfamily protein	100.0	99.4	TraesCS2B03G1048500.1	TraesCS2B02G412200
QFe.icg-2B.2	Chr2B	TraesCS2B03G1048600					TraesCS2B03G1048600										TraesCS2B03G1048600.1	TraesCS2B02G412300
QFe.icg-2B.2	Chr2B	TraesCS2B03G1048700		(1 of 1) IPR011024//IPR015201//IPR015791 - Gamma-crystallin-related // Antimicrobial protein MiAMP1 // Antimicrobial/protein inhibitor, gamma-crystallin-like		GO:0006952 GO:0045926	TraesCS2B03G1048700				PF09117						TraesCS2B03G1048700.1	TraesCS2B02G412400
QFe.icg-2B.2	Chr2B	TraesCS2B03G1048800		(1 of 227) KOG1603 - Copper chaperone		GO:0030001 GO:0046872	TraesCS2B03G1048800		KOG1603	PTHR22814 PTHR22814:SF49	PF00403						TraesCS2B03G1048800.1	TraesCS2B02G412500
QFe.icg-2B.2	Chr2B	TraesCS2B03G1049000	AT1G33055				TraesCS2B03G1049000										TraesCS2B03G1049000.1	TraesCS2B02G412600
QFe.icg-2B.2	Chr2B	TraesCS2B03G1049400	AT1G01030	(1 of 525) PF02362 - B3 DNA binding domain (B3)		GO:0003677	TraesCS2B03G1049400			PTHR31140 PTHR31140:SF5	PF02362			AP2/B3-like transcriptional factor family protein			TraesCS2B03G1049400.1	TraesCS2B02G412700
QFe.icg-2B.2	Chr2B	TraesCS2B03G1049500					TraesCS2B03G1049500			PTHR31973 PTHR31973:SF18							TraesCS2B03G1049500.1	TraesCS2B02G412800
QFe.icg-2B.2	Chr2B	TraesCS2B03G1049900	AT4G10500	(1 of 3) PTHR10209//PTHR10209:SF196 - OXIDOREDUCTASE, 2OG-FE II OXYGENASE FAMILY PROTEIN // F3H7.17 PROTEIN	EC:1.14.11.9	GO:0016491 GO:0055114	TraesCS2B03G1049900		KOG0143	PTHR10209 PTHR10209:SF196	PF03171 PF14226			2-oxoglutarate (2OG) and Fe(II)-dependent oxygenase superfamily protein			TraesCS2B03G1049900.1	TraesCS2B02G412900
QFe.icg-2B.2	Chr2B	TraesCS2B03G1050500	AT5G24530	(1 of 3) PTHR10209//PTHR10209:SF192 - OXIDOREDUCTASE, 2OG-FE II OXYGENASE FAMILY PROTEIN // SUBFAMILY NOT NAMED	EC:1.14.11.9	GO:0016491 GO:0055114	TraesCS2B03G1050500		KOG0143	PTHR10209 PTHR10209:SF192	PF03171 PF14226			2-oxoglutarate (2OG) and Fe(II)-dependent oxygenase superfamily protein	100.0	100.0	TraesCS2B03G1050500.1	TraesCS2B02G413000
QFe.icg-2B.2	Chr2B	TraesCS2B03G1051300		(1 of 1) IPR001841//IPR011016//IPR013083//IPR016181 - Zinc finger, RING-type // Zinc finger, RING-CH-type // Zinc finger, RING/FYVE/PHD-type // Acyl-CoA N-acyltransferase		GO:0005515 GO:0008270	TraesCS2B03G1051300				PF13639						TraesCS2B03G1051300.1	TraesCS2B02G413100
QFe.icg-2B.2	Chr2B	TraesCS2B03G1051600		(1 of 5) PTHR14155//PTHR14155:SF102 - RING FINGER DOMAIN-CONTAINING // RING ZINC FINGER-CONTAINING PROTEIN		GO:0005515 GO:0008270	TraesCS2B03G1051600			PTHR14155 PTHR14155:SF102	PF13639						TraesCS2B03G1051600.1	TraesCS2B02G413200
QFe.icg-2B.2	Chr2B	TraesCS2B03G1051700	AT4G22900	(1 of 3) PTHR33512//PTHR33512:SF2 - FAMILY NOT NAMED // F16P17.15			TraesCS2B03G1051700			PTHR33512 PTHR33512:SF2	PF06697			Protein of unknown function (DUF1191)			TraesCS2B03G1051700.1	TraesCS2B02G413300
QFe.icg-2B.2	Chr2B	TraesCS2B03G1051800		(1 of 3) PTHR24067//PTHR24067:SF110 - UBIQUITIN-CONJUGATING ENZYME E2 // SUBFAMILY NOT NAMED	EC:6.3.2.19		TraesCS2B03G1051800	K10577	KOG0424	PTHR24067 PTHR24067:SF110	PF00179						TraesCS2B03G1051800.1	TraesCS2B02G413400
QFe.icg-2B.2	Chr2B	TraesCS2B03G1052100	AT5G52510	(1 of 3) PTHR31636//PTHR31636:SF4 - FAMILY NOT NAMED // SCARECROW-LIKE PROTEIN 8			TraesCS2B03G1052100			PTHR31636 PTHR31636:SF4	PF03514			SCARECROW-like 8			TraesCS2B03G1052100.1	TraesCS2B02G413500
QFe.icg-2B.2	Chr2B	TraesCS2B03G1052700	AT1G63850	(1 of 121) IPR000210//IPR011333 - BTB/POZ domain // POZ domain		GO:0005515	TraesCS2B03G1052700			PTHR31060 PTHR31060:SF3				BTB/POZ domain-containing protein			TraesCS2B03G1052700.1	TraesCS2B02G413600
QFe.icg-2B.2	Chr2B	TraesCS2B03G1053800	AT5G24040	(1 of 240) IPR001810//IPR005174 - F-box domain // Domain unknown function DUF295		GO:0005515	TraesCS2B03G1053800			PTHR33110 PTHR33110:SF3	PF03478			Protein of unknown function (DUF295)			TraesCS2B03G1053800.1	TraesCS2B02G413700
QFe.icg-2B.2	Chr2B	TraesCS2B03G1054100	AT3G61460	(1 of 8) K16281 - RING-H2 zinc finger protein RHA1 (RHA1)		GO:0005515 GO:0008270	TraesCS2B03G1054100	K16281		PTHR14155 PTHR14155:SF175	PF13639			brassinosteroid-responsive RING-H2			TraesCS2B03G1054100.1	TraesCS2B02G413800
QFe.icg-2B.2	Chr2B	TraesCS2B03G1054600		(1 of 434) 3.6.4.12 - DNA helicase	EC:3.6.4.12	GO:0003676 GO:0006139 GO:0008408	TraesCS2B03G1054600			PTHR13620	PF01612						TraesCS2B03G1054600.1	TraesCS2B02G413900
QFe.icg-2B.2	Chr2B	TraesCS2B03G1055100	AT5G41460	(1 of 6) PTHR10811//PTHR10811:SF15 - FRINGE-RELATED // SUBFAMILY NOT NAMED	EC:2.4.1.222	GO:0016020 GO:0016757	TraesCS2B03G1055100		KOG2246	PTHR10811 PTHR10811:SF15	PF02434			Protein of unknown function (DUF604)			TraesCS2B03G1055100.1	TraesCS2B02G414100
QFe.icg-2B.2	Chr2B	TraesCS2B03G1055200					TraesCS2B03G1055200										TraesCS2B03G1055200.1	TraesCS2B02G414000
QFe.icg-2B.2	Chr2B	TraesCS2B03G1055300	AT4G00290	(1 of 4) PTHR30566:SF5 - MECHANOSENSITIVE ION CHANNEL PROTEIN 1, MITOCHONDRIAL		GO:0016020 GO:0055085	TraesCS2B03G1055300			PTHR30566 PTHR30566:SF5	PF00924			Mechanosensitive ion channel protein			TraesCS2B03G1055300.1	TraesCS2B02G414200
QFe.icg-2B.2	Chr2B	TraesCS2B03G1056100	AT1G01580		EC:1.16.1.7	GO:0016020 GO:0016021 GO:0016491 GO:0022900 GO:0055114	TraesCS2B03G1056100		KOG0039	PTHR11972 PTHR11972:SF41	PF01794 PF08022 PF08030		Cre04.g227400	ferric reduction oxidase 2			TraesCS2B03G1056100.1	TraesCS2B02G414300
QFe.icg-2B.2	Chr2B	TraesCS2B03G1056200					TraesCS2B03G1056200										TraesCS2B03G1056200.1	TraesCS2B02G414400
QFe.icg-2B.2	Chr2B	TraesCS2B03G1056300	AT4G25700	(1 of 3) PTHR31899:SF1 - BETA-CAROTENE 3-HYDROXYLASE 1, CHLOROPLASTIC-RELATED	EC:1.14.13.129	GO:0005506 GO:0006633 GO:0016491 GO:0055114	TraesCS2B03G1056300	K15746		PTHR31899 PTHR31899:SF1	PF04116		Cre04.g215050	beta-hydroxylase 1			TraesCS2B03G1056300.1	TraesCS2B02G414500
QFe.icg-2B.2	Chr2B	TraesCS2B03G1056400		(1 of 4) K18635 - protein SPIRAL1 and related proteins (SPR1)			TraesCS2B03G1056400	K18635		PTHR33403 PTHR33403:SF3							TraesCS2B03G1056400.1	TraesCS2B02G414600
QFe.icg-2B.2	Chr2B	TraesCS2B03G1056500	AT2G46100	(1 of 17) PF10184 - Uncharacterized conserved protein (DUF2358) (DUF2358)			TraesCS2B03G1056500			PTHR34123 PTHR34123:SF1	PF10184		Cre06.g292400	Nuclear transport factor 2 (NTF2) family protein			TraesCS2B03G1056500.1	TraesCS2B02G414700
QFe.icg-2B.2	Chr2B	TraesCS2B03G1056900	AT4G11280	(1 of 3) PTHR11751//PTHR11751:SF284 - SUBGROUP I AMINOTRANSFERASE RELATED // 1-AMINOCYCLOPROPANE-1-CARBOXYLATE SYNTHASE-LIKE PROTEIN 1	EC:4.4.1.14	GO:0003824 GO:0009058 GO:0030170	TraesCS2B03G1056900	K01762		PTHR11751 PTHR11751:SF284	PF00155		Cre06.g306400	1-aminocyclopropane-1-carboxylic acid (acc) synthase 6			TraesCS2B03G1056900.1	TraesCS2B02G414800
QFe.icg-2B.2	Chr2B	TraesCS2B03G1057000	AT1G33265	(1 of 6) PTHR12668//PTHR12668:SF13 - TRANSMEMBRANE PROTEIN 14, 15 // SUBFAMILY NOT NAMED		GO:0016020	TraesCS2B03G1057000			PTHR12668 PTHR12668:SF13	PF03647			Transmembrane proteins 14C	100.0	100.0	TraesCS2B03G1057000.1	TraesCS2B02G414900
QFe.icg-2B.2	Chr2B	TraesCS2B03G1057100		(1 of 99) PF04844 - Transcriptional repressor, ovate (Ovate)			TraesCS2B03G1057100			PTHR33057 PTHR33057:SF6	PF04844						TraesCS2B03G1057100.1	TraesCS2B02G415000
QFe.icg-2B.2	Chr2B	TraesCS2B03G1057400	AT5G17570	(1 of 6) PTHR10060 - TATD FAMILY DEOXYRIBONUCLEASE		GO:0016888	TraesCS2B03G1057400		KOG3020	PTHR10060	PF01026		Cre17.g717200	TatD related DNase			TraesCS2B03G1057400.1	TraesCS2B02G415100
QFe.icg-2B.2	Chr2B	TraesCS2B03G1058000	AT5G41890	(1 of 334) 3.1.1.3 - Triacylglycerol lipase / Triglyceride lipase	EC:3.1.1.3	GO:0016788	TraesCS2B03G1058000			PTHR22835	PF00657		Cre02.g144010	GDSL-like Lipase/Acylhydrolase superfamily protein			TraesCS2B03G1058000.1	TraesCS2B02G415200
QFe.icg-2B.2	Chr2B	TraesCS2B03G1058100	AT2G46710	(1 of 3) PTHR23177//PTHR23177:SF22 - MKIAA1688 PROTEIN // SUBFAMILY NOT NAMED		GO:0007165	TraesCS2B03G1058100			PTHR23177 PTHR23177:SF22	PF00620 PF00786			Rho GTPase activating protein with PAK-box/P21-Rho-binding domain			TraesCS2B03G1058100.1	TraesCS2B02G415300
QFe.icg-2B.2	Chr2B	TraesCS2B03G1058200		(1 of 1) IPR004854//IPR012340 - Ubiquitin fusion degradation protein UFD1 // Nucleic acid-binding, OB-fold		GO:0006511	TraesCS2B03G1058200	K14016	KOG1816	PTHR12555 PTHR12555:SF16	PF03152		Cre14.g613350				TraesCS2B03G1058200.1	TraesCS2B02G415400
QFe.icg-2B.2	Chr2B	TraesCS2B03G1058600	AT4G36180	(1 of 69) PF00560//PF07714//PF08263//PF13855 - Leucine Rich Repeat (LRR_1) // Protein tyrosine kinase (Pkinase_Tyr) // Leucine rich repeat N-terminal domain (LRRNT_2) // Leucine rich repeat (LRR_8)	EC:2.7.11.1	GO:0004672 GO:0004713 GO:0005515 GO:0005524 GO:0006468	TraesCS2B03G1058600		KOG1187	PTHR27000 PTHR27000:SF41	PF00560 PF07714 PF08263 PF13855		Cre04.g231614	Leucine-rich receptor-like protein kinase family protein			TraesCS2B03G1058600.1	TraesCS2B02G415500
QFe.icg-2B.2	Chr2B	TraesCS2B03G1058700	AT2G16530	(1 of 3) 1.3.1.94 - Polyprenol reductase	EC:1.3.1.94	GO:0005737 GO:0006629 GO:0016021 GO:0016627	TraesCS2B03G1058700	K12345	KOG1640	PTHR14624	PF02544		Cre17.g720950	3-oxo-5-alpha-steroid 4-dehydrogenase family protein	100.0	100.0	TraesCS2B03G1058700.1	TraesCS2B02G415600
QFe.icg-2B.2	Chr2B	TraesCS2B03G1059100		(1 of 10) PTHR11467//PTHR11467:SF53 - HISTONE H1/H5 // SUBFAMILY NOT NAMED			TraesCS2B03G1059100			PTHR11467 PTHR11467:SF53							TraesCS2B03G1059100.2	TraesCS2B02G415700
QFe.icg-2B.2	Chr2B	TraesCS2B03G1059500		(1 of 10) PTHR11467//PTHR11467:SF53 - HISTONE H1/H5 // SUBFAMILY NOT NAMED		GO:0000786 GO:0003677 GO:0005634 GO:0006334	TraesCS2B03G1059500	K11275		PTHR11467 PTHR11467:SF53	PF00538						TraesCS2B03G1059500.1	TraesCS2B02G415800
QFe.icg-2B.2	Chr2B	TraesCS2B03G1059900		(1 of 10) PTHR11467//PTHR11467:SF53 - HISTONE H1/H5 // SUBFAMILY NOT NAMED		GO:0000786 GO:0003677 GO:0005634 GO:0006334	TraesCS2B03G1059900	K11275		PTHR11467 PTHR11467:SF53	PF00538						TraesCS2B03G1059900.1	TraesCS2B02G415900
QFe.icg-2B.2	Chr2B	TraesCS2B03G1060200		(1 of 30) PTHR22904//PTHR22904:SF361 - TPR REPEAT CONTAINING PROTEIN // SUBFAMILY NOT NAMED		GO:0005515	TraesCS2B03G1060200		KOG4412	PTHR22904 PTHR22904:SF361	PF07719 PF12796 PF13414		Cre17.g735350		100.0	100.0	TraesCS2B03G1060200.1	TraesCS2B02G416000
QFe.icg-2B.2	Chr2B	TraesCS2B03G1060400	AT1G12480	(1 of 3) PTHR31269:SF11 - GUARD CELL S-TYPE ANION CHANNEL SLAC1		GO:0006873 GO:0008308 GO:0016021 GO:0055085	TraesCS2B03G1060400			PTHR31269 PTHR31269:SF11	PF03595			C4-dicarboxylate transporter/malic acid transport protein			TraesCS2B03G1060400.1	TraesCS2B02G416100
QFe.icg-2B.2	Chr2B	TraesCS2B03G1060500	AT1G01930	(1 of 3) KOG2505 - Ankyrin repeat protein		GO:0005515	TraesCS2B03G1060500		KOG2505	PTHR16036 PTHR16036:SF2			Cre07.g325715	zinc finger protein-related			TraesCS2B03G1060500.1	TraesCS2B02G416200
QFe.icg-2B.2	Chr2B	TraesCS2B03G1060600		(1 of 3) PTHR31602//PTHR31602:SF3 - FAMILY NOT NAMED // GROWTH-REGULATING FACTOR 9		GO:0005524 GO:0005634 GO:0006351 GO:0006355 GO:0032502	TraesCS2B03G1060600			PTHR31602 PTHR31602:SF3	PF08879 PF08880						TraesCS2B03G1060600.1	TraesCS2B02G416300
QFe.icg-2B.2	Chr2B	TraesCS2B03G1060800	AT3G60900	(1 of 3) PTHR32382//PTHR32382:SF5 - FAMILY NOT NAMED // FASCICLIN-LIKE ARABINOGALACTAN PROTEIN 10-RELATED			TraesCS2B03G1060800			PTHR32382 PTHR32382:SF5	PF02469			FASCICLIN-like arabinogalactan-protein 10			TraesCS2B03G1060800.1	TraesCS2B02G416400
QFe.icg-2B.2	Chr2B	TraesCS2B03G1060900	AT5G62220	(1 of 3) PTHR11062//PTHR11062:SF114 - EXOSTOSIN HEPARAN SULFATE GLYCOSYLTRANSFERASE -RELATED // SUBFAMILY NOT NAMED			TraesCS2B03G1060900		KOG1021	PTHR11062 PTHR11062:SF114	PF03016			glycosyltransferase 18			TraesCS2B03G1060900.1	TraesCS2B02G416500
QFe.icg-2B.2	Chr2B	TraesCS2B03G1061000	AT5G62220	(1 of 3) PTHR11062:SF52 - GLYCOSYLTRANSFERASE 18			TraesCS2B03G1061000		KOG1021	PTHR11062 PTHR11062:SF52	PF03016			glycosyltransferase 18			TraesCS2B03G1061000.1	TraesCS2B02G416600
QFe.icg-2B.2	Chr2B	TraesCS2B03G1061200		(1 of 50) 1.14.13.109 - Abieta-7,13-dien-18-ol hydroxylase / CYP720B1	EC:1.14.13.109	GO:0004497 GO:0005506 GO:0016705 GO:0020037 GO:0055114	TraesCS2B03G1061200		KOG0157	PTHR24296 PTHR24296:SF19	PF00067		Cre01.g003850				TraesCS2B03G1061200.1	TraesCS2B02G416700
QFe.icg-2B.2	Chr2B	TraesCS2B03G1061400		(1 of 38) IPR005066 - Moybdenum cofactor oxidoreductase, dimerisation		GO:0016491 GO:0030151 GO:0055114	TraesCS2B03G1061400										TraesCS2B03G1061400.1	TraesCS2B02G416800
QFe.icg-2B.2	Chr2B	TraesCS2B03G1061700	AT1G12520	(1 of 3) K04569 - copper chaperone for superoxide dismutase (CCS)		GO:0005507 GO:0006801 GO:0016532 GO:0030001 GO:0046872 GO:0055114	TraesCS2B03G1061700	K04569	KOG4656	PTHR10003 PTHR10003:SF27	PF00080 PF00403			copper chaperone for SOD1			TraesCS2B03G1061700.1	TraesCS2B02G417000
QFe.icg-2B.2	Chr2B	TraesCS2B03G1061800	AT5G51750	(1 of 3) PTHR10795//PTHR10795:SF322 - PROPROTEIN CONVERTASE SUBTILISIN/KEXIN // SUBTILISIN SERINE PROTEASE-RELATED	EC:3.4.21.25	GO:0004252 GO:0006508	TraesCS2B03G1061800			PTHR10795 PTHR10795:SF322	PF00082 PF02225 PF05922		Cre02.g076950	subtilase 1.3			TraesCS2B03G1061800.1	TraesCS2B02G416900
QFe.icg-2B.2	Chr2B	TraesCS2B03G1062000	AT1G12570	(1 of 3) K00108 - choline dehydrogenase (betA, CHDH)		GO:0016614 GO:0050660 GO:0055114	TraesCS2B03G1062000	K00108		PTHR11552 PTHR11552:SF116	PF00732 PF05199		Cre12.g514200	Glucose-methanol-choline (GMC) oxidoreductase family protein			TraesCS2B03G1062000.1	TraesCS2B02G417100
QFe.icg-2B.2	Chr2B	TraesCS2B03G1062100		(1 of 12) KOG2325 - Predicted transporter/transmembrane protein		GO:0016021 GO:0055085	TraesCS2B03G1062100		KOG2325	PTHR23510 PTHR23510:SF23	PF03105 PF07690				100.0	100.0	TraesCS2B03G1062100.1	TraesCS2B02G417200
QFe.icg-2B.2	Chr2B	TraesCS2B03G1062700	AT4G25433	(1 of 78) IPR018392 - LysM domain			TraesCS2B03G1062700			PTHR33648 PTHR33648:SF1				peptidoglycan-binding LysM domain-containing protein			TraesCS2B03G1062700.1	TraesCS2B02G417300
QFe.icg-2B.2	Chr2B	TraesCS2B03G1063200	AT4G23020				TraesCS2B03G1063200			PTHR33623 PTHR33623:SF3							TraesCS2B03G1063200.1	TraesCS2B02G417400
QFe.icg-2B.2	Chr2B	TraesCS2B03G1063400	AT5G51990	(1 of 573) PF00847 - AP2 domain (AP2)		GO:0003677 GO:0003700 GO:0006355	TraesCS2B03G1063400			PTHR31839 PTHR31839:SF4	PF00847			C-repeat-binding factor 4			TraesCS2B03G1063400.1	TraesCS2B02G417500
QZnFe.icg-2B	Chr2B	TraesCS2B03G1422300		(1 of 16) PF00069//PF00954//PF01453//PF07714//PF08276 - Protein kinase domain (Pkinase) // S-locus glycoprotein domain (S_locus_glycop) // D-mannose binding lectin (B_lectin) // Protein tyrosine kinase (Pkinase_Tyr) // PAN-like domain (PAN_2)	EC:2.7.11.1	GO:0004672 GO:0004674 GO:0004713 GO:0005524 GO:0006468 GO:0048544	TraesCS2B03G1422300		KOG1187	PTHR27002 PTHR27002:SF103	PF00954 PF01453 PF07714 PF08276				100.0	100.0	TraesCS2B03G1422300.1	TraesCS2B02G567500	TraesCS2B02G567500.1
QZnFe.icg-2B	Chr2B	TraesCS2B03G1422400	AT3G10920	(1 of 3) PTHR11404:SF6 - SUPEROXIDE DISMUTASE [MN], MITOCHONDRIAL	EC:1.15.1.1	GO:0004784 GO:0006801 GO:0046872 GO:0055114	TraesCS2B03G1422400	K04564	KOG0876	PTHR11404 PTHR11404:SF6	PF00081 PF02777		Cre13.g605150	manganese superoxide dismutase 1			TraesCS2B03G1422400.1	TraesCS2B02G567600	TraesCS2B02G567600.1
QFe.icg-3B	Chr3B	TraesCS3B03G0155800	AT3G54140	(1 of 3) PTHR11654//PTHR11654:SF125 - OLIGOPEPTIDE TRANSPORTER-RELATED // SUBFAMILY NOT NAMED	EC:3.6.3.43	GO:0005215 GO:0006810 GO:0016020	TraesCS3B03G0155800			PTHR11654 PTHR11654:SF125	PF00854		Cre04.g224700	peptide transporter 1			TraesCS3B03G0155800.1	TraesCS3B02G069100	TraesCS3B02G069100.1
QFe.icg-3B	Chr3B	TraesCS3B03G0156500			EC:2.7.11.1	GO:0004672 GO:0004713 GO:0005524 GO:0006468	TraesCS3B03G0156500			PTHR27002 PTHR27002:SF65	PF07714				100.0	99.5	TraesCS3B03G0156500.1	TraesCSU02G257700	TraesCSU02G257700.1.mrna1
QZn.icg-4A.1	Chr4A	TraesCS4A03G0231900	AT4G30400	(1 of 3) PTHR14155//PTHR14155:SF80 - RING FINGER DOMAIN-CONTAINING // RING-H2 FINGER PROTEIN ATL13-RELATED		GO:0005515 GO:0008270	TraesCS4A03G0231900			PTHR14155 PTHR14155:SF80	PF13639		Cre05.g231050	RING/U-box superfamily protein			TraesCS4A03G0231900.1	TraesCS4A02G112500	TraesCS4A02G112500.1
QZn.icg-4A.1	Chr4A	TraesCS4A03G0232000	AT1G07080	(1 of 12) KOG3160 - Gamma-interferon inducible lysosomal thiol reductase			TraesCS4A03G0232000		KOG3160	PTHR13234 PTHR13234:SF8	PF03227			Thioredoxin superfamily protein			TraesCS4A03G0232000.2	TraesCS4A02G112600	TraesCS4A02G112600.1
QZn.icg-4A.1	Chr4A	TraesCS4A03G0232100		(1 of 13) PF03227 - Gamma interferon inducible lysosomal thiol reductase (GILT) (GILT)			TraesCS4A03G0232100			PTHR13234 PTHR13234:SF8	PF03227						TraesCS4A03G0232100.1	TraesCS4A02G112700	TraesCS4A02G112700.1
QZn.icg-4A.1	Chr4A	TraesCS4A03G0232200	AT1G07080	(1 of 6) K08059 - interferon, gamma-inducible protein 30 (IFI30, GILT)			TraesCS4A03G0232200	K08059	KOG3160	PTHR13234 PTHR13234:SF8	PF03227			Thioredoxin superfamily protein			TraesCS4A03G0232200.2	TraesCS4A02G112800	TraesCS4A02G112800.2
QZn.icg-4A.1	Chr4A	TraesCS4A03G0232300	AT3G63530	(1 of 6) PTHR14155//PTHR14155:SF75 - RING FINGER DOMAIN-CONTAINING // E3 UBIQUITIN LIGASE BIG BROTHER		GO:0005515 GO:0008270	TraesCS4A03G0232300	K19045		PTHR14155 PTHR14155:SF75	PF13639			RING/U-box superfamily protein			TraesCS4A03G0232300.1	TraesCS4A02G112900	TraesCS4A02G112900.1
QZn.icg-4A.1	Chr4A	TraesCS4A03G0232500	AT3G28470	(1 of 3) PTHR10641//PTHR10641:SF649 - MYB-LIKE DNA-BINDING PROTEIN MYB // MYB TRANSCRIPTION FACTOR		GO:0003677	TraesCS4A03G0232500	K09422		PTHR10641 PTHR10641:SF649	PF00249			Duplicated homeodomain-like superfamily protein			TraesCS4A03G0232500.1	TraesCS4A02G113000	TraesCS4A02G113000.1
QZn.icg-4A.1	Chr4A	TraesCS4A03G0232600					TraesCS4A03G0232600										TraesCS4A03G0232600.1	TraesCS4A02G113100	TraesCS4A02G113100.1
QZn.icg-4A.1	Chr4A	TraesCS4A03G0232700	AT3G10110	(1 of 15) K17790 - mitochondrial import inner membrane translocase subunit TIM22 (TIM22)			TraesCS4A03G0232700	K17790	KOG3225	PTHR14110	PF02466		Cre01.g021050	Mitochondrial import inner membrane translocase subunit Tim17/Tim22/Tim23 family protein			TraesCS4A03G0232700.1	TraesCS4A02G113200	TraesCS4A02G113200.1
QZn.icg-4A.1	Chr4A	TraesCS4A03G0232900	AT2G40290	(1 of 5) K03237 - translation initiation factor 2 subunit 1 (EIF2S1)		GO:0003676 GO:0003723 GO:0003743 GO:0005850	TraesCS4A03G0232900	K03237	KOG2916	PTHR10602	PF00575 PF07541		Cre12.g490000	Eukaryotic translation initiation factor 2 subunit 1			TraesCS4A03G0232900.1	TraesCS4A02G113300	TraesCS4A02G113300.1
QZn.icg-4A.1	Chr4A	TraesCS4A03G0233000	AT4G19400	(1 of 15) PF00235 - Profilin (Profilin)			TraesCS4A03G0233000			PTHR36780 PTHR36780:SF1	PF00235			Profilin family protein			TraesCS4A03G0233000.3	TraesCS4A02G113400	TraesCS4A02G113400.1
QZn.icg-4A.1	Chr4A	TraesCS4A03G0233300	AT5G58480	(1 of 3) PTHR32227:SF128 - GLUCAN ENDO-1,3-BETA-GLUCOSIDASE 9	EC:3.2.1.39	GO:0004553 GO:0005975	TraesCS4A03G0233300			PTHR32227 PTHR32227:SF128	PF00332 PF07983			O-Glycosyl hydrolases family 17 protein			TraesCS4A03G0233300.1	TraesCS4A02G113500	TraesCS4A02G113500.1
QZn.icg-4A.1	Chr4A	TraesCS4A03G0233400	AT1G76750	(1 of 21) PF05617 - Prolamin-like (Prolamin_like)			TraesCS4A03G0233400			PTHR35293 PTHR35293:SF2	PF05617			Protein of unknown function (DUF1278)			TraesCS4A03G0233400.1	TraesCS4A02G113600	TraesCS4A02G113600.1
QZn.icg-4A.1	Chr4A	TraesCS4A03G0233700	AT2G40316				TraesCS4A03G0233700			PTHR15071				(1 of 1) PTHR15071 - CATION-DEPENDENT MANNOSE-6-PHOSPHATE RECEPTOR			TraesCS4A03G0233700.1	TraesCS4A02G113700	TraesCS4A02G113700.2
QZn.icg-4A.1	Chr4A	TraesCS4A03G0233800	AT1G07030	(1 of 3) K15113 - solute carrier family 25 (mitochondrial iron transporter), member 28/37 (SLC25A28_37, MFRN)		GO:0055085	TraesCS4A03G0233800	K15113	KOG0760	PTHR24089 PTHR24089:SF308	PF00153		Cre16.g695950	Mitochondrial substrate carrier family protein			TraesCS4A03G0233800.1	TraesCS4A02G113800	TraesCS4A02G113800.1
QZn.icg-4A.1	Chr4A	TraesCS4A03G0234200		(1 of 3) PTHR31050:SF0 - T25B24.5 PROTEIN			TraesCS4A03G0234200			PTHR31050 PTHR31050:SF0	PF06880						TraesCS4A03G0234200.1	TraesCS4A02G113900	TraesCS4A02G113900.1
QZn.icg-4A.1	Chr4A	TraesCS4A03G0234300		(1 of 128) PF04398 - Protein of unknown function, DUF538 (DUF538)			TraesCS4A03G0234300			PTHR31676 PTHR31676:SF25	PF04398						TraesCS4A03G0234300.1	TraesCS4A02G114000	TraesCS4A02G114000.1
QZn.icg-4A.1	Chr4A	TraesCS4A03G0234400	AT1G48830	(1 of 6) K02993 - small subunit ribosomal protein S7e (RP-S7e, RPS7)		GO:0003735 GO:0005622 GO:0005840 GO:0006412	TraesCS4A03G0234400	K02993	KOG3320	PTHR11278 PTHR11278:SF2	PF01251		Cre12.g498900	Ribosomal protein S7e family protein			TraesCS4A03G0234400.1	TraesCS4A02G114100	TraesCS4A02G114100.1
QZn.icg-4A.1	Chr4A	TraesCS4A03G0234500	AT2G30200	(1 of 3) 2.3.1.39 - [Acyl-carrier-protein] S-malonyltransferase / MCAT	EC:2.3.1.39	GO:0003824 GO:0004314 GO:0008152 GO:0016740	TraesCS4A03G0234500	K00645	KOG2926	PTHR10982	PF00698		Cre14.g621650	catalytics;transferases;[acyl-carrier-protein] S-malonyltransferases;binding	100.0	100.0	TraesCS4A03G0234500.1	TraesCS4A02G114200	TraesCS4A02G114200.1
QZn.icg-4A.1	Chr4A	TraesCS4A03G0234800					TraesCS4A03G0234800								100.0	100.0	TraesCS4A03G0234800.1	TraesCS4A02G114300	TraesCS4A02G114300.1
QZn.icg-4A.1	Chr4A	TraesCS4A03G0235000	AT2G38310	(1 of 6) PTHR31213:SF3 - ABSCISIC ACID RECEPTOR PYL4			TraesCS4A03G0235000			PTHR31213 PTHR31213:SF3	PF10604			PYR1-like 4			TraesCS4A03G0235000.1	TraesCS4A02G114400	TraesCS4A02G114400.1
QZn.icg-4A.1	Chr4A	TraesCS4A03G0235200	AT1G62350	(1 of 1358) PF01535 - PPR repeat (PPR)			TraesCS4A03G0235200			PTHR24015 PTHR24015:SF590	PF01535			Pentatricopeptide repeat (PPR) superfamily protein			TraesCS4A03G0235200.1	TraesCS4A02G114500	TraesCS4A02G114500.1
QZn.icg-4A.1	Chr4A	TraesCS4A03G0235300	AT3G51740	(1 of 67) PF07714//PF08263//PF13855 - Protein tyrosine kinase (Pkinase_Tyr) // Leucine rich repeat N-terminal domain (LRRNT_2) // Leucine rich repeat (LRR_8)	EC:2.7.11.1	GO:0004672 GO:0004713 GO:0005515 GO:0005524 GO:0006468	TraesCS4A03G0235300		KOG1187	PTHR27008 PTHR27008:SF49	PF07714 PF08263 PF13855		Cre04.g231614	inflorescence meristem receptor-like kinase 2			TraesCS4A03G0235300.1	TraesCS4A02G114600	TraesCS4A02G114600.1
QZn.icg-4A.1	Chr4A	TraesCS4A03G0235400		(1 of 5) PTHR11709//PTHR11709:SF96 - MULTI-COPPER OXIDASE // SUBFAMILY NOT NAMED	EC:1.10.3.2	GO:0005507 GO:0016491 GO:0046274 GO:0048046 GO:0052716 GO:0055114	TraesCS4A03G0235400	K05909		PTHR11709 PTHR11709:SF96	PF00394 PF07731 PF07732						TraesCS4A03G0235400.1	TraesCS4A02G114700	TraesCS4A02G114700.1
QZn.icg-4A.1	Chr4A	TraesCS4A03G0235500	AT1G06980	(1 of 147) PF14009 - Domain of unknown function (DUF4228) (DUF4228)			TraesCS4A03G0235500			PTHR33052 PTHR33052:SF7	PF14009			(1 of 28) PF14009 - Domain of unknown function (DUF4228) (DUF4228)			TraesCS4A03G0235500.1	TraesCS4A02G114800	TraesCS4A02G114800.1
QZn.icg-4A.1	Chr4A	TraesCS4A03G0235600	AT2G38480	(1 of 3) PTHR11615//PTHR11615:SF142 - NITRATE, FROMATE, IRON DEHYDROGENASE // SUBFAMILY NOT NAMED			TraesCS4A03G0235600			PTHR11615 PTHR11615:SF142	PF04535			Uncharacterised protein family (UPF0497)			TraesCS4A03G0235600.1	TraesCS4A02G114900	TraesCS4A02G114900.1
QZn.icg-4A.1	Chr4A	TraesCS4A03G0235700	AT4G29040	(1 of 6) K03062 - 26S proteasome regulatory subunit T2 (PSMC1, RPT2)	EC:3.4.25.1	GO:0005524 GO:0005737 GO:0016787 GO:0030163	TraesCS4A03G0235700	K03062		PTHR23073	PF07724		Cre07.g329700	regulatory particle AAA-ATPase 2A			TraesCS4A03G0235700.1	TraesCS4A02G115000	TraesCS4A02G115000.1
QZn.icg-4A.1	Chr4A	TraesCS4A03G0236000	AT5G05360	(1 of 8) IPR006597//IPR011990 - Sel1-like repeat // Tetratricopeptide-like helical domain		GO:0005515	TraesCS4A03G0236000			PTHR36792 PTHR36792:SF2				(1 of 2) PTHR11102:SF18 - UNKNOWN PROTEIN			TraesCS4A03G0236000.1	TraesCS4A02G115100	TraesCS4A02G115100.1
QZn.icg-4A.1	Chr4A	TraesCS4A03G0236100		(1 of 1) IPR017849//IPR028288 - Alkaline phosphatase-like, alpha/beta/alpha // SCAR/WAVE family		GO:0003824 GO:0005856 GO:0008152 GO:0030036	TraesCS4A03G0236100			PTHR12902 PTHR12902:SF10							TraesCS4A03G0236100.1	TraesCS4A02G115200	TraesCS4A02G115200.1
QZn.icg-4A.1	Chr4A	TraesCS4A03G0236200	AT2G30260	(1 of 3) K11094 - U2 small nuclear ribonucleoprotein B'' (SNRPB2)		GO:0000166 GO:0000398 GO:0003676 GO:0017069	TraesCS4A03G0236200	K11094	KOG4206	PTHR10501	PF00076 PF13893		Cre13.g566700	U2 small nuclear ribonucleoprotein B	98.7	100.0	TraesCS4A03G0236200.1	TraesCS4A02G115300	TraesCS4A02G115300.1
QZn.icg-4A.1	Chr4A	TraesCS4A03G0236300	AT3G51680	(1 of 19) 1.1.1.288 - Xanthoxin dehydrogenase / Xanthoxin oxidase	EC:1.1.1.288	GO:0008152 GO:0008667 GO:0016491 GO:0019290 GO:0055114	TraesCS4A03G0236300		KOG0725	PTHR24322 PTHR24322:SF309	PF13561			NAD(P)-binding Rossmann-fold superfamily protein			TraesCS4A03G0236300.1	TraesCS4A02G115400	TraesCS4A02G115400.1
QZn.icg-4A.2	Chr4A	TraesCS4A03G0806300					TraesCS4A03G0806300										TraesCS4A03G0806300.1	TraesCS4A02G323900	TraesCS4A02G323900.1
QZn.icg-4A.2	Chr4A	TraesCS4A03G0806500	AT2G44510	(1 of 1) KOG3034 - Isoamyl acetate-hydrolyzing esterase and related enzymes			TraesCS4A03G0806500	K15262	KOG3034	PTHR13261 PTHR13261:SF0	PF13862		Cre03.g200991	CDK inhibitor P21 binding protein			TraesCS4A03G0806500.1	TraesCS4A02G324000	TraesCS4A02G324000.1
QZn.icg-4A.2	Chr4A	TraesCS4A03G0807100		(1 of 59) PTHR11638//PTHR11638:SF100 - ATP-DEPENDENT CLP PROTEASE // SUBFAMILY NOT NAMED		GO:0005524 GO:0016887	TraesCS4A03G0807100		KOG1051	PTHR11638 PTHR11638:SF100	PF00004 PF07728 PF10431	Ribosomal frameshift occurs at positions 610771124-610771126.					TraesCS4A03G0807100.1	TraesCS4A02G324100	TraesCS4A02G324100.1
QZn.icg-4A.2	Chr4A	TraesCS4A03G0807200		(1 of 2) IPR019489//IPR027417 - Clp ATPase, C-terminal // P-loop containing nucleoside triphosphate hydrolase			TraesCS4A03G0807200			PTHR11638 PTHR11638:SF100	PF10431						TraesCS4A03G0807200.1	TraesCS4A02G324200	TraesCS4A02G324200.1
QZn.icg-4A.2	Chr4A	TraesCS4A03G0807300		(1 of 141) 4.2.99.18 - DNA-(apurinic or apyrimidinic site) lyase / Phage-T4 UV endonuclease	EC:4.2.99.18	GO:0008270	TraesCS4A03G0807300			PTHR35163	PF06839						TraesCS4A03G0807300.1	TraesCS4A02G324300	TraesCS4A02G324300.1
QZn.icg-4A.2	Chr4A	TraesCS4A03G0807600	AT2G35790	(1 of 2) K17966 - transmembrane protein 70, mitochondrial (TMEM70)			TraesCS4A03G0807600	K17966	KOG4478	PTHR13281	PF06979		Cre12.g540051	(1 of 1) PTHR13281:SF0 - TRANSMEMBRANE PROTEIN 70, MITOCHONDRIAL			TraesCS4A03G0807600.1	TraesCS4A02G324400	TraesCS4A02G324400.1
QZn.icg-4A.2	Chr4A	TraesCS4A03G0807800	AT5G08550	(1 of 3) K13211 - GC-rich sequence DNA-binding factor (GCFC)		GO:0003677 GO:0003700 GO:0005634 GO:0006355	TraesCS4A03G0807800	K13211		PTHR12214 PTHR12214:SF0	PF07842		Cre06.g269350	GC-rich sequence DNA-binding factor-like protein			TraesCS4A03G0807800.1	TraesCS4A02G324500	TraesCS4A02G324500.1
QZn.icg-4A.2	Chr4A	TraesCS4A03G0808200	AT3G45900	(1 of 3) PTHR21596//PTHR21596:SF8 - RIBONUCLEASE P SUBUNIT P38 // SUBFAMILY NOT NAMED			TraesCS4A03G0808200			PTHR21596 PTHR21596:SF8				Ribonuclease P protein subunit P38-related			TraesCS4A03G0808200.1	TraesCS4A02G324600	TraesCS4A02G324600.1
QZn.icg-4A.2	Chr4A	TraesCS4A03G0808300		(1 of 7) PTHR22870//PTHR22870:SF190 - REGULATOR OF CHROMOSOME CONDENSATION // SUBFAMILY NOT NAMED			TraesCS4A03G0808300			PTHR22870 PTHR22870:SF190	PF08381 PF13713						TraesCS4A03G0808300.2	TraesCS4A02G324700	TraesCS4A02G324700.3
QZn.icg-4A.2	Chr4A	TraesCS4A03G0808600	AT1G61010	(1 of 5) K14403 - cleavage and polyadenylation specificity factor subunit 3 (CPSF3, YSH1)			TraesCS4A03G0808600	K14403		PTHR11203 PTHR11203:SF11	PF00753 PF07521 PF10996 PF11718		Cre12.g498050	cleavage and polyadenylation specificity factor 73-I			TraesCS4A03G0808600.1	TraesCS4A02G324800	TraesCS4A02G324800.1
QFe.icg-5B.1	Chr5B	TraesCS5B03G0229600	AT2G31400	(1 of 8) IPR002625//IPR002885 - Smr domain // Pentatricopeptide repeat			TraesCS5B03G0229600			PTHR24015 PTHR24015:SF882	PF13041 PF13812			genomes uncoupled 1			TraesCS5B03G0229600.1	TraesCS5B02G091600	TraesCS5B02G091600.1
QFe.icg-5B.1	Chr5B	TraesCS5B03G0229800	AT1G67890	(1 of 19) PTHR23257:SF485 - PAS DOMAIN-CONTAINING PROTEIN TYROSINE KINASE	EC:2.7.11.1	GO:0004672 GO:0004713 GO:0005524 GO:0006355 GO:0006468	TraesCS5B03G0229800		KOG0192	PTHR23257 PTHR23257:SF485	PF00989 PF07714		Cre16.g681802	PAS domain-containing protein tyrosine kinase family protein			TraesCS5B03G0229800.1	TraesCS5B02G091700	TraesCS5B02G091700.1
QFe.icg-5B.1	Chr5B	TraesCS5B03G0231700		(1 of 2) IPR000757//IPR013320 - Glycoside hydrolase, family 16 // Concanavalin A-like lectin/glucanase domain	EC:2.4.1.207	GO:0004553 GO:0005975	TraesCS5B03G0231700			PTHR31062 PTHR31062:SF50	PF00722						TraesCS5B03G0231700.1	TraesCS5B02G091800	TraesCS5B02G091800.1
QFe.icg-5B.1	Chr5B	TraesCS5B03G0232700	AT5G49510	(1 of 2) PTHR12409//PTHR12409:SF0 - PREFOLDIN SUBUNIT 3 // PREFOLDIN SUBUNIT 3		GO:0006457 GO:0016272	TraesCS5B03G0232700		KOG3313	PTHR12409	PF02996		Cre06.g261650	prefoldin 3			TraesCS5B03G0232700.1	TraesCS5B02G092100	TraesCS5B02G092100.1
QFe.icg-5B.1	Chr5B	TraesCS5B03G0233000	AT4G01950	(1 of 3) PTHR15486:SF18 - GLYCEROL-3-PHOSPHATE ACYLTRANSFERASE 2-RELATED	EC:2.3.1.15	GO:0008152 GO:0016746	TraesCS5B03G0233000	K13508		PTHR15486 PTHR15486:SF18	PF01553			glycerol-3-phosphate acyltransferase 3			TraesCS5B03G0233000.1	TraesCS5B02G092200	TraesCS5B02G092200.1
QFe.icg-5B.1	Chr5B	TraesCS5B03G0233300	AT1G09280	(1 of 3) PTHR22778//PTHR22778:SF0 - OVARIAN CANCER GENE-2 PROTEIN-RELATED // OVARIAN CANCER-ASSOCIATED GENE 2 PROTEIN			TraesCS5B03G0233300		KOG2551	PTHR22778 PTHR22778:SF0	PF03959 PF12368		Cre17.g719522	(1 of 1) PTHR22778:SF0 - OVARIAN CANCER-ASSOCIATED GENE 2 PROTEIN			TraesCS5B03G0233300.1	TraesCS5B02G092300	TraesCS5B02G092300.2
QFe.icg-5B.1	Chr5B	TraesCS5B03G0233400	AT1G09300	(1 of 3) PTHR10804:SF17 - XAA-PRO AMINOPEPTIDASE 3-RELATED	EC:3.4.11.9	GO:0004177 GO:0030145	TraesCS5B03G0233400	K01262		PTHR10804 PTHR10804:SF17	PF00557 PF05195		Cre01.g046150	Metallopeptidase M24 family protein			TraesCS5B03G0233400.1	TraesCS5B02G092400	TraesCS5B02G092400.1
QFe.icg-5B.1	Chr5B	TraesCS5B03G0233800	AT1G56580	(1 of 128) PF04398 - Protein of unknown function, DUF538 (DUF538)			TraesCS5B03G0233800			PTHR31676 PTHR31676:SF10	PF04398			Protein of unknown function, DUF538			TraesCS5B03G0233800.1	TraesCS5B02G092500	TraesCS5B02G092500.1
QFe.icg-5B.1	Chr5B	TraesCS5B03G0233900	AT2G32500	(1 of 17) PF07876 - Stress responsive A/B Barrel Domain (Dabb)			TraesCS5B03G0233900			PTHR33178 PTHR33178:SF1	PF07876		Cre14.g625000	Stress responsive alpha-beta barrel domain protein			TraesCS5B03G0233900.1	TraesCS5B02G092600	TraesCS5B02G092600.1
QFe.icg-5B.1	Chr5B	TraesCS5B03G0234000		(1 of 52) K01051 - pectinesterase (E3.1.1.11)	EC:3.1.1.11	GO:0005618 GO:0030599 GO:0042545	TraesCS5B03G0234000	K01051		PTHR31321 PTHR31321:SF15	PF01095	Ribosomal frameshift occurs at positions 123005117-123005119.					TraesCS5B03G0234000.1	TraesCS5B02G092700	TraesCS5B02G092700.1
QFe.icg-5B.1	Chr5B	TraesCS5B03G0234200	AT2G07505	(1 of 430) PF06839 - GRF zinc finger (zf-GRF)		GO:0008270	TraesCS5B03G0234200				PF06839			zinc ion binding			TraesCS5B03G0234200.1	TraesCS5B02G092800	TraesCS5B02G092800.1
QFe.icg-5B.1	Chr5B	TraesCS5B03G0234300		(1 of 2) 3.5.4.28//3.5.4.31 - S-adenosylhomocysteine deaminase // S-methyl-5'-thioadenosine deaminase / MTA deaminase	EC:3.5.4.28 EC:3.5.4.31	GO:0016810	TraesCS5B03G0234300		KOG3968	PTHR11271 PTHR11271:SF7	PF07969		Cre16.g679150				TraesCS5B03G0234300.1	TraesCS5B02G092900	TraesCS5B02G092900.1
QFe.icg-5B.1	Chr5B	TraesCS5B03G0234400	AT3G06490	(1 of 3) PTHR10641//PTHR10641:SF594 - MYB-LIKE DNA-BINDING PROTEIN MYB // SUBFAMILY NOT NAMED		GO:0003677	TraesCS5B03G0234400	K09422		PTHR10641 PTHR10641:SF594	PF00249			myb domain protein 108			TraesCS5B03G0234400.1	TraesCS5B02G093000	TraesCS5B02G093000.1
QFe.icg-5B.1	Chr5B	TraesCS5B03G0235100	AT4G15510	(1 of 36) PF01789 - PsbP (PsbP)		GO:0005509 GO:0009523 GO:0009654 GO:0015979 GO:0019898	TraesCS5B03G0235100			PTHR31407 PTHR31407:SF15	PF01789		Cre08.g362900	Photosystem II reaction center PsbP family protein			TraesCS5B03G0235100.1	TraesCS5B02G093100	TraesCS5B02G093100.1
QFe.icg-5B.1	Chr5B	TraesCS5B03G0235200	AT5G49930	(1 of 3) PTHR15239//PTHR15239:SF6 - UNCHARACTERIZED // NUCLEAR EXPORT MEDIATOR FACTOR NEMF		GO:0003676 GO:0008270	TraesCS5B03G0235200			PTHR15239 PTHR15239:SF6	PF00098 PF05670 PF05833 PF11923		Cre17.g734961	zinc knuckle (CCHC-type) family protein			TraesCS5B03G0235200.2	TraesCS5B02G093200	TraesCS5B02G093200.2
QFe.icg-5B.1	Chr5B	TraesCS5B03G0235300		(1 of 10) PTHR23155//PTHR23155:SF515 - LEUCINE-RICH REPEAT-CONTAINING PROTEIN // SUBFAMILY NOT NAMED		GO:0043531	TraesCS5B03G0235300		KOG4658	PTHR23155 PTHR23155:SF515	PF00931						TraesCS5B03G0235300.1	TraesCS5B02G093300	TraesCS5B02G093300.1
QFe.icg-5B.1	Chr5B	TraesCS5B03G0236000		(1 of 7) PTHR23155//PTHR23155:SF544 - LEUCINE-RICH REPEAT-CONTAINING PROTEIN // SUBFAMILY NOT NAMED		GO:0043531	TraesCS5B03G0236000		KOG4658	PTHR23155 PTHR23155:SF544	PF00931						TraesCS5B03G0236000.1	TraesCS5B02G093500	TraesCS5B02G093500.1
QFe.icg-5B.1	Chr5B	TraesCS5B03G0236100	AT5G26820	(1 of 3) PTHR11660//PTHR11660:SF53 - FAMILY NOT NAMED // SOLUTE CARRIER FAMILY 40 MEMBER 3, CHLOROPLASTIC		GO:0005381 GO:0016021 GO:0034755	TraesCS5B03G0236100		KOG2601	PTHR11660 PTHR11660:SF53	PF06963			iron-regulated protein 3			TraesCS5B03G0236100.2	TraesCS5B02G093600	TraesCS5B02G093600.2
QFe.icg-5B.1	Chr5B	TraesCS5B03G0236400		(1 of 512) PF03478 - Protein of unknown function (DUF295) (DUF295)			TraesCS5B03G0236400			PTHR33127 PTHR33127:SF1	PF03478						TraesCS5B03G0236400.1	TraesCS5B02G093700	TraesCS5B02G093700.1
QFe.icg-5B.1	Chr5B	TraesCS5B03G0237000					TraesCS5B03G0237000										TraesCS5B03G0237000.1	TraesCS5B02G093800	TraesCS5B02G093800.1
QFe.icg-5B.1	Chr5B	TraesCS5B03G0237100		(1 of 512) PF03478 - Protein of unknown function (DUF295) (DUF295)			TraesCS5B03G0237100			PTHR33127 PTHR33127:SF1	PF03478						TraesCS5B03G0237100.1	TraesCS5B02G093900	TraesCS5B02G093900.1
QFe.icg-5B.1	Chr5B	TraesCS5B03G0237300		(1 of 512) PF03478 - Protein of unknown function (DUF295) (DUF295)			TraesCS5B03G0237300			PTHR33127 PTHR33127:SF1	PF03478						TraesCS5B03G0237300.1	TraesCS5B02G094000	TraesCS5B02G094000.1
QFe.icg-5B.1	Chr5B	TraesCS5B03G0237900	AT1G56460	(1 of 3) K11666 - INO80 complex subunit B (INO80B, ZNHIT4, PAPA1)		GO:0031011	TraesCS5B03G0237900	K11666		PTHR21561 PTHR21561:SF13	PF04438 PF04795			HIT zinc finger ;PAPA-1-like conserved region			TraesCS5B03G0237900.1	TraesCS5B02G094100	TraesCS5B02G094100.1
QFe.icg-5B.1	Chr5B	TraesCS5B03G0238000	AT2G47380	(1 of 7) PTHR34372//PTHR34372:SF2 - FAMILY NOT NAMED // CYTOCHROME C OXIDASE SUBUNIT 5C-2-RELATED		GO:0005746	TraesCS5B03G0238000			PTHR34372 PTHR34372:SF2				Cytochrome c oxidase subunit Vc family protein			TraesCS5B03G0238000.1	TraesCS5B02G094200	TraesCS5B02G094200.1
QFe.icg-5B.1	Chr5B	TraesCS5B03G0238100	AT3G62420	(1 of 3) PTHR22952//PTHR22952:SF126 - CAMP-RESPONSE ELEMENT BINDING PROTEIN-RELATED // SUBFAMILY NOT NAMED		GO:0003700 GO:0006355 GO:0043565	TraesCS5B03G0238100			PTHR22952 PTHR22952:SF126	PF00170			basic region/leucine zipper motif 53			TraesCS5B03G0238100.1	TraesCS5B02G094300	TraesCS5B02G094300.1
QFe.icg-5B.1	Chr5B	TraesCS5B03G0238300					TraesCS5B03G0238300										TraesCS5B03G0238300.1	TraesCS5B02G094400	TraesCS5B02G094400.1
QFe.icg-5B.1	Chr5B	TraesCS5B03G0238900					TraesCS5B03G0238900										TraesCS5B03G0238900.1	TraesCS5B02G094500	TraesCS5B02G094500.1
QFe.icg-5B.1	Chr5B	TraesCS5B03G0239100	AT4G02060	(1 of 3) K02210 - DNA replication licensing factor MCM7 (MCM7, CDC47)	EC:3.6.4.12	GO:0003677 GO:0003678 GO:0005524 GO:0005634 GO:0006260 GO:0006270 GO:0042555	TraesCS5B03G0239100	K02210		PTHR11630 PTHR11630:SF26	PF00493 PF14551		Cre10.g455850	Minichromosome maintenance (MCM2/3/5) family protein			TraesCS5B03G0239100.1	TraesCS5B02G094600	TraesCS5B02G094600.1
QFe.icg-5B.1	Chr5B	TraesCS5B03G0239300					TraesCS5B03G0239300										TraesCS5B03G0239300.1	TraesCS5B02G094700	TraesCS5B02G094700.1
QFe.icg-5B.1	Chr5B	TraesCS5B03G0239400		(1 of 55) PTHR24006//PTHR24006:SF122 - FAMILY NOT NAMED // UBIQUITIN CARBOXYL-TERMINAL HYDROLASE		GO:0005515	TraesCS5B03G0239400			PTHR24006 PTHR24006:SF122							TraesCS5B03G0239400.1	TraesCS5B02G094800	TraesCS5B02G094800.1
QFe.icg-5B.1	Chr5B	TraesCS5B03G0239700	AT1G56420				TraesCS5B03G0239700			PTHR34356 PTHR34356:SF2							TraesCS5B03G0239700.1	TraesCS5B02G094900	TraesCS5B02G094900.1
QFe.icg-5B.1	Chr5B	TraesCS5B03G0239800	AT1G56345	(1 of 3) PTHR11079:SF82 - RNA PSEUDOURIDINE SYNTHASE 1	EC:5.4.99.24	GO:0001522 GO:0003723 GO:0009451 GO:0009982	TraesCS5B03G0239800			PTHR11079 PTHR11079:SF82	PF00849			Pseudouridine synthase family protein			TraesCS5B03G0239800.1	TraesCS5B02G095000	TraesCS5B02G095000.1
QFe.icg-5B.1	Chr5B	TraesCS5B03G0240100	AT4G16265	(1 of 7) K03017 - DNA-directed RNA polymerase II subunit RPB9 (RPB9, POLR2I)	EC:2.7.7.6	GO:0003676 GO:0003677 GO:0003899 GO:0006351 GO:0008270	TraesCS5B03G0240100	K03017	KOG2691	PTHR11239 PTHR11239:SF15	PF01096 PF02150		Cre12.g505750	RNA polymerases M/15 Kd subunit			TraesCS5B03G0240100.1	TraesCS5B02G095100	TraesCS5B02G095100.1
QFe.icg-5B.1	Chr5B	TraesCS5B03G0240900		(1 of 3) PTHR11711//PTHR11711:SF165 - ADP RIBOSYLATION FACTOR-RELATED // SUBFAMILY NOT NAMED		GO:0005525 GO:0005622 GO:0006886 GO:0007264	TraesCS5B03G0240900	K07953	KOG0077	PTHR11711 PTHR11711:SF165	PF08477		Cre11.g468300				TraesCS5B03G0240900.1	TraesCS5B02G095200	TraesCS5B02G095200.1
QFe.icg-5B.1	Chr5B	TraesCS5B03G0241000	AT3G16890	(1 of 600) PF01535//PF13041 - PPR repeat (PPR) // PPR repeat family (PPR_2)			TraesCS5B03G0241000			PTHR24015 PTHR24015:SF760	PF01535 PF13041			pentatricopeptide (PPR) domain protein 40			TraesCS5B03G0241000.1	TraesCS5B02G095300	TraesCS5B02G095300.1
QFe.icg-5B.1	Chr5B	TraesCS5B03G0241300	AT1G47670	(1 of 3) PTHR22950//PTHR22950:SF281 - AMINO ACID TRANSPORTER // LYSINE HISTIDINE TRANSPORTER-LIKE 8			TraesCS5B03G0241300		KOG1303	PTHR22950 PTHR22950:SF281	PF01490			Transmembrane amino acid transporter family protein			TraesCS5B03G0241300.1	TraesCS5B02G095400	TraesCS5B02G095400.1
QFe.icg-5B.1	Chr5B	TraesCS5B03G0241700		(1 of 39) PF07816 - Protein of unknown function (DUF1645) (DUF1645)			TraesCS5B03G0241700			PTHR33095 PTHR33095:SF17	PF07816						TraesCS5B03G0241700.1	TraesCS5B02G095500	TraesCS5B02G095500.1
QFe.icg-5B.1	Chr5B	TraesCS5B03G0241800	AT4G02120	(1 of 3) PTHR11550:SF7 - CTP SYNTHASE	EC:6.3.4.2	GO:0003883 GO:0006221 GO:0006541 GO:0016787	TraesCS5B03G0241800	K01937		PTHR11550 PTHR11550:SF7	PF06418 PF07722		Cre09.g406050	CTP synthase family protein			TraesCS5B03G0241800.3	TraesCS5B02G095600	TraesCS5B02G095600.1
QFe.icg-5B.1	Chr5B	TraesCS5B03G0241900		(1 of 55) PF07887 - Calmodulin binding protein-like (Calmodulin_bind)		GO:0005516 GO:0006950	TraesCS5B03G0241900			PTHR31713 PTHR31713:SF10	PF07887						TraesCS5B03G0241900.1	TraesCS5B02G095700	TraesCS5B02G095700.1
QFe.icg-5B.1	Chr5B	TraesCS5B03G0242100		(1 of 55) PF07887 - Calmodulin binding protein-like (Calmodulin_bind)		GO:0005516 GO:0006950	TraesCS5B03G0242100			PTHR31713 PTHR31713:SF10	PF07887						TraesCS5B03G0242100.2	TraesCS5B02G095800	TraesCS5B02G095800.2
QFe.icg-5B.1	Chr5B	TraesCS5B03G0242500		(1 of 525) PF02362 - B3 DNA binding domain (B3)		GO:0003677	TraesCS5B03G0242500			PTHR31391 PTHR31391:SF23	PF02362						TraesCS5B03G0242500.1	TraesCS5B02G095900	TraesCS5B02G095900.1
QFe.icg-5B.1	Chr5B	TraesCS5B03G0242800		(1 of 55) PF07887 - Calmodulin binding protein-like (Calmodulin_bind)		GO:0005516 GO:0006950	TraesCS5B03G0242800			PTHR31713 PTHR31713:SF16	PF07887						TraesCS5B03G0242800.2	TraesCS5B02G096000	TraesCS5B02G096000.3
QFe.icg-5B.1	Chr5B	TraesCS5B03G0243100		(1 of 8) IPR008598//IPR027935 - Drought induced 19 protein type, zinc-binding domain // Protein dehydration-induced 19, C-terminal			TraesCS5B03G0243100			PTHR31875 PTHR31875:SF7	PF05605 PF14571						TraesCS5B03G0243100.1	TraesCS5B02G096100	TraesCS5B02G096100.1
QFe.icg-5B.1	Chr5B	TraesCS5B03G0243400	AT1G02730	(1 of 6) K00770 - 1,4-beta-D-xylan synthase (E2.4.2.24)	EC:2.4.2.24		TraesCS5B03G0243400	K00770		PTHR13301 PTHR13301:SF58	PF13632 PF14570			cellulose synthase-like D5			TraesCS5B03G0243400.1	TraesCS5B02G096200	TraesCS5B02G096200.1
QFe.icg-5B.1	Chr5B	TraesCS5B03G0243600		(1 of 46) PF00407 - Pathogenesis-related protein Bet v I family (Bet_v_1)		GO:0006952 GO:0009607	TraesCS5B03G0243600			PTHR31213 PTHR31213:SF10	PF00407						TraesCS5B03G0243600.1	TraesCS5B02G096300	TraesCS5B02G096300.1
QFe.icg-5B.1	Chr5B	TraesCS5B03G0243800		(1 of 3) PTHR11588//PTHR11588:SF122 - TUBULIN // SUBFAMILY NOT NAMED		GO:0003924 GO:0005200 GO:0005525 GO:0005874 GO:0007017	TraesCS5B03G0243800	K07375		PTHR11588 PTHR11588:SF122	PF00091						TraesCS5B03G0243800.1	TraesCS5B02G096400	TraesCS5B02G096400.1
QFe.icg-5B.1	Chr5B	TraesCS5B03G0244000					TraesCS5B03G0244000										TraesCS5B03G0244000.2	TraesCS5B02G096500	TraesCS5B02G096500.1
QFe.icg-5B.1	Chr5B	TraesCS5B03G0244100					TraesCS5B03G0244100										TraesCS5B03G0244100.1	TraesCS5B02G096600	TraesCS5B02G096600.1
QFe.icg-5B.1	Chr5B	TraesCS5B03G0244800					TraesCS5B03G0244800										TraesCS5B03G0244800.1	TraesCS5B02G096700	TraesCS5B02G096700.1
QFe.icg-5B.1	Chr5B	TraesCS5B03G0245400	ATMG00080	(1 of 13) K02878 - large subunit ribosomal protein L16 (RP-L16, MRPL16, rplP)		GO:0003735 GO:0005840 GO:0006412 GO:0019843	TraesCS5B03G0245400	K02878	KOG3422	PTHR12220 PTHR12220:SF15	PF00252			ribosomal protein L16			TraesCS5B03G0245400.1	TraesCS5B02G096800	TraesCS5B02G096800.1
QFe.icg-5B.1	Chr5B	TraesCS5B03G0246200					TraesCS5B03G0246200										TraesCS5B03G0246200.1	TraesCS5B02G096900	TraesCS5B02G096900.1
QFe.icg-5B.1	Chr5B	TraesCS5B03G0246800	AT3G16850	(1 of 5) PF00295//PF12708 - Glycosyl hydrolases family 28 (Glyco_hydro_28) // Pectate lyase superfamily protein (Pectate_lyase_3)			TraesCS5B03G0246800			PTHR31339 PTHR31339:SF11	PF12708			Pectin lyase-like superfamily protein			TraesCS5B03G0246800.1	TraesCS5B02G097100	TraesCS5B02G097100.2
QFe.icg-5B.1	Chr5B	TraesCS5B03G0247300		(1 of 4) PTHR21493//PTHR21493:SF147 - CGI-141-RELATED/LIPASE CONTAINING PROTEIN // SUBFAMILY NOT NAMED		GO:0006629	TraesCS5B03G0247300		KOG2088	PTHR21493 PTHR21493:SF147	PF01764		Cre03.g144524				TraesCS5B03G0247300.1	TraesCS5B02G097200	TraesCS5B02G097200.1
QFe.icg-5B.1	Chr5B	TraesCS5B03G0247800		(1 of 1163) IPR016024 - Armadillo-type fold		GO:0005488	TraesCS5B03G0247800			PTHR33115 PTHR33115:SF9		Ribosomal frameshift occurs at positions 130128380-130128382.					TraesCS5B03G0247800.1	TraesCS5B02G097300	TraesCS5B02G097300.1
QFe.icg-5B.1	Chr5B	TraesCS5B03G0248000	AT4G13650	(1 of 72) PF01535//PF13041//PF13812//PF14432 - PPR repeat (PPR) // PPR repeat family (PPR_2) // Pentatricopeptide repeat domain (PPR_3) // DYW family of nucleic acid deaminases (DYW_deaminase)			TraesCS5B03G0248000			PTHR24015 PTHR24015:SF761	PF01535 PF13041 PF13812 PF14432			Pentatricopeptide repeat (PPR) superfamily protein			TraesCS5B03G0248000.1	TraesCS5B02G097400	TraesCS5B02G097400.1
QFe.icg-5B.1	Chr5B	TraesCS5B03G0248100	AT2G47710	(1 of 6) PTHR31964//PTHR31964:SF16 - FAMILY NOT NAMED // ADENINE NUCLEOTIDE ALPHA HYDROLASES-LIKE PROTEIN		GO:0006950	TraesCS5B03G0248100			PTHR31964 PTHR31964:SF16	PF00582		Cre12.g542350	Adenine nucleotide alpha hydrolases-like superfamily protein			TraesCS5B03G0248100.1	TraesCS5B02G097500	TraesCS5B02G097500.1
QFe.icg-5B.1	Chr5B	TraesCS5B03G0248200	AT2G47710	(1 of 6) PTHR31964//PTHR31964:SF16 - FAMILY NOT NAMED // ADENINE NUCLEOTIDE ALPHA HYDROLASES-LIKE PROTEIN		GO:0006950	TraesCS5B03G0248200			PTHR31964 PTHR31964:SF16	PF00582		Cre12.g542350	Adenine nucleotide alpha hydrolases-like superfamily protein			TraesCS5B03G0248200.1	TraesCS5B02G097600	TraesCS5B02G097600.2
QFe.icg-5B.1	Chr5B	TraesCS5B03G0248900	AT5G55930	(1 of 3) PTHR22601//PTHR22601:SF17 - ISP4 LIKE PROTEIN // SUBFAMILY NOT NAMED		GO:0055085	TraesCS5B03G0248900			PTHR22601 PTHR22601:SF17	PF03169			oligopeptide transporter 1			TraesCS5B03G0248900.1	TraesCS5B02G097700	TraesCS5B02G097700.1
QFe.icg-5B.1	Chr5B	TraesCS5B03G0249100	AT5G27920	(1 of 3) PTHR24006//PTHR24006:SF442 - FAMILY NOT NAMED // PROTEIN GADR-4			TraesCS5B03G0249100	K10268	KOG1947	PTHR24006 PTHR24006:SF442			Cre12.g546900	F-box family protein			TraesCS5B03G0249100.1	TraesCS5B02G097800	TraesCS5B02G097800.1
QFe.icg-5B.1	Chr5B	TraesCS5B03G0249200	AT3G03080	(1 of 19) 1.1.1.54//1.3.1.102//1.3.1.74 - Allyl-alcohol dehydrogenase // 2-alkenal reductase (NADP(+)) / NADPH-dependent alkenal/one oxidoreductase // 2-alkenal reductase (NAD(P)(+)) / NADPH:2-alkenal alpha,beta-hydrogenase	EC:1.1.1.54 EC:1.3.1.102 EC:1.3.1.74	GO:0008270 GO:0016491 GO:0055114	TraesCS5B03G0249200	K07119		PTHR11695 PTHR11695:SF572	PF00107 PF16884			Zinc-binding dehydrogenase family protein			TraesCS5B03G0249200.1	TraesCS5B02G097900	TraesCS5B02G097900.1
QFe.icg-5B.1	Chr5B	TraesCS5B03G0249500	AT5G27860	(1 of 3) PTHR35760:SF1 - SI:CH211-22I13.2 PROTEIN			TraesCS5B03G0249500			PTHR35760 PTHR35760:SF1				(1 of 1) PTHR35760:SF1 - SI:CH211-22I13.2 PROTEIN			TraesCS5B03G0249500.1	TraesCS5B02G098000	TraesCS5B02G098000.1
QFe.icg-5B.1	Chr5B	TraesCS5B03G0249600	AT5G20680	(1 of 9) IPR025846//IPR026057 - PMR5 N-terminal domain // PC-Esterase			TraesCS5B03G0249600			PTHR13533 PTHR13533:SF5	PF13839 PF14416			TRICHOME BIREFRINGENCE-LIKE 16			TraesCS5B03G0249600.1	TraesCS5B02G098100	TraesCS5B02G098100.1
QFe.icg-5B.1	Chr5B	TraesCS5B03G0249900	AT5G54440	(1 of 2) IPR021773//IPR022233 - Foie gras liver health family 1 // TRAPP II complex, TRAPPC10			TraesCS5B03G0249900			PTHR13251	PF11817 PF12584			CLUB			TraesCS5B03G0249900.2	TraesCS5B02G098200	TraesCS5B02G098200.2
QFe.icg-5B.1	Chr5B	TraesCS5B03G0250100		(1 of 3) PTHR11349:SF44 - NUCLEOSIDE DIPHOSPHATE KINASE II, CHLOROPLASTIC	EC:2.7.4.6	GO:0004550 GO:0006165 GO:0006183 GO:0006228 GO:0006241	TraesCS5B03G0250100		KOG0888	PTHR11349 PTHR11349:SF44	PF00334						TraesCS5B03G0250100.1	TraesCS5B02G098300	TraesCS5B02G098300.1
QFe.icg-5B.1	Chr5B	TraesCS5B03G0250700		(1 of 48) PTHR22773:SF89 - NADH-UBIQUINONE OXIDOREDUCTASE CHAIN 2-RELATED	EC:1.6.5.3		TraesCS5B03G0250700			PTHR22773 PTHR22773:SF89	PF00361						TraesCS5B03G0250700.1	TraesCS5B02G098400	TraesCS5B02G098400.1
QFe.icg-5B.1	Chr5B	TraesCS5B03G0250800					TraesCS5B03G0250800										TraesCS5B03G0250800.1	TraesCS5B02G098500	TraesCS5B02G098500.1
QFe.icg-5B.1	Chr5B	TraesCS5B03G0253200	AT4G12780	(1 of 6) PTHR23172//PTHR23172:SF38 - AUXILIN/CYCLIN G-ASSOCIATED KINASE-RELATED // SUBFAMILY NOT NAMED			TraesCS5B03G0253200		KOG0431	PTHR23172 PTHR23172:SF38			Cre12.g511650	Chaperone DnaJ-domain superfamily protein			TraesCS5B03G0253200.2	TraesCS5B02G098600	TraesCS5B02G098600.2
QFe.icg-5B.1	Chr5B	TraesCS5B03G0253800	AT2G22480	(1 of 3) PTHR13697//PTHR13697:SF21 - PHOSPHOFRUCTOKINASE // SUBFAMILY NOT NAMED	EC:2.7.1.11	GO:0003872 GO:0006002 GO:0006096	TraesCS5B03G0253800	K00850	KOG2440	PTHR13697 PTHR13697:SF21	PF00365		Cre06.g262900	phosphofructokinase 5			TraesCS5B03G0253800.1	TraesCS5B02G098700	TraesCS5B02G098700.1
QFe.icg-5B.1	Chr5B	TraesCS5B03G0253900	AT2G46980	(1 of 6) PTHR36027:SF1 - ASYNAPTIC 3			TraesCS5B03G0253900			PTHR36027 PTHR36027:SF1		Ribosomal frameshift occurs at positions 132246321-132246323.		(1 of 1) PTHR36027:SF1 - ASYNAPTIC 3			TraesCS5B03G0253900.1	TraesCS5B02G098800	TraesCS5B02G098800.1
QFe.icg-5B.1	Chr5B	TraesCS5B03G0254000		(1 of 55) PF07887 - Calmodulin binding protein-like (Calmodulin_bind)		GO:0005516 GO:0006950	TraesCS5B03G0254000			PTHR31713 PTHR31713:SF9	PF07887						TraesCS5B03G0254000.1	TraesCS5B02G098900	TraesCS5B02G098900.1
QFe.icg-5B.1	Chr5B	TraesCS5B03G0254100		(1 of 37) K10406 - kinesin family member C2/C3 (KIFC2_3)	EC:3.6.4.5	GO:0003777 GO:0005515 GO:0005524 GO:0005871 GO:0007018 GO:0008017	TraesCS5B03G0254100	K10406	KOG0239	PTHR24115 PTHR24115:SF438	PF00225 PF00307		Cre05.g233100				TraesCS5B03G0254100.1	TraesCS5B02G099000	TraesCS5B02G099000.1
QFe.icg-5B.1	Chr5B	TraesCS5B03G0254200	AT3G05490	(1 of 33) PF05498 - Rapid ALkalinization Factor (RALF) (RALF)			TraesCS5B03G0254200			PTHR33136 PTHR33136:SF11	PF05498			ralf-like 22			TraesCS5B03G0254200.1	TraesCS5B02G099100	TraesCS5B02G099100.1
QFe.icg-5B.1	Chr5B	TraesCS5B03G0254400		(1 of 3) PTHR18929//PTHR18929:SF84 - PROTEIN DISULFIDE ISOMERASE // 5'-ADENYLYLSULFATE REDUCTASE-LIKE 5-RELATED		GO:0045454	TraesCS5B03G0254400		KOG2640	PTHR18929 PTHR18929:SF84	PF00085						TraesCS5B03G0254400.1	TraesCS5B02G099200	TraesCS5B02G099200.1
QFe.icg-5B.1	Chr5B	TraesCS5B03G0254500	AT4G29060	(1 of 3) K02357 - elongation factor Ts (tsf, TSFM)		GO:0003676 GO:0003746 GO:0005515 GO:0005622 GO:0006414	TraesCS5B03G0254500	K02357	KOG1071	PTHR11741 PTHR11741:SF3	PF00575 PF00889		Cre12.g519180	elongation factor Ts family protein			TraesCS5B03G0254500.1	TraesCS5B02G099300	TraesCS5B02G099300.1
QFe.icg-5B.1	Chr5B	TraesCS5B03G0254700					TraesCS5B03G0254700			PTHR34681 PTHR34681:SF2							TraesCS5B03G0254700.1	TraesCS5B02G099400	TraesCS5B02G099400.1
QFe.icg-5B.1	Chr5B	TraesCS5B03G0254800					TraesCS5B03G0254800										TraesCS5B03G0254800.1	TraesCS5B02G099500	TraesCS5B02G099500.1
QFe.icg-5B.1	Chr5B	TraesCS5B03G0254900		(1 of 88) KOG1724 - SCF ubiquitin ligase, Skp1 component		GO:0006511	TraesCS5B03G0254900		KOG1724	PTHR11165	PF01466 PF03931		Cre12.g501200				TraesCS5B03G0254900.1	TraesCS5B02G099600	TraesCS5B02G099600.1
QFe.icg-5B.1	Chr5B	TraesCS5B03G0255000		(1 of 3) PTHR11972//PTHR11972:SF61 - NADPH OXIDASE // SUBFAMILY NOT NAMED	EC:1.6.3.1	GO:0004601 GO:0005509 GO:0016020 GO:0016491 GO:0050664 GO:0055114	TraesCS5B03G0255000	K13447		PTHR11972 PTHR11972:SF61	PF01794 PF08022 PF08030 PF08414						TraesCS5B03G0255000.1	TraesCS5B02G099700	TraesCS5B02G099700.1
QFe.icg-5B.1	Chr5B	TraesCS5B03G0255100	AT5G17250	(1 of 1) PTHR23071:SF1 - GPI ETHANOLAMINE PHOSPHATE TRANSFERASE 3		GO:0003824 GO:0008152	TraesCS5B03G0255100	K05288	KOG2126	PTHR23071 PTHR23071:SF1	PF01663		Cre02.g094050	Alkaline-phosphatase-like family protein			TraesCS5B03G0255100.1	TraesCS5B02G099800	TraesCS5B02G099800.1
QFe.icg-5B.1	Chr5B	TraesCS5B03G0255200	AT2G20690	(1 of 3) 2.5.1.9 - Riboflavin synthase	EC:2.5.1.9	GO:0004746 GO:0009231 GO:0016491 GO:0055114	TraesCS5B03G0255200	K00793	KOG3310	PTHR21098 PTHR21098:SF0	PF00677		Cre06.g296600	lumazine-binding family protein			TraesCS5B03G0255200.1	TraesCS5B02G099900	TraesCS5B02G099900.1
QFe.icg-5B.1	Chr5B	TraesCS5B03G0255500	AT3G04600	(1 of 6) K01867 - tryptophanyl-tRNA synthetase (WARS, trpS)	EC:6.1.1.2	GO:0000166 GO:0004812 GO:0004830 GO:0005524 GO:0005737 GO:0006418 GO:0006436	TraesCS5B03G0255500	K01867		PTHR10055 PTHR10055:SF1	PF00579		Cre12.g522350	Nucleotidylyl transferase superfamily protein			TraesCS5B03G0255500.1	TraesCS5B02G100000	TraesCS5B02G100000.1
QFe.icg-5B.1	Chr5B	TraesCS5B03G0255600		(1 of 2) IPR006652//IPR011043 - Kelch repeat type 1 // Galactose oxidase/kelch, beta-propeller		GO:0005515	TraesCS5B03G0255600		KOG0379	PTHR23244 PTHR23244:SF315	PF01344 PF13415		Cre02.g074650				TraesCS5B03G0255600.1	TraesCS5B02G100100	TraesCS5B02G100100.1
QFe.icg-5B.1	Chr5B	TraesCS5B03G0255700	AT3G21400	(1 of 1) PTHR36759:SF1 - GENOMIC DNA, CHROMOSOME 3, P1 CLONE:MHC9			TraesCS5B03G0255700			PTHR36759 PTHR36759:SF1				(1 of 1) PTHR36759:SF1 - GENOMIC DNA, CHROMOSOME 3, P1 CLONE:MHC9			TraesCS5B03G0255700.1	TraesCS5B02G100200	TraesCS5B02G100200.1
QFe.icg-5B.1	Chr5B	TraesCS5B03G0255800	AT4G33160	(1 of 179) IPR001810//IPR011043 - F-box domain // Galactose oxidase/kelch, beta-propeller		GO:0005515	TraesCS5B03G0255800			PTHR32133 PTHR32133:SF90	PF00646			F-box family protein			TraesCS5B03G0255800.1	TraesCS5B02G100300	TraesCS5B02G100300.1
QFe.icg-5B.1	Chr5B	TraesCS5B03G0256100	AT3G27530	(1 of 3) PTHR10013 - GENERAL VESICULAR TRANSPORT FACTOR P115		GO:0000139 GO:0005488 GO:0005737 GO:0006886 GO:0008565 GO:0016020 GO:0048193 GO:0048280	TraesCS5B03G0256100		KOG0946	PTHR10013	PF04869 PF04871		Cre06.g271950	golgin candidate 6			TraesCS5B03G0256100.1	TraesCS5B02G100400	TraesCS5B02G100400.1
QFe.icg-5B.1	Chr5B	TraesCS5B03G0256200	AT5G18590	(1 of 5) PTHR23244//PTHR23244:SF327 - KELCH REPEAT DOMAIN // SUBFAMILY NOT NAMED			TraesCS5B03G0256200		KOG4693	PTHR23244 PTHR23244:SF327	PF13418			Galactose oxidase/kelch repeat superfamily protein			TraesCS5B03G0256200.1	TraesCS5B02G100500	TraesCS5B02G100500.1
QFe.icg-5B.1	Chr5B	TraesCS5B03G0256600	AT2G47870	(1 of 6) PTHR10168//PTHR10168:SF83 - GLUTAREDOXIN // SUBFAMILY NOT NAMED	EC:1.8.1.9	GO:0009055 GO:0015035 GO:0045454	TraesCS5B03G0256600	K03676	KOG1752	PTHR10168 PTHR10168:SF83	PF00462			Thioredoxin superfamily protein			TraesCS5B03G0256600.1	TraesCS5B02G100600	TraesCS5B02G100600.1
QFe.icg-5B.1	Chr5B	TraesCS5B03G0256900	AT4G15700	(1 of 12) PTHR10168//PTHR10168:SF98 - GLUTAREDOXIN // SUBFAMILY NOT NAMED	EC:1.8.1.9	GO:0009055 GO:0015035 GO:0045454	TraesCS5B03G0256900	K03676	KOG1752	PTHR10168 PTHR10168:SF98	PF00462			Thioredoxin superfamily protein			TraesCS5B03G0256900.1	TraesCS5B02G100700	TraesCS5B02G100700.1
QFe.icg-5B.1	Chr5B	TraesCS5B03G0257000					TraesCS5B03G0257000										TraesCS5B03G0257000.2	TraesCS5B02G100800	TraesCS5B02G100800.1
QFe.icg-5B.1	Chr5B	TraesCS5B03G0257100	AT4G15700	(1 of 12) PTHR10168//PTHR10168:SF98 - GLUTAREDOXIN // SUBFAMILY NOT NAMED	EC:1.8.1.9	GO:0009055 GO:0015035 GO:0045454	TraesCS5B03G0257100	K03676	KOG1752	PTHR10168 PTHR10168:SF98	PF00462			Thioredoxin superfamily protein			TraesCS5B03G0257100.1	TraesCS5B02G100900	TraesCS5B02G100900.1
QFe.icg-5B.1	Chr5B	TraesCS5B03G0257200	AT2G47870	(1 of 6) PTHR10168//PTHR10168:SF83 - GLUTAREDOXIN // SUBFAMILY NOT NAMED	EC:1.8.1.9	GO:0009055 GO:0015035 GO:0045454	TraesCS5B03G0257200	K03676	KOG1752	PTHR10168 PTHR10168:SF83	PF00462			Thioredoxin superfamily protein			TraesCS5B03G0257200.1	TraesCS5B02G101000	TraesCS5B02G101000.1
QFe.icg-5B.1	Chr5B	TraesCS5B03G0257300	AT4G15700	(1 of 12) PTHR10168//PTHR10168:SF98 - GLUTAREDOXIN // SUBFAMILY NOT NAMED	EC:1.8.1.9	GO:0009055 GO:0015035 GO:0045454	TraesCS5B03G0257300	K03676	KOG1752	PTHR10168 PTHR10168:SF98	PF00462			Thioredoxin superfamily protein			TraesCS5B03G0257300.1	TraesCS5B02G101100	TraesCS5B02G101100.1
QFe.icg-5B.1	Chr5B	TraesCS5B03G0257500	AT5G18650	(1 of 3) PTHR21319//PTHR21319:SF5 - RING FINGER AND CHY ZINC FINGER DOMAIN-CONTAINING PROTEIN 1 // SUBFAMILY NOT NAMED	EC:6.3.2.19	GO:0005515 GO:0008270 GO:0016567	TraesCS5B03G0257500	K10144	KOG1940	PTHR21319 PTHR21319:SF5	PF05495 PF13639 PF14599		Cre17.g718300	CHY-type/CTCHY-type/RING-type Zinc finger protein			TraesCS5B03G0257500.1	TraesCS5B02G101200	TraesCS5B02G101200.1
QFe.icg-5B.1	Chr5B	TraesCS5B03G0257700	AT5G11980	(1 of 3) PTHR21311//PTHR21311:SF0 - CONSERVED OLIGOMERIC GOLGI COMPLEX COMPONENT 8 // CONSERVED OLIGOMERIC GOLGI COMPLEX SUBUNIT 8		GO:0017119	TraesCS5B03G0257700			PTHR21311	PF04124		Cre10.g439650	conserved oligomeric Golgi complex component-related / COG complex component-related			TraesCS5B03G0257700.1	TraesCS5B02G101300	TraesCS5B02G101300.1
QFe.icg-5B.1	Chr5B	TraesCS5B03G0257900	AT5G15630	(1 of 38) PF04833 - COBRA-like protein (COBRA)		GO:0010215 GO:0016049 GO:0031225	TraesCS5B03G0257900			PTHR31673 PTHR31673:SF4	PF04833			COBRA-like extracellular glycosyl-phosphatidyl inositol-anchored protein family			TraesCS5B03G0257900.1	TraesCS5B02G101400	TraesCS5B02G101400.1
QFe.icg-5B.1	Chr5B	TraesCS5B03G0258100	AT4G03180	(1 of 2) PTHR15657:SF1 - THYROID TRANSCRIPTION FACTOR 1-ASSOCIATED PROTEIN 26			TraesCS5B03G0258100		KOG4851	PTHR15657	PF08524			(1 of 1) PTHR15657:SF1 - THYROID TRANSCRIPTION FACTOR 1-ASSOCIATED PROTEIN 26			TraesCS5B03G0258100.2	TraesCS5B02G101500	TraesCS5B02G101500.2
QFe.icg-5B.1	Chr5B	TraesCS5B03G0258300	AT4G15700	(1 of 12) PTHR10168//PTHR10168:SF98 - GLUTAREDOXIN // SUBFAMILY NOT NAMED	EC:1.8.1.9	GO:0009055 GO:0015035 GO:0045454	TraesCS5B03G0258300	K03676	KOG1752	PTHR10168 PTHR10168:SF98	PF00462			Thioredoxin superfamily protein			TraesCS5B03G0258300.1	TraesCS5B02G101600	TraesCS5B02G101600.1
QFe.icg-5B.1	Chr5B	TraesCS5B03G0258700		(1 of 6) PF08209 - Sgf11 (transcriptional regulation protein) (Sgf11)			TraesCS5B03G0258700			PTHR15117	PF08209						TraesCS5B03G0258700.1	TraesCS5B02G101700	TraesCS5B02G101700.1
QFe.icg-5B.1	Chr5B	TraesCS5B03G0258800	AT3G30841	(1 of 3) PTHR31209//PTHR31209:SF0 - FAMILY NOT NAMED // COFACTOR-INDEPENDENT PHOSPHOGLYCERATE MUTASE	EC:5.4.2.12	GO:0003824 GO:0008152 GO:0046537 GO:0046872	TraesCS5B03G0258800			PTHR31209 PTHR31209:SF0	PF01676 PF10143		Cre12.g527400	Cofactor-independent phosphoglycerate mutase			TraesCS5B03G0258800.1	TraesCS5B02G101800	TraesCS5B02G101800.1
QFe.icg-5B.1	Chr5B	TraesCS5B03G0258900	AT1G61040	(1 of 3) K15178 - RNA polymerase-associated protein RTF1 (RTF1)		GO:0003677 GO:0005634 GO:0006352 GO:0006368 GO:0016570 GO:0016593	TraesCS5B03G0258900	K15178	KOG2402	PTHR13115 PTHR13115:SF8	PF03126		Cre03.g196450	plus-3 domain-containing protein			TraesCS5B03G0258900.1	TraesCS5B02G101900	TraesCS5B02G101900.1
QFe.icg-5B.1	Chr5B	TraesCS5B03G0259500	AT3G05020	(1 of 3) PTHR20863:SF29 - ACYL CARRIER PROTEIN 1, CHLOROPLASTIC-RELATED		GO:0006633 GO:0031177	TraesCS5B03G0259500		KOG1748	PTHR20863 PTHR20863:SF29	PF00550		Cre13.g577100	acyl carrier protein 1			TraesCS5B03G0259500.1	TraesCS5B02G102000	TraesCS5B02G102000.1
QFe.icg-5B.1	Chr5B	TraesCS5B03G0259600	AT4G03150				TraesCS5B03G0259600			PTHR36776 PTHR36776:SF1							TraesCS5B03G0259600.1	TraesCS5B02G102100	TraesCS5B02G102100.1
QFe.icg-5B.1	Chr5B	TraesCS5B03G0259700	AT5G55050	(1 of 5) PTHR22835//PTHR22835:SF150 - ZINC FINGER FYVE DOMAIN CONTAINING PROTEIN // SUBFAMILY NOT NAMED	EC:3.1.1.3	GO:0016788	TraesCS5B03G0259700			PTHR22835 PTHR22835:SF150	PF00657		Cre02.g144010	GDSL-like Lipase/Acylhydrolase superfamily protein			TraesCS5B03G0259700.1	TraesCS5B02G102200	TraesCS5B02G102200.1
QFe.icg-5B.1	Chr5B	TraesCS5B03G0260000	AT1G79150	(1 of 3) K14834 - nucleolar complex protein 3 (NOC3)		GO:0005488	TraesCS5B03G0260000	K14834	KOG2153	PTHR14428	PF03914 PF07540		Cre16.g659600	binding			TraesCS5B03G0260000.1	TraesCS5B02G102300	TraesCS5B02G102300.1
QFe.icg-5B.1	Chr5B	TraesCS5B03G0260300	AT3G06350	(1 of 1) PTHR21089//PTHR21089:SF1//PTHR21089:SF11 - SHIKIMATE DEHYDROGENASE // BIFUNCTIONAL 3-DEHYDROQUINATE DEHYDRATASE/SHIKIMATE DEHYDROGENASE, CHLOROPLASTIC // SUBFAMILY NOT NAMED	EC:1.1.1.25 EC:4.2.1.10	GO:0003855 GO:0004764 GO:0019632 GO:0050661 GO:0055114	TraesCS5B03G0260300	K13832	KOG0692	PTHR21089 PTHR21089:SF11	PF01487 PF01488 PF08501		Cre08.g380201	dehydroquinate dehydratase, putative / shikimate dehydrogenase, putative			TraesCS5B03G0260300.3	TraesCS5B02G102400	TraesCS5B02G102400.2
QFe.icg-5B.1	Chr5B	TraesCS5B03G0260400	AT4G03115	(1 of 12) KOG0753 - Mitochondrial fatty acid anion carrier protein/Uncoupling protein			TraesCS5B03G0260400		KOG0753	PTHR24089 PTHR24089:SF80	PF00153		Cre15.g641200	Mitochondrial substrate carrier family protein			TraesCS5B03G0260400.2	TraesCS5B02G102500	TraesCS5B02G102500.2
QFe.icg-5B.1	Chr5B	TraesCS5B03G0260500	AT3G58140	(1 of 3) PTHR11538//PTHR11538:SF41 - PHENYLALANYL-TRNA SYNTHETASE // PHENYLALANINE--TRNA LIGASE, MITOCHONDRIAL	EC:6.1.1.20	GO:0000049 GO:0000287 GO:0004812 GO:0004826 GO:0005524 GO:0005737 GO:0006418 GO:0006432 GO:0008033 GO:0043039	TraesCS5B03G0260500	K01889		PTHR11538 PTHR11538:SF41	PF01409 PF03147		Cre02.g079600	phenylalanyl-tRNA synthetase class IIc family protein			TraesCS5B03G0260500.1	TraesCS5B02G102600	TraesCS5B02G102600.1
QFe.icg-5B.1	Chr5B	TraesCS5B03G0260600		(1 of 8) PTHR19957//PTHR19957:SF131 - SYNTAXIN // SUBFAMILY NOT NAMED		GO:0005515 GO:0016020 GO:0016192	TraesCS5B03G0260600	K08486	KOG0810	PTHR19957 PTHR19957:SF131	PF00804 PF05739		Cre13.g588550				TraesCS5B03G0260600.1	TraesCS5B02G102700	TraesCS5B02G102700.1
QFe.icg-5B.1	Chr5B	TraesCS5B03G0260700	AT3G24440	(1 of 14) IPR003961 - Fibronectin type III		GO:0005515	TraesCS5B03G0260700			PTHR21736 PTHR21736:SF17	PF07227			Fibronectin type III domain-containing protein			TraesCS5B03G0260700.1	TraesCS5B02G102800	TraesCS5B02G102800.1
QFe.icg-5B.1	Chr5B	TraesCS5B03G0260900	AT4G03100	(1 of 16) PF00620//PF00786 - RhoGAP domain (RhoGAP) // P21-Rho-binding domain (PBD)		GO:0007165	TraesCS5B03G0260900			PTHR23177	PF00620 PF00786			Rho GTPase activating protein with PAK-box/P21-Rho-binding domain			TraesCS5B03G0260900.1	TraesCS5B02G102900	TraesCS5B02G102900.1
QFe.icg-5B.1	Chr5B	TraesCS5B03G0261800		(1 of 53) 1.1.3.37//1.1.3.8 - D-arabinono-1,4-lactone oxidase / D-arabinono-gamma-lactone oxidase // L-gulonolactone oxidase / L-gulono-gamma-lactone oxidase	EC:1.1.3.37 EC:1.1.3.8	GO:0003824 GO:0003885 GO:0016020 GO:0016491 GO:0016614 GO:0050660 GO:0055114	TraesCS5B03G0261800		KOG4730	PTHR13878 PTHR13878:SF54	PF01565 PF04030		Cre03.g177600				TraesCS5B03G0261800.1	TraesCS5B02G103100	TraesCS5B02G103100.1
QFe.icg-5B.1	Chr5B	TraesCS5B03G0262400					TraesCS5B03G0262400										TraesCS5B03G0262400.1	TraesCS5B02G103200	TraesCS5B02G103200.1
QFe.icg-5B.1	Chr5B	TraesCS5B03G0262700		(1 of 656) 1.11.1.7 - Peroxidase / Lactoperoxidase	EC:1.11.1.7	GO:0004601 GO:0006979 GO:0020037 GO:0055114	TraesCS5B03G0262700			PTHR31235	PF00141						TraesCS5B03G0262700.1	TraesCS5B02G103300	TraesCS5B02G103300.1
QFe.icg-5B.1	Chr5B	TraesCS5B03G0262800		(1 of 4) PF00515//PF12796//PF13414//PF13637 - Tetratricopeptide repeat (TPR_1) // Ankyrin repeats (3 copies) (Ank_2) // TPR repeat (TPR_11) // Ankyrin repeats (many copies) (Ank_4)		GO:0005515	TraesCS5B03G0262800		KOG4412	PTHR22904 PTHR22904:SF351	PF00515 PF12796 PF13414 PF13637		Cre17.g735350				TraesCS5B03G0262800.1	TraesCS5B02G103400	TraesCS5B02G103400.1
QFe.icg-5B.1	Chr5B	TraesCS5B03G0263000	AT5G55860	(1 of 29) PF05701 - Weak chloroplast movement under blue light (WEMBL)			TraesCS5B03G0263000			PTHR32054 PTHR32054:SF3	PF05701			Plant protein of unknown function (DUF827)			TraesCS5B03G0263000.1	TraesCS5B02G103500	TraesCS5B02G103500.2
QFe.icg-5B.1	Chr5B	TraesCS5B03G0263400		(1 of 103) K11251 - histone H2A (H2A)		GO:0000786 GO:0003677 GO:0005634 GO:0046982	TraesCS5B03G0263400	K11251	KOG1756	PTHR23430	PF00125 PF16211						TraesCS5B03G0263400.1	TraesCS5B02G103600	TraesCS5B02G103600.1
QFe.icg-5B.1	Chr5B	TraesCS5B03G0263500	AT3G05130				TraesCS5B03G0263500										TraesCS5B03G0263500.1	TraesCS5B02G103700	TraesCS5B02G103700.1
QFe.icg-5B.1	Chr5B	TraesCS5B03G0263700		(1 of 211) PF03168 - Late embryogenesis abundant protein (LEA_2)			TraesCS5B03G0263700			PTHR31415 PTHR31415:SF20	PF03168						TraesCS5B03G0263700.1	TraesCS5B02G103800	TraesCS5B02G103800.1
QFe.icg-5B.1	Chr5B	TraesCS5B03G0264000	AT5G53850	(1 of 3) 3.1.3.87 - 2-hydroxy-3-keto-5-methylthiopentenyl-1-phosphate phosphatase / HK-MTPenyl-1-P phosphatase	EC:3.1.3.87 EC:4.2.1.109 EC:5.3.2.5	GO:0000287 GO:0005737 GO:0008152 GO:0016787 GO:0019509 GO:0043874 GO:0046872	TraesCS5B03G0264000	K16054	KOG2631	PTHR10640 PTHR10640:SF7	PF00596 PF13419		Cre01.g016528	haloacid dehalogenase-like hydrolase family protein			TraesCS5B03G0264000.1	TraesCS5B02G103900	TraesCS5B02G103900.1
QFe.icg-5B.1	Chr5B	TraesCS5B03G0264200		(1 of 21) 5.4.99.30 - UDP-arabinopyranose mutase	EC:5.4.99.30	GO:0016866 GO:0030244	TraesCS5B03G0264200			PTHR31682 PTHR31682:SF3	PF03214						TraesCS5B03G0264200.1	TraesCS5B02G104000	TraesCS5B02G104000.1
QFe.icg-5B.1	Chr5B	TraesCS5B03G0264300	AT4G02980	(1 of 2) PTHR37236:SF1 - AUXIN-BINDING PROTEIN 1		GO:0004872	TraesCS5B03G0264300			PTHR37236 PTHR37236:SF1	PF07883			endoplasmic reticulum auxin binding protein 1			TraesCS5B03G0264300.1	TraesCS5B02G104100	TraesCS5B02G104100.1
QFe.icg-5B.1	Chr5B	TraesCS5B03G0264400		(1 of 451) PF02365 - No apical meristem (NAM) protein (NAM)		GO:0003677 GO:0006355	TraesCS5B03G0264400			PTHR31719 PTHR31719:SF37	PF02365						TraesCS5B03G0264400.1	TraesCS5B02G104200	TraesCS5B02G104200.1
QFe.icg-5B.1	Chr5B	TraesCS5B03G0264500	AT5G24260	(1 of 3) 3.4.14.5 - Dipeptidyl-peptidase IV / Xaa-Pro-dipeptidylaminopeptidase	EC:3.4.14.5	GO:0006508	TraesCS5B03G0264500	K01278		PTHR11731 PTHR11731:SF110	PF00930 PF12695			prolyl oligopeptidase family protein			TraesCS5B03G0264500.1	TraesCS5B02G104300	TraesCS5B02G104300.1
QFe.icg-5B.1	Chr5B	TraesCS5B03G0264700		(1 of 145) PF01612 - 3'-5' exonuclease (DNA_pol_A_exo1)		GO:0003676 GO:0006139 GO:0008408	TraesCS5B03G0264700				PF01612						TraesCS5B03G0264700.1	TraesCS5B02G104400	TraesCS5B02G104400.1
QFe.icg-5B.1	Chr5B	TraesCS5B03G0265000	AT5G27380	(1 of 1) KOG0021 - Glutathione synthetase	EC:6.3.2.3	GO:0004363 GO:0005524 GO:0006750	TraesCS5B03G0265000	K01920		PTHR11130 PTHR11130:SF2	PF03917		Cre17.g708800	glutathione synthetase 2			TraesCS5B03G0265000.1	TraesCS5B02G104500	TraesCS5B02G104500.1
QFe.icg-5B.1	Chr5B	TraesCS5B03G0265200	AT2G20790	(1 of 3) K19023 - AP-5 complex subunit mu-1 (AP5M1, MUDENG)			TraesCS5B03G0265200		KOG0937	PTHR10529 PTHR10529:SF240	PF00928			clathrin adaptor complexes medium subunit family protein			TraesCS5B03G0265200.2	TraesCS5B02G104600	TraesCS5B02G104600.1
QFe.icg-5B.1	Chr5B	TraesCS5B03G0266500		(1 of 6) PTHR33115//PTHR33115:SF3 - FAMILY NOT NAMED // ARM REPEAT SUPERFAMILY PROTEIN-RELATED		GO:0005488	TraesCS5B03G0266500			PTHR33115 PTHR33115:SF3							TraesCS5B03G0266500.1	TraesCS5B02G104700	TraesCS5B02G104700.1
QFe.icg-5B.1	Chr5B	TraesCS5B03G0267000	AT3G52170	(1 of 3) PTHR34568:SF2 - DNA BINDING PROTEIN			TraesCS5B03G0267000			PTHR34568 PTHR34568:SF2				DNA binding			TraesCS5B03G0267000.1	TraesCS5B02G104800	TraesCS5B02G104800.1
QFe.icg-5B.1	Chr5B	TraesCS5B03G0267100	AT4G02820	(1 of 1) IPR002885//IPR011322 - Pentatricopeptide repeat // Nitrogen regulatory PII-like, alpha/beta			TraesCS5B03G0267100			PTHR24015 PTHR24015:SF27	PF01535 PF13041			Pentatricopeptide repeat (PPR) superfamily protein			TraesCS5B03G0267100.1	TraesCS5B02G104900	TraesCS5B02G104900.1
QFe.icg-5B.1	Chr5B	TraesCS5B03G0267400	AT3G08020	(1 of 3) KOG4443 - Putative transcription factor HALR/MLL3, involved in embryonic development	EC:2.1.1.43	GO:0005515 GO:0008270	TraesCS5B03G0267400		KOG4443	PTHR10615	PF00628			PHD finger family protein			TraesCS5B03G0267400.1	TraesCS5B02G105000	TraesCS5B02G105000.1
QFe.icg-5B.1	Chr5B	TraesCS5B03G0267700	AT1G80570	(1 of 111) KOG1947 - Leucine rich repeat proteins, some proteins contain F-box			TraesCS5B03G0267700		KOG1947	PTHR24006				RNI-like superfamily protein			TraesCS5B03G0267700.1	TraesCS5B02G105100	TraesCS5B02G105100.1
QFe.icg-5B.1	Chr5B	TraesCS5B03G0268000	AT5G17530	(1 of 3) PTHR22573//PTHR22573:SF18 - PHOSPHOHEXOMUTASE FAMILY MEMBER // PHOSPHOGLUCOSAMINE MUTASE FAMILY PROTEIN	EC:5.4.2.2 EC:5.4.2.8	GO:0005975 GO:0016868 GO:0071704	TraesCS5B03G0268000		KOG1220	PTHR22573 PTHR22573:SF18	PF02878 PF02879 PF02880		Cre03.g144707	phosphoglucosamine mutase family protein			TraesCS5B03G0268000.2	TraesCS5B02G105200	TraesCS5B02G105200.2
QFe.icg-5B.1	Chr5B	TraesCS5B03G0268200		(1 of 59) K10268 - F-box and leucine-rich repeat protein 2/20 (FBXL2_20)			TraesCS5B03G0268200	K10268		PTHR24006							TraesCS5B03G0268200.1	TraesCS5B02G105300	TraesCS5B02G105300.1
QFe.icg-5B.1	Chr5B	TraesCS5B03G0268300	AT2G41880	(1 of 3) PTHR23117//PTHR23117:SF13 - GUANYLATE KINASE-RELATED // GUANYLATE KINASE	EC:2.7.4.8	GO:0004385 GO:0006163	TraesCS5B03G0268300	K00942	KOG0707	PTHR23117 PTHR23117:SF13	PF00625			guanylate kinase 1			TraesCS5B03G0268300.1	TraesCS5B02G105400	TraesCS5B02G105400.1
QFe.icg-5B.1	Chr5B	TraesCS5B03G0268700		(1 of 12) KOG1595 - CCCH-type Zn-finger protein		GO:0005515 GO:0046872	TraesCS5B03G0268700		KOG1595	PTHR14493 PTHR14493:SF42	PF12796		Cre07.g326150				TraesCS5B03G0268700.1	TraesCS5B02G105500	TraesCS5B02G105500.1
QFe.icg-5B.1	Chr5B	TraesCS5B03G0268900	AT3G02875	(1 of 5) PTHR11014//PTHR11014:SF103 - PEPTIDASE M20 FAMILY MEMBER // SUBFAMILY NOT NAMED		GO:0008152 GO:0016787	TraesCS5B03G0268900	K14664		PTHR11014 PTHR11014:SF103	PF01546 PF07687		Cre17.g728100	Peptidase M20/M25/M40 family protein			TraesCS5B03G0268900.2	TraesCS5B02G105600	TraesCS5B02G105600.2
QFe.icg-5B.1	Chr5B	TraesCS5B03G0269000	AT5G12860	(1 of 3) PTHR10283:SF76 - DICARBOXYLATE TRANSPORTER 1, CHLOROPLASTIC		GO:0005215 GO:0006814 GO:0016020 GO:0016021 GO:0055085	TraesCS5B03G0269000			PTHR10283 PTHR10283:SF76	PF03600		Cre17.g713350	dicarboxylate transporter 1			TraesCS5B03G0269000.1	TraesCS5B02G105700	TraesCS5B02G105700.1
QFe.icg-5B.1	Chr5B	TraesCS5B03G0269100	AT1G72550	(1 of 6) K01890 - phenylalanyl-tRNA synthetase beta chain (FARSB, pheT)	EC:6.1.1.20	GO:0000049 GO:0000166 GO:0000287 GO:0003723 GO:0004812 GO:0004826 GO:0005524 GO:0005737 GO:0006432 GO:0043039	TraesCS5B03G0269100	K01890		PTHR10947	PF01409 PF03483 PF03484		Cre13.g603900	tRNA synthetase beta subunit family protein			TraesCS5B03G0269100.1	TraesCS5B02G105800	TraesCS5B02G105800.1
QFe.icg-5B.1	Chr5B	TraesCS5B03G0269300	AT3G08500	(1 of 2) PTHR10641//PTHR10641:SF593 - MYB-LIKE DNA-BINDING PROTEIN MYB // SUBFAMILY NOT NAMED		GO:0003677	TraesCS5B03G0269300	K09422		PTHR10641 PTHR10641:SF593	PF00249			myb domain protein 83			TraesCS5B03G0269300.1	TraesCS5B02G105900	TraesCS5B02G105900.1
QFe.icg-5B.1	Chr5B	TraesCS5B03G0270000	AT3G57650	(1 of 3) K13523 - lysophosphatidic acid acyltransferase / lysophosphatidylinositol acyltransferase (AGPAT3_4)	EC:2.3.1.51	GO:0008152 GO:0016746	TraesCS5B03G0270000	K13523	KOG1505	PTHR10983 PTHR10983:SF23	PF01553 PF16076			lysophosphatidyl acyltransferase 2			TraesCS5B03G0270000.1	TraesCS5B02G106000	TraesCS5B02G106000.1
QFe.icg-5B.1	Chr5B	TraesCS5B03G0270400		(1 of 3) PTHR14110//PTHR14110:SF9 - MITOCHONDRIAL IMPORT INNER MEMBRANE TRANSLOCASE SUBUNIT TIM22 // SUBFAMILY NOT NAMED			TraesCS5B03G0270400			PTHR14110 PTHR14110:SF9	PF02466		Cre01.g050400				TraesCS5B03G0270400.1	TraesCS5B02G106100	TraesCS5B02G106100.1
QFe.icg-5B.1	Chr5B	TraesCS5B03G0270600					TraesCS5B03G0270600										TraesCS5B03G0270600.1	TraesCS5B02G106200	TraesCS5B02G106200.1
QFe.icg-5B.1	Chr5B	TraesCS5B03G0271100	AT3G07770	(1 of 9) K09487 - heat shock protein 90kDa beta (HSP90B, TRA1)		GO:0005524 GO:0006457 GO:0006950 GO:0051082	TraesCS5B03G0271100	K09487		PTHR11528 PTHR11528:SF41	PF00183 PF02518		Cre12.g514850	HEAT SHOCK PROTEIN 89.1			TraesCS5B03G0271100.1	TraesCS5B02G106300	TraesCS5B02G106300.1
QFe.icg-5B.1	Chr5B	TraesCS5B03G0271400	AT5G10060	(1 of 3) PTHR12460//PTHR12460:SF4 - CYCLIN-DEPENDENT KINASE INHIBITOR-RELATED PROTEIN // ENTH/VHS FAMILY PROTEIN			TraesCS5B03G0271400	K15559	KOG2669	PTHR12460 PTHR12460:SF4	PF04818		Cre11.g481900	ENTH/VHS family protein			TraesCS5B03G0271400.1	TraesCS5B02G106400	TraesCS5B02G106400.1
QFe.icg-5B.1	Chr5B	TraesCS5B03G0271500	AT5G48160	(1 of 1) IPR001965//IPR004082 - Zinc finger, PHD-type // Protein OBERON		GO:0005515 GO:0008270	TraesCS5B03G0271500			PTHR21736 PTHR21736:SF20	PF07227 PF16312			Protein of unknown function (DUF1423)			TraesCS5B03G0271500.1	TraesCS5B02G106500	TraesCS5B02G106500.2
QFe.icg-5B.1	Chr5B	TraesCS5B03G0271700	AT2G35760	(1 of 2) PTHR11615//PTHR11615:SF145 - NITRATE, FROMATE, IRON DEHYDROGENASE // SUBFAMILY NOT NAMED			TraesCS5B03G0271700			PTHR11615 PTHR11615:SF145	PF04535			Uncharacterised protein family (UPF0497)			TraesCS5B03G0271700.1	TraesCS5B02G106600	TraesCS5B02G106600.1
QFe.icg-5B.1	Chr5B	TraesCS5B03G0272000		(1 of 64) 2.4.1.273 - Soyasaponin III rhamnosyltransferase	EC:2.4.1.273	GO:0008152 GO:0016758	TraesCS5B03G0272000			PTHR11926 PTHR11926:SF291	PF00201						TraesCS5B03G0272000.1	TraesCS5B02G106700	TraesCS5B02G106700.1
QFe.icg-5B.1	Chr5B	TraesCS5B03G0272200		(1 of 196) KOG0254 - Predicted transporter (major facilitator superfamily)		GO:0016020 GO:0016021 GO:0022891 GO:0055085	TraesCS5B03G0272200		KOG0254	PTHR23500 PTHR23500:SF5	PF07690						TraesCS5B03G0272200.1	TraesCS5B02G106800	TraesCS5B02G106800.1
QFe.icg-5B.1	Chr5B	TraesCS5B03G0272600		(1 of 196) KOG0254 - Predicted transporter (major facilitator superfamily)		GO:0016020 GO:0016021 GO:0022891 GO:0055085	TraesCS5B03G0272600		KOG0254	PTHR23500 PTHR23500:SF32	PF07690						TraesCS5B03G0272600.1	TraesCS5B02G106900	TraesCS5B02G106900.1
QFe.icg-5B.1	Chr5B	TraesCS5B03G0272800		(1 of 3) PTHR23023//PTHR23023:SF149 - DIMETHYLANILINE MONOOXYGENASE // SUBFAMILY NOT NAMED	EC:1.14.13.168		TraesCS5B03G0272800			PTHR23023 PTHR23023:SF149							TraesCS5B03G0272800.1	TraesCS5B02G107000	TraesCS5B02G107000.1
QFe.icg-5B.1	Chr5B	TraesCS5B03G0273000	AT4G24460	(1 of 8) PF08627 - CRT-like, chloroquine-resistance transporter-like (CRT-like)			TraesCS5B03G0273000			PTHR31326 PTHR31326:SF4	PF08627		Cre01.g030300	CRT (chloroquine-resistance transporter)-like transporter 2			TraesCS5B03G0273000.2	TraesCS5B02G107100	TraesCS5B02G107100.2
QFe.icg-5B.1	Chr5B	TraesCS5B03G0273100		(1 of 3) PTHR20855//PTHR20855:SF50 - ADIPOR/PROGESTIN RECEPTOR-RELATED // SUBFAMILY NOT NAMED		GO:0016021	TraesCS5B03G0273100	K07297	KOG0748	PTHR20855 PTHR20855:SF50	PF03006		Cre06.g303900				TraesCS5B03G0273100.1	TraesCS5B02G107200	TraesCS5B02G107200.1
QFe.icg-5B.1	Chr5B	TraesCS5B03G0273300	AT3G12350	(1 of 3) PTHR22844//PTHR22844:SF184 - F-BOX AND WD40 DOMAIN PROTEIN // SUBFAMILY NOT NAMED		GO:0005515	TraesCS5B03G0273300			PTHR22844 PTHR22844:SF184			Cre17.g722450	F-box family protein			TraesCS5B03G0273300.1	TraesCS5B02G107300	TraesCS5B02G107300.1
QFe.icg-5B.1	Chr5B	TraesCS5B03G0273400	AT1G10200	(1 of 5) K09377 - cysteine and glycine-rich protein (CSRP)		GO:0008270	TraesCS5B03G0273400	K09377	KOG1700	PTHR24206 PTHR24206:SF29	PF00412			GATA type zinc finger transcription factor family protein			TraesCS5B03G0273400.1	TraesCS5B02G107400	TraesCS5B02G107400.1
QFe.icg-5B.1	Chr5B	TraesCS5B03G0273600					TraesCS5B03G0273600										TraesCS5B03G0273600.1	TraesCS5B02G107500	TraesCS5B02G107500.1
QFe.icg-5B.1	Chr5B	TraesCS5B03G0273800	AT5G63905	(1 of 3) PF15811 - Small VCP/p97-interacting protein (SVIP)			TraesCS5B03G0273800			PTHR36813	PF15811			(1 of 1) PF15811 - Small VCP/p97-interacting protein (SVIP)			TraesCS5B03G0273800.1	TraesCS5B02G107600	TraesCS5B02G107600.1
QFe.icg-5B.1	Chr5B	TraesCS5B03G0274000	AT3G43980	(1 of 6) K02980 - small subunit ribosomal protein S29e (RP-S29e, RPS29)		GO:0003735 GO:0005622 GO:0005840 GO:0006412	TraesCS5B03G0274000	K02980	KOG3506	PTHR12010 PTHR12010:SF6	PF00253		Cre08.g358556	Ribosomal protein S14p/S29e family protein			TraesCS5B03G0274000.1	TraesCS5B02G107700	TraesCS5B02G107700.1
QFe.icg-5B.1	Chr5B	TraesCS5B03G0274100		(1 of 3) PTHR10625//PTHR10625:SF133 - HISTONE DEACETYLASE // SUBFAMILY NOT NAMED	EC:3.5.1.98	GO:0008270	TraesCS5B03G0274100			PTHR10625 PTHR10625:SF133	PF02148						TraesCS5B03G0274100.1	TraesCS5B02G107800	TraesCS5B02G107800.1
QFe.icg-5B.1	Chr5B	TraesCS5B03G0274700					TraesCS5B03G0274700			PTHR33167 PTHR33167:SF6							TraesCS5B03G0274700.1	TraesCS5B02G107900	TraesCS5B02G107900.1
QFe.icg-5B.1	Chr5B	TraesCS5B03G0274800	AT5G43140	(1 of 3) PTHR11266:SF18 - 22 KDA PEROXISOMAL MEMBRANE PROTEIN		GO:0016021	TraesCS5B03G0274800	K13348	KOG1944	PTHR11266 PTHR11266:SF18	PF04117			Peroxisomal membrane 22 kDa (Mpv17/PMP22) family protein			TraesCS5B03G0274800.1	TraesCS5B02G108000	TraesCS5B02G108000.1
QFe.icg-5B.1	Chr5B	TraesCS5B03G0274900	AT3G19550	(1 of 16) PF03242 - Late embryogenesis abundant protein (LEA_3)		GO:0006950	TraesCS5B03G0274900			PTHR35109 PTHR35109:SF1	PF03242			(1 of 5) PF03242 - Late embryogenesis abundant protein (LEA_3)			TraesCS5B03G0274900.1	TraesCS5B02G108100	TraesCS5B02G108100.1
QFe.icg-5B.1	Chr5B	TraesCS5B03G0275000					TraesCS5B03G0275000										TraesCS5B03G0275000.1	TraesCS5B02G108200	TraesCS5B02G108200.1
QFe.icg-5B.1	Chr5B	TraesCS5B03G0275600	AT2G14880	(1 of 3) PTHR13844:SF8 - EXPRESSED PROTEIN		GO:0005515	TraesCS5B03G0275600			PTHR13844 PTHR13844:SF8	PF02201			SWIB/MDM2 domain superfamily protein			TraesCS5B03G0275600.1	TraesCS5B02G108300	TraesCS5B02G108300.1
QFe.icg-5B.1	Chr5B	TraesCS5B03G0275800	AT5G61340				TraesCS5B03G0275800			PTHR33133 PTHR33133:SF11							TraesCS5B03G0275800.1	TraesCS5B02G108400	TraesCS5B02G108400.1
QFe.icg-5B.1	Chr5B	TraesCS5B03G0276100	AT2G03340	(1 of 3) PTHR31221//PTHR31221:SF22 - FAMILY NOT NAMED // WRKY TRANSCRIPTION FACTOR 3-RELATED		GO:0003700 GO:0006355 GO:0043565	TraesCS5B03G0276100			PTHR31221 PTHR31221:SF22	PF03106		Cre04.g228400	WRKY DNA-binding protein 3			TraesCS5B03G0276100.1	TraesCS5B02G108500	TraesCS5B02G108500.1
QFe.icg-5B.1	Chr5B	TraesCS5B03G0276300	AT1G13950	(1 of 5) K02180//K03263 - cell cycle arrest protein BUB3 (BUB3) // translation initiation factor 5A (EIF5A)		GO:0003723 GO:0003746 GO:0006452 GO:0043022 GO:0045901 GO:0045905	TraesCS5B03G0276300	K02180 K03263	KOG3271	PTHR11673 PTHR11673:SF8	PF01287		Cre02.g097400	eukaryotic elongation factor 5A-1			TraesCS5B03G0276300.1	TraesCS5B02G108600	TraesCS5B02G108600.1
QFe.icg-5B.1	Chr5B	TraesCS5B03G0277700					TraesCS5B03G0277700										TraesCS5B03G0277700.1	TraesCS5B02G108700	TraesCS5B02G108700.1
QFe.icg-5B.1	Chr5B	TraesCS5B03G0277800	AT3G12180	(1 of 6) KOG2729 - ER vesicle integral membrane protein involved in establishing cell polarity, signaling and protein degradation		GO:0016020 GO:0035556	TraesCS5B03G0277800		KOG2729	PTHR12290	PF03311		Cre01.g036550	Cornichon family protein			TraesCS5B03G0277800.1	TraesCS5B02G108800	TraesCS5B02G108800.1
QFe.icg-5B.1	Chr5B	TraesCS5B03G0278400		(1 of 21) PF07839 - Plant calmodulin-binding domain (CaM_binding)		GO:0005516	TraesCS5B03G0278400			PTHR33349 PTHR33349:SF6	PF07839						TraesCS5B03G0278400.1	TraesCS5B02G108900	TraesCS5B02G108900.1
QFe.icg-5B.1	Chr5B	TraesCS5B03G0279000	AT5G64180	(1 of 3) PTHR36080//PTHR36080:SF1 - FAMILY NOT NAMED // DBJ|BAA96220.1		GO:0016020 GO:0016192	TraesCS5B03G0279000			PTHR36080 PTHR36080:SF1			Cre03.g170500	(1 of 1) PTHR36080:SF1 - DBJ			TraesCS5B03G0279000.1	TraesCS5B02G109600	TraesCS5B02G109600.1
QFe.icg-5B.1	Chr5B	TraesCS5B03G0279300					TraesCS5B03G0279300			PTHR31789 PTHR31789:SF2							TraesCS5B03G0279300.1	TraesCS5B02G109800	TraesCS5B02G109800.1
QFe.icg-5B.1	Chr5B	TraesCS5B03G0279800	AT1G64640	(1 of 286) PF02298 - Plastocyanin-like domain (Cu_bind_like)		GO:0009055	TraesCS5B03G0279800			PTHR33021 PTHR33021:SF44	PF02298			early nodulin-like protein 8			TraesCS5B03G0279800.1	TraesCS5B02G109000	TraesCS5B02G109000.1
QFe.icg-5B.1	Chr5B	TraesCS5B03G0280000	AT5G20300	(1 of 3) PTHR10903//PTHR10903:SF68 - GTPASE, IMAP FAMILY MEMBER-RELATED // TRANSLOCASE OF CHLOROPLAST 90, CHLOROPLASTIC	EC:3.6.5.2	GO:0005525	TraesCS5B03G0280000			PTHR10903 PTHR10903:SF68	PF04548 PF11886		Cre17.g707500	Avirulence induced gene (AIG1) family protein			TraesCS5B03G0280000.1	TraesCS5B02G109100	TraesCS5B02G109100.1
QFe.icg-5B.1	Chr5B	TraesCS5B03G0280300	AT5G40740	(1 of 3) PTHR16151//PTHR16151:SF2 - UNCHARACTERIZED // HAUS AUGMIN-LIKE COMPLEX SUBUNIT 6		GO:0051225 GO:0051297 GO:0070652	TraesCS5B03G0280300			PTHR16151 PTHR16151:SF2	PF14661			(1 of 1) PF14661 - HAUS augmin-like complex subunit 6 N-terminus (HAUS6_N)			TraesCS5B03G0280300.1	TraesCS5B02G109200	TraesCS5B02G109200.3
QFe.icg-5B.1	Chr5B	TraesCS5B03G0281300	AT5G04870	(1 of 2) PTHR24349//PTHR24349:SF164 - SERINE/THREONINE-PROTEIN KINASE // SUBFAMILY NOT NAMED	EC:2.7.11.1	GO:0004672 GO:0004713 GO:0005509 GO:0005524 GO:0006468	TraesCS5B03G0281300	K13412	KOG0032	PTHR24349 PTHR24349:SF164	PF07714 PF13499		Cre17.g705000	calcium dependent protein kinase 1			TraesCS5B03G0281300.1	TraesCS5B02G109300	TraesCS5B02G109300.1
QFe.icg-5B.1	Chr5B	TraesCS5B03G0281500					TraesCS5B03G0281500			PTHR33116 PTHR33116:SF1							TraesCS5B03G0281500.1	TraesCS5B02G109400	TraesCS5B02G109400.1
QFe.icg-5B.1	Chr5B	TraesCS5B03G0281700					TraesCS5B03G0281700			PTHR33416 PTHR33416:SF2							TraesCS5B03G0281700.2	TraesCS5B02G109500	TraesCS5B02G109500.2
QFe.icg-5B.1	Chr5B	TraesCS5B03G0282400	AT5G50210	(1 of 3) 2.5.1.72 - Quinolinate synthase / Quinolinate synthetase	EC:2.5.1.72	GO:0008987 GO:0009435 GO:0051539	TraesCS5B03G0282400			PTHR30573 PTHR30573:SF3	PF02445 PF02657		Cre06.g251450	quinolinate synthase			TraesCS5B03G0282400.1	TraesCS5B02G109900	TraesCS5B02G109900.1
QFe.icg-5B.1	Chr5B	TraesCS5B03G0282600	AT1G20780	(1 of 6) PTHR22849//PTHR22849:SF4 - WDSAM1 PROTEIN // U-BOX DOMAIN-CONTAINING PROTEIN 43-RELATED	EC:6.3.2.19	GO:0004842 GO:0005488 GO:0005515 GO:0016567	TraesCS5B03G0282600			PTHR22849 PTHR22849:SF4	PF04564 PF13646			senescence-associated E3 ubiquitin ligase 1			TraesCS5B03G0282600.2	TraesCS5B02G110000	TraesCS5B02G110000.1
QFe.icg-5B.1	Chr5B	TraesCS5B03G0283200	AT5G24690	(1 of 26) PF11891 - Domain of unknown function (DUF3411) (DUF3411)			TraesCS5B03G0283200			PTHR31038 PTHR31038:SF2	PF11891		Cre09.g387000	Protein of unknown function (DUF3411)			TraesCS5B03G0283200.1	TraesCS5B02G110100	TraesCS5B02G110100.1
QFe.icg-5B.1	Chr5B	TraesCS5B03G0283800					TraesCS5B03G0283800										TraesCS5B03G0283800.1	TraesCS5B02G110200	TraesCS5B02G110200.1
QFe.icg-5B.1	Chr5B	TraesCS5B03G0284000	AT3G27120	(1 of 3) PTHR23074:SF17 - FIDGETIN-LIKE PROTEIN 1	EC:3.6.4.3	GO:0005524	TraesCS5B03G0284000		KOG0740	PTHR23074 PTHR23074:SF17	PF00004 PF09336		Cre01.g022000	P-loop containing nucleoside triphosphate hydrolases superfamily protein			TraesCS5B03G0284000.1	TraesCS5B02G110300	TraesCS5B02G110300.1
QFe.icg-5B.1	Chr5B	TraesCS5B03G0285600		(1 of 3) PTHR24056//PTHR24056:SF182 - CELL DIVISION PROTEIN KINASE // SUBFAMILY NOT NAMED	EC:2.7.11.22 EC:2.7.11.23	GO:0004672 GO:0005524 GO:0006468	TraesCS5B03G0285600			PTHR24056 PTHR24056:SF182	PF00069						TraesCS5B03G0285600.1	TraesCS5B02G110400	TraesCS5B02G110400.1
QFe.icg-5B.1	Chr5B	TraesCS5B03G0286300	AT3G01810	(1 of 2) PTHR31344:SF1 - F28J7.14 PROTEIN			TraesCS5B03G0286300			PTHR31344 PTHR31344:SF1	PF10358		Cre10.g446000	(1 of 1) PTHR31344:SF1 - F28J7.14 PROTEIN			TraesCS5B03G0286300.2	TraesCS5B02G110500	TraesCS5B02G110500.2
QFe.icg-5B.1	Chr5B	TraesCS5B03G0287100		(1 of 3) PTHR10694//PTHR10694:SF50 - JUMONJI DOMAIN CONTAINING PROTEIN // SUBFAMILY NOT NAMED	EC:1.14.11.27	GO:0046872	TraesCS5B03G0287100			PTHR10694 PTHR10694:SF50	PF02373 PF02375						TraesCS5B03G0287100.1	TraesCS5B02G110600	TraesCS5B02G110600.1
QFe.icg-5B.1	Chr5B	TraesCS5B03G0288500	AT1G26580				TraesCS5B03G0288500			PTHR22970 PTHR22970:SF19				(1 of 3) PTHR22970:SF28 - ELM2 DOMAIN-CONTAINING PROTEIN			TraesCS5B03G0288500.1	TraesCS5B02G110700	TraesCS5B02G110700.1
QFe.icg-5B.1	Chr5B	TraesCS5B03G0288800	AT5G63770	(1 of 3) PTHR11255:SF46 - DIACYLGLYCEROL KINASE 2	EC:2.7.1.107	GO:0004143 GO:0007205 GO:0016301 GO:0035556	TraesCS5B03G0288800			PTHR11255 PTHR11255:SF46	PF00130 PF00609 PF00781		Cre07.g312400	diacylglycerol kinase 2			TraesCS5B03G0288800.1	TraesCS5B02G110800	TraesCS5B02G110800.1
QFe.icg-5B.1	Chr5B	TraesCS5B03G0289800	AT5G14260	(1 of 3) PTHR13271//PTHR13271:SF9 - UNCHARACTERIZED PUTATIVE METHYLTRANSFERASE // SUBFAMILY NOT NAMED	EC:2.1.1.127		TraesCS5B03G0289800		KOG1337	PTHR13271 PTHR13271:SF9	PF09273			Rubisco methyltransferase family protein			TraesCS5B03G0289800.1	TraesCS5B02G110900	TraesCS5B02G110900.1
QFe.icg-5B.1	Chr5B	TraesCS5B03G0290000	AT5G06600	(1 of 11) K11838 - ubiquitin carboxyl-terminal hydrolase 7 (USP7, UBP15)	EC:3.4.19.12	GO:0005515	TraesCS5B03G0290000	K11838		PTHR24006 PTHR24006:SF445	PF00917 PF12436 PF13423 PF14533		Cre07.g336200	ubiquitin-specific protease 12			TraesCS5B03G0290000.3	TraesCS5B02G111000	TraesCS5B02G111000.5
QFe.icg-5B.1	Chr5B	TraesCS5B03G02900000	AT5G06600	(1 of 11) K11838 - ubiquitin carboxyl-terminal hydrolase 7 (USP7, UBP15)	EC:3.4.19.12	GO:0005515	TraesCS5B03G0290000	K11838		PTHR24006 PTHR24006:SF445	PF00917 PF12436 PF13423 PF14533		Cre07.g336200	ubiquitin-specific protease 12			TraesCS5B03G0290000.10	TraesCS5B02G111000	TraesCS5B02G111000.7
QFe.icg-5B.1	Chr5B	TraesCS5B03G02900001	AT5G06600	(1 of 11) K11838 - ubiquitin carboxyl-terminal hydrolase 7 (USP7, UBP15)	EC:3.4.19.12	GO:0005515	TraesCS5B03G0290000	K11838		PTHR24006 PTHR24006:SF445	PF00917 PF12436 PF13423 PF14533		Cre07.g336200	ubiquitin-specific protease 12			TraesCS5B03G0290000.11	TraesCS5B02G111000	TraesCS5B02G111000.6
QFe.icg-5B.1	Chr5B	TraesCS5B03G02900002	AT5G06600	(1 of 11) K11838 - ubiquitin carboxyl-terminal hydrolase 7 (USP7, UBP15)	EC:3.4.19.12	GO:0005515	TraesCS5B03G0290000	K11838		PTHR24006 PTHR24006:SF445	PF00917 PF12436 PF13423 PF14533		Cre07.g336200	ubiquitin-specific protease 12			TraesCS5B03G0290000.12	TraesCS5B02G111000	TraesCS5B02G111000.12
QFe.icg-5B.1	Chr5B	TraesCS5B03G0290500	AT5G17510	(1 of 6) PF15249 - Conserved region of unknown function on GLTSCR protein (GLTSCR1)			TraesCS5B03G0290500			PTHR15572	PF15249			(1 of 2) PTHR15572 - GLIOMA TUMOR SUPPRESSOR CANDIDATE REGION GENE 1			TraesCS5B03G0290500.1	TraesCS5B02G111100	TraesCS5B02G111100.1
QFe.icg-5B.1	Chr5B	TraesCS5B03G0291100		(1 of 3) PTHR19375//PTHR19375:SF211 - HEAT SHOCK PROTEIN 70KDA // SUBFAMILY NOT NAMED			TraesCS5B03G0291100			PTHR19375 PTHR19375:SF211	PF00012		Cre06.g250100				TraesCS5B03G0291100.2	TraesCS5B02G111200	TraesCS5B02G111200.2
QFe.icg-5B.1	Chr5B	TraesCS5B03G0291400	AT5G12370	(1 of 3) PTHR12100:SF0 - EXOCYST COMPLEX COMPONENT 5		GO:0005737 GO:0006887 GO:0048278	TraesCS5B03G0291400		KOG3745	PTHR12100 PTHR12100:SF0	PF07393			exocyst complex component sec10			TraesCS5B03G0291400.2	TraesCS5B02G111300	TraesCS5B02G111300.2
QFe.icg-5B.1	Chr5B	TraesCS5B03G0291700	AT5G63400	(1 of 6) PTHR23359//PTHR23359:SF99 - NUCLEOTIDE KINASE // SUBFAMILY NOT NAMED	EC:2.7.4.3	GO:0004017 GO:0005524 GO:0006139 GO:0016776 GO:0019205	TraesCS5B03G0291700	K00939	KOG3078	PTHR23359 PTHR23359:SF99	PF00406 PF05191		Cre12.g557600	adenylate kinase 1			TraesCS5B03G0291700.1	TraesCS5B02G111400	TraesCS5B02G111400.1
QFe.icg-5B.1	Chr5B	TraesCS5B03G0293000	AT3G44340	(1 of 2) KOG0487 - Transcription factor Abd-B, contains HOX domain		GO:0006886 GO:0006888 GO:0008270 GO:0030127	TraesCS5B03G0293000	K14007		PTHR13803	PF04810 PF04811 PF04815 PF08033		Cre01.g035850	clone eighty-four			TraesCS5B03G0293000.1	TraesCS5B02G111600	TraesCS5B02G111600.1
QFe.icg-5B.1	Chr5B	TraesCS5B03G0293400	AT5G55120	(1 of 11) 2.7.7.69 - GDP-L-galactose phosphorylase	EC:2.7.7.69	GO:0003824 GO:0080048	TraesCS5B03G0293400	K14190	KOG2720	PTHR20884 PTHR20884:SF10			Cre13.g588150	galactose-1-phosphate guanylyltransferase (GDP)s;GDP-D-glucose phosphorylases;quercetin 4'-O-glucosyltransferases			TraesCS5B03G0293400.2	TraesCS5B02G111700	TraesCS5B02G111700.1
QFe.icg-5B.1	Chr5B	TraesCS5B03G0294300		(1 of 3) PTHR10438//PTHR10438:SF290 - THIOREDOXIN // SUBFAMILY NOT NAMED	EC:1.8.1.8	GO:0006662 GO:0015035 GO:0045454	TraesCS5B03G0294300	K03671	KOG0910	PTHR10438 PTHR10438:SF290	PF13098						TraesCS5B03G0294300.1	TraesCS5B02G111800	TraesCS5B02G111800.1
QFe.icg-5B.1	Chr5B	TraesCS5B03G0295300		(1 of 6) PTHR10857//PTHR10857:SF28 - COPINE // E3 UBIQUITIN-PROTEIN LIGASE RGLG1-RELATED		GO:0005515 GO:0008270	TraesCS5B03G0295300		KOG4172	PTHR10857 PTHR10857:SF28	PF07002 PF13920						TraesCS5B03G0295300.1	TraesCS5B02G111900	TraesCS5B02G111900.1
QFe.icg-5B.1	Chr5B	TraesCS5B03G0296500					TraesCS5B03G0296500										TraesCS5B03G0296500.1	TraesCS5B02G112000	TraesCS5B02G112000.1
QFe.icg-5B.1	Chr5B	TraesCS5B03G0297300	AT4G19600	(1 of 11) K15188 - cyclin T (CCNT)		GO:0000079 GO:0006355 GO:0019901	TraesCS5B03G0297300	K15188	KOG0834	PTHR10026 PTHR10026:SF74	PF00134		Cre14.g613900	Cyclin family protein			TraesCS5B03G0297300.2	TraesCS5B02G112100	TraesCS5B02G112100.2
QFe.icg-5B.1	Chr5B	TraesCS5B03G0297500	AT5G39850	(1 of 5) K02997 - small subunit ribosomal protein S9e (RP-S9e, RPS9)		GO:0003723 GO:0003735 GO:0005622 GO:0006412 GO:0015935 GO:0019843	TraesCS5B03G0297500	K02997	KOG3301	PTHR11831 PTHR11831:SF11	PF00163 PF01479		Cre08.g359750	Ribosomal protein S4			TraesCS5B03G0297500.1	TraesCS5B02G112200	TraesCS5B02G112200.1
QFe.icg-5B.1	Chr5B	TraesCS5B03G0298600	AT5G27390	(1 of 36) PF01789 - PsbP (PsbP)		GO:0005509 GO:0009523 GO:0009654 GO:0015979 GO:0019898	TraesCS5B03G0298600			PTHR31407 PTHR31407:SF21	PF01789		Cre13.g564050	Mog1/PsbP/DUF1795-like photosystem II reaction center PsbP family protein			TraesCS5B03G0298600.1	TraesCS5B02G112300	TraesCS5B02G112300.1
QFe.icg-5B.1	Chr5B	TraesCS5B03G0299300					TraesCS5B03G0299300										TraesCS5B03G0299300.1	TraesCS5B02G112400	TraesCS5B02G112400.1
QFe.icg-5B.1	Chr5B	TraesCS5B03G0299500		(1 of 9) PTHR11638//PTHR11638:SF96 - ATP-DEPENDENT CLP PROTEASE // SUBFAMILY NOT NAMED		GO:0005515 GO:0005524 GO:0016887 GO:0019538	TraesCS5B03G0299500	K03696		PTHR11638 PTHR11638:SF96	PF00004 PF02151 PF02861 PF07728 PF10431						TraesCS5B03G0299500.1	TraesCS5B02G112500	TraesCS5B02G112500.1
QFe.icg-5B.1	Chr5B	TraesCS5B03G0299900	AT3G27460	(1 of 3) K11364 - SAGA-associated factor 29 (SGF29)			TraesCS5B03G0299900	K11364	KOG3038	PTHR21539	PF07039			SGF29 tudor-like domain			TraesCS5B03G0299900.1	TraesCS5B02G112600	TraesCS5B02G112600.1
QFe.icg-5B.1	Chr5B	TraesCS5B03G0300400		(1 of 7) 3.5.2.5 - Allantoinase	EC:3.5.2.5		TraesCS5B03G0300400										TraesCS5B03G0300400.1	TraesCS5B02G112700	TraesCS5B02G112700.1
QFe.icg-5B.1	Chr5B	TraesCS5B03G0300800	AT1G70320	(1 of 3) K10592 - E3 ubiquitin-protein ligase HUWE1 (HUWE1, MULE, ARF-BP1)	EC:6.3.2.19	GO:0004842 GO:0005488 GO:0005515	TraesCS5B03G0300800	K10592		PTHR11254 PTHR11254:SF334	PF00627 PF00632 PF06012 PF06025 PF14377		Cre01.g012450	ubiquitin-protein ligase 2			TraesCS5B03G0300800.1	TraesCS5B02G112800	TraesCS5B02G112800.1
QFe.icg-5B.1	Chr5B	TraesCS5B03G0301200		(1 of 1) PF07714//PF13202//PF13499 - Protein tyrosine kinase (Pkinase_Tyr) // EF hand (EF-hand_5) // EF-hand domain pair (EF-hand_7)	EC:2.7.11.1	GO:0004672 GO:0004713 GO:0005509 GO:0005524 GO:0006468	TraesCS5B03G0301200		KOG0032	PTHR24349 PTHR24349:SF159	PF07714 PF13202 PF13499						TraesCS5B03G0301200.2	TraesCS5B02G112900	TraesCS5B02G112900.2
QFe.icg-5B.1	Chr5B	TraesCS5B03G0301900	AT1G47830	(1 of 3) K11827 - AP-2 complex subunit sigma-1 (AP2S1)		GO:0006810 GO:0008565 GO:0015031	TraesCS5B03G0301900		KOG0935	PTHR11753 PTHR11753:SF17	PF01217		Cre07.g324600	SNARE-like superfamily protein			TraesCS5B03G0301900.2	TraesCS5B02G113000	TraesCS5B02G113000.3
QFe.icg-5B.1	Chr5B	TraesCS5B03G0302200					TraesCS5B03G0302200										TraesCS5B03G0302200.1	TraesCS5B02G113300	TraesCS5B02G113300.1
QFe.icg-5B.1	Chr5B	TraesCS5B03G0302300	AT5G63260	(1 of 3) PTHR12506:SF20 - ZINC FINGER CCCH DOMAIN-CONTAINING PROTEIN 43		GO:0046872	TraesCS5B03G0302300			PTHR12506 PTHR12506:SF20	PF00642		Cre10.g460400	Zinc finger C-x8-C-x5-C-x3-H type family protein			TraesCS5B03G0302300.1	TraesCS5B02G113400	TraesCS5B02G113400.1
QFe.icg-5B.1	Chr5B	TraesCS5B03G0303100	AT1G55170				TraesCS5B03G0303100			PTHR33405 PTHR33405:SF2							TraesCS5B03G0303100.2	TraesCS5B02G113500	TraesCS5B02G113500.2
QFe.icg-5B.1	Chr5B	TraesCS5B03G0303600		(1 of 164) PF02902 - Ulp1 protease family, C-terminal catalytic domain (Peptidase_C48)		GO:0006508 GO:0008234	TraesCS5B03G0303600				PF02902						TraesCS5B03G0303600.1	TraesCS5B02G113600	TraesCS5B02G113600.1
QFe.icg-5B.1	Chr5B	TraesCS5B03G0303900	AT5G18420	(1 of 5) PTHR15975:SF0 - CCR4-NOT TRANSCRIPTION COMPLEX SUBUNIT 11			TraesCS5B03G0303900		KOG4508	PTHR15975	PF10155		Cre17.g726800	(1 of 1) PF10155 - Uncharacterized conserved protein (DUF2363) (DUF2363)			TraesCS5B03G0303900.2	TraesCS5B02G113700	TraesCS5B02G113700.1
QFe.icg-5B.1	Chr5B	TraesCS5B03G0304200	AT1G78160	(1 of 3) PTHR12537//PTHR12537:SF75 - RNA BINDING PROTEIN PUMILIO-RELATED // SUBFAMILY NOT NAMED		GO:0003723 GO:0005488	TraesCS5B03G0304200			PTHR12537 PTHR12537:SF75	PF00806			pumilio 7			TraesCS5B03G0304200.1	TraesCS5B02G113800	TraesCS5B02G113800.1
QFe.icg-5B.1	Chr5B	TraesCS5B03G0304700	AT1G53900	(1 of 3) PTHR10233:SF18 - TRANSLATION INITIATION FACTOR EIF-2B SUBUNIT ALPHA		GO:0044237	TraesCS5B03G0304700		KOG1466	PTHR10233 PTHR10233:SF18	PF01008		Cre16.g687518	Eukaryotic translation initiation factor 2B (eIF-2B) family protein			TraesCS5B03G0304700.1	TraesCS5B02G113900	TraesCS5B02G113900.1
QFe.icg-5B.1	Chr5B	TraesCS5B03G0304900	AT1G53850	(1 of 3) K02729 - 20S proteasome subunit alpha 5 (PSMA5)	EC:3.4.25.1	GO:0004175 GO:0004298 GO:0005839 GO:0006511 GO:0019773 GO:0051603	TraesCS5B03G0304900	K02729	KOG0176	PTHR11599 PTHR11599:SF14	PF00227 PF10584		Cre17.g724350	20S proteasome alpha subunit E1			TraesCS5B03G0304900.1	TraesCS5B02G114000	TraesCS5B02G114000.1
QFe.icg-5B.1	Chr5B	TraesCS5B03G0305200	AT4G08790	(1 of 3) PTHR23088:SF27 - NITRILASE HOMOLOG 1	EC:3.5.5.1	GO:0006807 GO:0016810	TraesCS5B03G0305200		KOG0807	PTHR23088 PTHR23088:SF27	PF00795		Cre14.g609030	Nitrilase/cyanide hydratase and apolipoprotein N-acyltransferase family protein			TraesCS5B03G0305200.1	TraesCS5B02G114100	TraesCS5B02G114100.1
QFe.icg-5B.1	Chr5B	TraesCS5B03G0306800					TraesCS5B03G0306800										TraesCS5B03G0306800.2	TraesCS5B02G114200	TraesCS5B02G114200.3
QFe.icg-5B.1	Chr5B	TraesCS5B03G0306900	AT1G80370	(1 of 5) PTHR10177//PTHR10177:SF212 - CYCLINE // CYCLIN-A2-1-RELATED		GO:0005634	TraesCS5B03G0306900	K06627	KOG0654	PTHR10177 PTHR10177:SF212	PF00134 PF02984		Cre03.g207900	Cyclin A2;4			TraesCS5B03G0306900.1	TraesCS5B02G114300	TraesCS5B02G114300.2
QFe.icg-5B.1	Chr5B	TraesCS5B03G0307000	AT2G03530	(1 of 6) PTHR31081:SF2 - UREIDE PERMEASE 1-RELATED		GO:0016021 GO:0071705	TraesCS5B03G0307000			PTHR31081 PTHR31081:SF2	PF07168			ureide permease 2			TraesCS5B03G0307000.1	TraesCS5B02G114400	TraesCS5B02G114400.1
QFe.icg-5B.1	Chr5B	TraesCS5B03G0307600	AT1G74250	(1 of 3) K09506 - DnaJ homolog subfamily A member 5 (DNAJA5)		GO:0003676 GO:0008270 GO:0046872	TraesCS5B03G0307600	K09506	KOG0717	PTHR24078 PTHR24078:SF232	PF00226 PF12171		Cre05.g240650	DNAJ heat shock N-terminal domain-containing protein			TraesCS5B03G0307600.1	TraesCS5B02G114500	TraesCS5B02G114500.1
QFe.icg-5B.1	Chr5B	TraesCS5B03G0308400	AT4G00850	(1 of 5) PTHR23107//PTHR23107:SF5 - SYNOVIAL SARCOMA ASSOCIATED SS18 PROTEIN // SUBFAMILY NOT NAMED			TraesCS5B03G0308400			PTHR23107 PTHR23107:SF5	PF05030		Cre01.g055200	GRF1-interacting factor 3			TraesCS5B03G0308400.2	TraesCS5B02G114600	TraesCS5B02G114600.1
QFe.icg-5B.1	Chr5B	TraesCS5B03G0308700	AT5G55610				TraesCS5B03G0308700			PTHR36074							TraesCS5B03G0308700.1	TraesCS5B02G114700	TraesCS5B02G114700.2
QFe.icg-5B.1	Chr5B	TraesCS5B03G0308800	AT1G69390	(1 of 3) PTHR33404:SF2 - CELL DIVISION TOPOLOGICAL SPECIFICITY FACTOR HOMOLOG, CHLOROPLASTIC		GO:0032955 GO:0051301	TraesCS5B03G0308800			PTHR33404 PTHR33404:SF2	PF03776			homologue of bacterial MinE 1			TraesCS5B03G0308800.1	TraesCS5B02G114800	TraesCS5B02G114800.1
QFe.icg-5B.1	Chr5B	TraesCS5B03G0309500	AT5G21430	(1 of 303) PF00226 - DnaJ domain (DnaJ)			TraesCS5B03G0309500				PF00226			Chaperone DnaJ-domain superfamily protein			TraesCS5B03G0309500.2	TraesCS5B02G114900	TraesCS5B02G114900.2
QFe.icg-5B.1	Chr5B	TraesCS5B03G0309800	AT5G23570	(1 of 6) PTHR21596:SF12 - PROTEIN SUPPRESSOR OF GENE SILENCING 3		GO:0031047	TraesCS5B03G0309800			PTHR21596 PTHR21596:SF12	PF03468 PF03470			XS domain-containing protein / XS zinc finger domain-containing protein-related			TraesCS5B03G0309800.1	TraesCS5B02G115000	TraesCS5B02G115000.1
QFe.icg-5B.1	Chr5B	TraesCS5B03G0310500		(1 of 3) PTHR11945//PTHR11945:SF205 - MADS BOX PROTEIN // SUBFAMILY NOT NAMED		GO:0003677 GO:0003700 GO:0005634 GO:0006355 GO:0046983	TraesCS5B03G0310500		KOG0014	PTHR11945 PTHR11945:SF205	PF00319 PF01486						TraesCS5B03G0310500.1	TraesCS5B02G115100	TraesCS5B02G115100.1
QFe.icg-5B.1	Chr5B	TraesCS5B03G0310700	AT2G36350	(1 of 3) PTHR24351//PTHR24351:SF73 - RIBOSOMAL PROTEIN S6 KINASE // SUBFAMILY NOT NAMED	EC:2.7.11.1	GO:0004672 GO:0004713 GO:0005524 GO:0006468	TraesCS5B03G0310700			PTHR24351 PTHR24351:SF73	PF00069 PF07714			Protein kinase superfamily protein			TraesCS5B03G0310700.1	TraesCS5B02G115200	TraesCS5B02G115200.1
QFe.icg-5B.1	Chr5B	TraesCS5B03G0310900	AT4G38970	(1 of 6) PTHR11627//PTHR11627:SF15 - FRUCTOSE-BISPHOSPHATE ALDOLASE // FRUCTOSE-BISPHOSPHATE ALDOLASE 2, CHLOROPLASTIC-RELATED	EC:4.1.2.13	GO:0004332 GO:0006096	TraesCS5B03G0310900	K01623		PTHR11627 PTHR11627:SF15	PF00274		Cre05.g234550	fructose-bisphosphate aldolase 2			TraesCS5B03G0310900.1	TraesCS5B02G115300	TraesCS5B02G115300.1
QFe.icg-5B.1	Chr5B	TraesCS5B03G0311100	AT4G09570	(1 of 6) PTHR24349//PTHR24349:SF132 - SERINE/THREONINE-PROTEIN KINASE // SUBFAMILY NOT NAMED	EC:2.7.11.1	GO:0004672 GO:0004713 GO:0005509 GO:0005524 GO:0006468	TraesCS5B03G0311100	K13412	KOG0032	PTHR24349 PTHR24349:SF132	PF07714 PF13499		Cre17.g705000	calcium-dependent protein kinase 4			TraesCS5B03G0311100.1	TraesCS5B02G115400	TraesCS5B02G115400.1
QFe.icg-5B.1	Chr5B	TraesCS5B03G0311400	AT3G19420		EC:3.1.3.16 EC:3.1.3.48 EC:3.1.3.67	GO:0005515	TraesCS5B03G0311400	K01110	KOG2283	PTHR12305 PTHR12305:SF57				PTEN 2			TraesCS5B03G0311400.1	TraesCS5B02G115500	TraesCS5B02G115500.1
QFe.icg-5B.1	Chr5B	TraesCS5B03G0311700	AT3G12760	(1 of 5) K17822 - DCN1-like protein 1/2 (DCUN1D1_2)		GO:0005515	TraesCS5B03G0311700	K17822	KOG3077	PTHR12281	PF03556 PF14555		Cre12.g487400	(1 of 1) PF03556//PF14555 - Cullin binding (Cullin_binding) // UBA-like domain (UBA_4)			TraesCS5B03G0311700.1	TraesCS5B02G115600	TraesCS5B02G115600.1
QFe.icg-5B.1	Chr5B	TraesCS5B03G0313700			EC:2.7.11.1	GO:0004672 GO:0004713 GO:0005524 GO:0006468	TraesCS5B03G0313700		KOG1187	PTHR27001 PTHR27001:SF23	PF00069						TraesCS5B03G0313700.2	TraesCS5B02G115700	TraesCS5B02G115700.2
QFe.icg-5B.1	Chr5B	TraesCS5B03G0313800	AT1G11475	(1 of 5) K03007 - DNA-directed RNA polymerases I, II, and III subunit RPABC5 (RPB10, POLR2L)	EC:2.7.7.6	GO:0003677 GO:0003899 GO:0006351	TraesCS5B03G0313800	K03007	KOG3497	PTHR23431 PTHR23431:SF2	PF01194		Cre13.g571650	RNA polymerases N / 8 kDa subunit			TraesCS5B03G0313800.1	TraesCS5B02G115800	TraesCS5B02G115800.1
QFe.icg-5B.1	Chr5B	TraesCS5B03G0314000	AT4G39960	(1 of 3) PTHR24078:SF315 - MOLECULAR CHAPERONE DNAJ		GO:0005524 GO:0006457 GO:0009408 GO:0031072 GO:0051082	TraesCS5B03G0314000	K03686	KOG0715	PTHR24078 PTHR24078:SF315	PF00226 PF00684 PF01556		Cre12.g507650	Molecular chaperone Hsp40/DnaJ family protein			TraesCS5B03G0314000.1	TraesCS5B02G115900	TraesCS5B02G115900.1
QFe.icg-5B.1	Chr5B	TraesCS5B03G0314500		(1 of 9) PTHR22950//PTHR22950:SF290 - AMINO ACID TRANSPORTER // SUBFAMILY NOT NAMED			TraesCS5B03G0314500		KOG1303	PTHR22950 PTHR22950:SF290	PF01490						TraesCS5B03G0314500.1	TraesCS5B02G116100	TraesCS5B02G116100.1
QFe.icg-5B.1	Chr5B	TraesCS5B03G0315700					TraesCS5B03G0315700			PTHR32054 PTHR32054:SF11							TraesCS5B03G0315700.1	TraesCS5B02G116200	TraesCS5B02G116200.1
QFe.icg-5B.1	Chr5B	TraesCS5B03G0315800	AT1G34430	(1 of 3) PTHR23151//PTHR23151:SF61 - DIHYDROLIPOAMIDE ACETYL/SUCCINYL-TRANSFERASE-RELATED // SUBFAMILY NOT NAMED	EC:2.3.1.12	GO:0008152 GO:0016746	TraesCS5B03G0315800	K00627	KOG0557	PTHR23151 PTHR23151:SF61	PF00198 PF00364 PF02817		Cre03.g158900	2-oxoacid dehydrogenases acyltransferase family protein			TraesCS5B03G0315800.1	TraesCS5B02G116300	TraesCS5B02G116300.1
QFe.icg-5B.1	Chr5B	TraesCS5B03G0315900					TraesCS5B03G0315900										TraesCS5B03G0315900.1	TraesCS5B02G116400	TraesCS5B02G116400.1
QFe.icg-5B.1	Chr5B	TraesCS5B03G0316000	AT1G34420	(1 of 4) PTHR27000:SF14 - LEUCINE-RICH REPEAT PROTEIN FLOR1-RELATED	EC:2.7.10.1	GO:0004672 GO:0004713 GO:0005515 GO:0005524 GO:0006468	TraesCS5B03G0316000		KOG1187	PTHR27000 PTHR27000:SF14	PF00069 PF13855		Cre03.g144324	leucine-rich repeat transmembrane protein kinase family protein			TraesCS5B03G0316000.1	TraesCS5B02G116500	TraesCS5B02G116500.1
QFe.icg-5B.1	Chr5B	TraesCS5B03G0316600		(1 of 6) PTHR10825//PTHR10825:SF40 - RING FINGER DOMAIN-CONTAINING, POLYCOMB GROUP COMPONENT // SUBFAMILY NOT NAMED			TraesCS5B03G0316600			PTHR10825 PTHR10825:SF40							TraesCS5B03G0316600.1	TraesCS5B02G116600	TraesCS5B02G116600.1
QFe.icg-5B.1	Chr5B	TraesCS5B03G0318200	AT1G13170	(1 of 3) PTHR10972//PTHR10972:SF67 - OXYSTEROL-BINDING PROTEIN-RELATED // OXYSTEROL-BINDING PROTEIN-RELATED PROTEIN 1D			TraesCS5B03G0318200			PTHR10972 PTHR10972:SF67	PF01237 PF15413			OSBP(oxysterol binding protein)-related protein 1D			TraesCS5B03G0318200.1	TraesCS5B02G116700	TraesCS5B02G116700.1
QFe.icg-5B.1	Chr5B	TraesCS5B03G0319300		(1 of 525) PF02362 - B3 DNA binding domain (B3)		GO:0003677	TraesCS5B03G0319300				PF02362						TraesCS5B03G0319300.1	TraesCS5B02G116800	TraesCS5B02G116800.1
QFe.icg-5B.1	Chr5B	TraesCS5B03G0320200		(1 of 9) PTHR22891//PTHR22891:SF25 - EUKARYOTIC TRANSLATION INITIATION FACTOR 2C // SUBFAMILY NOT NAMED		GO:0003676 GO:0005515	TraesCS5B03G0320200			PTHR22891 PTHR22891:SF25	PF02170 PF02171 PF08699 PF16486 PF16487 PF16488		Cre16.g689647				TraesCS5B03G0320200.5	TraesCS5B02G116900	TraesCS5B02G116900.6
QFe.icg-5B.1	Chr5B	TraesCS5B03G0320300		(1 of 7) 3.5.2.5 - Allantoinase	EC:3.5.2.5		TraesCS5B03G0320300										TraesCS5B03G0320300.1	TraesCS5B02G117000	TraesCS5B02G117000.2
QFe.icg-5B.1	Chr5B	TraesCS5B03G0321400	AT1G58100	(1 of 5) PTHR31072//PTHR31072:SF21 - FAMILY NOT NAMED // TRANSCRIPTION FACTOR TCP16-RELATED			TraesCS5B03G0321400			PTHR31072 PTHR31072:SF21	PF03634			TCP family transcription factor			TraesCS5B03G0321400.1	TraesCS5B02G117100	TraesCS5B02G117100.1
QFe.icg-5B.1	Chr5B	TraesCS5B03G0321900	AT1G71990	(1 of 3) K14412 - alpha-1,4-fucosyltransferase (FUT13, FucTC)	EC:2.4.1.214	GO:0006486 GO:0008417 GO:0016020	TraesCS5B03G0321900	K14412	KOG2619	PTHR11929 PTHR11929:SF131	PF00852			fucosyltransferase 13			TraesCS5B03G0321900.1	TraesCS5B02G117200	TraesCS5B02G117200.1
QFe.icg-5B.1	Chr5B	TraesCS5B03G0322000	AT3G55470	(1 of 14) PTHR10774//PTHR10774:SF58 - EXTENDED SYNAPTOTAGMIN-RELATED // SUBFAMILY NOT NAMED		GO:0005515	TraesCS5B03G0322000			PTHR10774 PTHR10774:SF58	PF00168			Calcium-dependent lipid-binding (CaLB domain) family protein			TraesCS5B03G0322000.1	TraesCS5B02G117300	TraesCS5B02G117300.1
QFe.icg-5B.1	Chr5B	TraesCS5B03G0322100	AT3G52950	(1 of 3) PTHR13780//PTHR13780:SF48 - AMP-ACTIVATED PROTEIN KINASE, GAMMA REGULATORY SUBUNIT // CBS DOMAIN-CONTAINING PROTEIN CBSCBSPB1-RELATED		GO:0005515	TraesCS5B03G0322100			PTHR13780 PTHR13780:SF48	PF00564 PF00571			CBS / octicosapeptide/Phox/Bemp1 (PB1) domains-containing protein			TraesCS5B03G0322100.2	TraesCS5B02G117400	TraesCS5B02G117400.2
QFe.icg-5B.1	Chr5B	TraesCS5B03G0322200	AT1G77580	(1 of 4) KOG0999 - Microtubule-associated protein Bicaudal-D			TraesCS5B03G0322200		KOG0999	PTHR31580 PTHR31580:SF9	PF05911			Plant protein of unknown function (DUF869)			TraesCS5B03G0322200.1	TraesCS5B02G117500	TraesCS5B02G117500.1
QFe.icg-5B.1	Chr5B	TraesCS5B03G0322400	AT1G19910	(1 of 8) K02155 - V-type H+-transporting ATPase 16kDa proteolipid subunit (ATPeV0C, ATP6L)		GO:0015078 GO:0015991 GO:0033177 GO:0033179	TraesCS5B03G0322400	K02155	KOG0232	PTHR10263 PTHR10263:SF19	PF00137		Cre06.g257450	ATPase, F0/V0 complex, subunit C protein			TraesCS5B03G0322400.1	TraesCS5B02G117600	TraesCS5B02G117600.1
QFe.icg-5B.1	Chr5B	TraesCS5B03G0322500		(1 of 3) PTHR10071//PTHR10071:SF200 - TRANSCRIPTION FACTOR GATA GATA BINDING FACTOR // SUBFAMILY NOT NAMED		GO:0003700 GO:0006355 GO:0008270 GO:0043565	TraesCS5B03G0322500			PTHR10071 PTHR10071:SF200	PF00320						TraesCS5B03G0322500.1	TraesCS5B02G117700	TraesCS5B02G117700.1
QFe.icg-5B.1	Chr5B	TraesCS5B03G0322800	AT1G06410	(1 of 3) PTHR10788//PTHR10788:SF22 - TREHALOSE-6-PHOSPHATE SYNTHASE // SUBFAMILY NOT NAMED	EC:2.4.1.15 EC:3.1.3.12	GO:0003824 GO:0005992 GO:0008152	TraesCS5B03G0322800	K16055		PTHR10788 PTHR10788:SF22	PF00982 PF02358		Cre06.g278221	trehalose-phosphatase/synthase 7			TraesCS5B03G0322800.1	TraesCS5B02G117800	TraesCS5B02G117800.1
QFe.icg-5B.1	Chr5B	TraesCS5B03G0322900		(1 of 3) PTHR24078//PTHR24078:SF289 - DNAJ HOMOLOG SUBFAMILY C MEMBER // SUBFAMILY NOT NAMED		GO:0006457 GO:0031072 GO:0051082	TraesCS5B03G0322900	K03686	KOG0715	PTHR24078 PTHR24078:SF289	PF00226 PF00684 PF01556		Cre12.g551500				TraesCS5B03G0322900.1	TraesCS5B02G117900	TraesCS5B02G117900.1
QFe.icg-5B.1	Chr5B	TraesCS5B03G0323800	AT1G77590	(1 of 36) 6.2.1.3 - Long-chain-fatty-acid--CoA ligase / Lignoceroyl-CoA synthase	EC:6.2.1.3	GO:0003824 GO:0008152	TraesCS5B03G0323800	K01897		PTHR24096 PTHR24096:SF181	PF00501			long chain acyl-CoA synthetase 9			TraesCS5B03G0323800.1	TraesCS5B02G118000	TraesCS5B02G118000.1
QFe.icg-5B.1	Chr5B	TraesCS5B03G0324000	AT1G73820	(1 of 3) K15544 - RNA polymerase II subunit A C-terminal domain phosphatase SSU72 (SSU72)	EC:3.1.3.16	GO:0004721 GO:0005634 GO:0006397	TraesCS5B03G0324000	K15544	KOG2424	PTHR20383	PF04722		Cre02.g145300	Ssu72-like family protein			TraesCS5B03G0324000.1	TraesCS5B02G118100	TraesCS5B02G118100.1
QFe.icg-5B.1	Chr5B	TraesCS5B03G0324100		(1 of 11) PTHR31190//PTHR31190:SF30 - FAMILY NOT NAMED // ETHYLENE-RESPONSIVE TRANSCRIPTION FACTOR 15-RELATED		GO:0003677 GO:0003700 GO:0006355	TraesCS5B03G0324100			PTHR31190 PTHR31190:SF30	PF00847						TraesCS5B03G0324100.1	TraesCS5B02G118200	TraesCS5B02G118200.1
QFe.icg-5B.1	Chr5B	TraesCS5B03G0324200	AT1G76730	(1 of 3) PTHR13017:SF0 - METHENYLTETRAHYDROFOLATE SYNTHASE DOMAIN-CONTAINING PROTEIN			TraesCS5B03G0324200			PTHR13017	PF01812		Cre13.g587450	NagB/RpiA/CoA transferase-like superfamily protein			TraesCS5B03G0324200.2	TraesCS5B02G118300	TraesCS5B02G118300.2
QFe.icg-5B.1	Chr5B	TraesCS5B03G0324400	AT1G43170	(1 of 6) K02925 - large subunit ribosomal protein L3e (RP-L3e, RPL3)		GO:0003735 GO:0005622 GO:0005840 GO:0006412	TraesCS5B03G0324400	K02925		PTHR11363	PF00297		Cre10.g417700	ribosomal protein 1			TraesCS5B03G0324400.1	TraesCS5B02G118400	TraesCS5B02G118400.1
QFe.icg-5B.1	Chr5B	TraesCS5B03G0324700					TraesCS5B03G0324700			PTHR16223 PTHR16223:SF33							TraesCS5B03G0324700.1	TraesCS5B02G118500	TraesCS5B02G118500.1
QFe.icg-5B.1	Chr5B	TraesCS5B03G0324800		(1 of 25) PF03004 - Plant transposase (Ptta/En/Spm family) (Transposase_24)			TraesCS5B03G0324800			PTHR33063	PF03004						TraesCS5B03G0324800.1	TraesCS5B02G118600	TraesCS5B02G118600.1
QFe.icg-5B.1	Chr5B	TraesCS5B03G0325000	AT3G53390	(1 of 6) PTHR14107//PTHR14107:SF18 - WD REPEAT PROTEIN // SUBFAMILY NOT NAMED		GO:0005515	TraesCS5B03G0325000		KOG2394	PTHR14107 PTHR14107:SF18	PF00400		Cre03.g172200	Transducin/WD40 repeat-like superfamily protein			TraesCS5B03G0325000.1	TraesCS5B02G118700	TraesCS5B02G118700.1
QFe.icg-5B.1	Chr5B	TraesCS5B03G0325200					TraesCS5B03G0325200			PTHR33621 PTHR33621:SF1							TraesCS5B03G0325200.1	TraesCS5B02G118800	TraesCS5B02G118800.1
QFe.icg-5B.1	Chr5B	TraesCS5B03G0325300	AT1G35510	(1 of 11) PTHR31288//PTHR31288:SF8 - FAMILY NOT NAMED // O-FUCOSYLTRANSFERASE-LIKE PROTEIN			TraesCS5B03G0325300			PTHR31288 PTHR31288:SF8	PF10250			O-fucosyltransferase family protein			TraesCS5B03G0325300.2	TraesCS5B02G118900	TraesCS5B02G118900.2
QFe.icg-5B.1	Chr5B	TraesCS5B03G0325500		(1 of 3) PTHR21596//PTHR21596:SF14 - RIBONUCLEASE P SUBUNIT P38 // SUBFAMILY NOT NAMED		GO:0031047	TraesCS5B03G0325500			PTHR21596 PTHR21596:SF14	PF03468						TraesCS5B03G0325500.1	TraesCS5B02G119000	TraesCS5B02G119000.1
QFe.icg-5B.1	Chr5B	TraesCS5B03G0325600					TraesCS5B03G0325600			PTHR36322 PTHR36322:SF1							TraesCS5B03G0325600.1	TraesCS5B02G119100	TraesCS5B02G119100.1
QFe.icg-5B.1	Chr5B	TraesCS5B03G0326100		(1 of 24) PF05097 - Protein of unknown function (DUF688) (DUF688)			TraesCS5B03G0326100			PTHR33696	PF05097						TraesCS5B03G0326100.1	TraesCS5B02G119200	TraesCS5B02G119200.1
QFe.icg-5B.1	Chr5B	TraesCS5B03G0326800	AT1G22640	(1 of 6) PTHR10641//PTHR10641:SF643 - MYB-LIKE DNA-BINDING PROTEIN MYB // MYB TRANSCRIPTION FACTOR-RELATED		GO:0003677	TraesCS5B03G0326800	K09422	KOG0048	PTHR10641 PTHR10641:SF643	PF00249		Cre07.g345350	myb domain protein 3			TraesCS5B03G0326800.1	TraesCS5B02G119300	TraesCS5B02G119300.1
QFe.icg-5B.1	Chr5B	TraesCS5B03G0326900	AT1G10950	(1 of 3) PTHR10766//PTHR10766:SF48 - TRANSMEMBRANE 9 SUPERFAMILY PROTEIN // SUBFAMILY NOT NAMED		GO:0016021	TraesCS5B03G0326900			PTHR10766 PTHR10766:SF48	PF02990		Cre14.g611850	transmembrane nine 1			TraesCS5B03G0326900.2	TraesCS5B02G119400	TraesCS5B02G119400.2
QFe.icg-5B.1	Chr5B	TraesCS5B03G0327000		(1 of 15) PF01106 - NifU-like domain (NifU)		GO:0005506 GO:0016226 GO:0051536	TraesCS5B03G0327000			PTHR31942 PTHR31942:SF30	PF01106		Cre18.g748447				TraesCS5B03G0327000.1	TraesCS5B02G119500	TraesCS5B02G119500.1
QFe.icg-5B.1	Chr5B	TraesCS5B03G0327100					TraesCS5B03G0327100										TraesCS5B03G0327100.1	TraesCS5B02G119600	TraesCS5B02G119600.1
[truncated: 675 more rows]

## Sheet: Table S7
Table S7. Expression values (in TPM) for the candidate and known TaYSL9 genes in different tissues at various developmental stages from the expVIP database
[truncated: 72 more rows]
